# Supplementary material for: Crystal structure of ethyl 2-[2-((1E)-{(1E)-2-[2-(2-eth­oxy-2-oxoeth­oxy)benzyl­idene]hydrazin-1-yl­idene}meth­yl)phen­oxy]acetate
Source: Acta Crystallogr E Crystallogr Commun. 2015 Jan 1;71(Pt 1):o16. doi: 10.1107/S2056989014025584 (PMC4331898; doi:10.1107/S2056989014025584)
Supplement: Supplementary file 1 [file e-71-00o16-sup1.cif]

##############################################################################
#                                                                            #
# This CIF contains the data in a paper accepted for publication in          #
# Acta Crystallographica Section E. It conforms to the requirements of       #
# Notes for Authors for Acta Crystallographica Section E, and has been       #
# peer reviewed under the auspices of the IUCr Commission on Journals.       #
#                                                                            #
# Full details of the Crystallographic Information File format               #
# are given in the paper "The Crystallographic Information File (CIF):       #
# a New Standard Archive File for Crystallography" by S. R. Hall, F. H.      #
# Allen and I. D. Brown [Acta Cryst. (1991), A47, 655-685].                  #
#                                                                            #
# The current version of the core CIF dictionary is obtainable from          #
# ftp://ftp.iucr.org/pub/cif_core.dic.                                       #
#                                                                            #
# Software is freely available for graphical display of the structure(s)     #
# in this CIF. For information consult the CIF software page                 #
# http://www.iucr.org/resources/cif/software.                                #
#                                                                            #
# This file may be used for bona fide research purposes within the           #
# scientific community so long as proper attribution is given to the journal # 
# article from which it was obtained.                                        #
#                                                                            #
##############################################################################
data_global
_audit_creation_method     'APEX2 v2014.9-0'
_journal_date_recd_electronic     2014-11-16
_journal_date_accepted     2014-11-23
_journal_name_full     'Acta Crystallographica, Section E'
_journal_year     2015
_journal_volume     71
_journal_issue      1
_journal_page_first     o16
_journal_page_last     o16
_journal_paper_category     HO
_journal_paper_doi     10.1107/S2056989014025584
_journal_coeditor_code     HB7321
_publ_contact_author_name
;
Eman A. Abdalah
;
_publ_contact_author_address
;
Chemistry Department,
Faculty of Science,
Sohag University,
82524 Sohag,
Egypt
;
_publ_contact_author_email     'abdala_15@yahoo.com'
_publ_contact_author_fax     ?
_publ_contact_author_phone     ?
_publ_section_title
;\
Crystal structure of ethyl
2-[2-((1<i>E</i>)-{(1<i>E</i>)-2-[2-(2-ethoxy-2-oxoethoxy)benzylidene]\
hydrazin-1-ylidene}methyl)phenoxy]acetate
;
loop_
    _publ_author_name
    _publ_author_address
    'Joel T. Mague'
;
Department of Chemistry,
Tulane University,
New Orleans,
LA 70118,
USA
;
    'Mohamed, Shaaban K.'
;
Chemistry and Environmental Division,
Manchester Metropolitan University,
Manchester M1 5GD,
England
Chemistry Department,
Faculty of Science,
Minia University,
61519 El-Minia,
Egypt
;
    'Akkurt, Mehmet'
;
Department of Physics,
Faculty of Sciences,
Erciyes University,
38039 Kayseri,
Turkey
;
    'Eman A. Ahmed'
;
Chemistry Department,
Faculty of Science,
Sohag University,
82524 Sohag,
Egypt
;
    'Omran A. Omran'
;
Chemistry Department,
Faculty of Science,
Sohag University,
82524 Sohag,
Egypt
;
data_I
_audit_creation_method     SHELXL-2014/6
_database_code_depnum_ccdc_archive     'CCDC 1035485'
_chemical_name_systematic
;\
Ethyl 2-[2-((1<i>E</i>)-{(1<i>E</i>)-2-[2-(2-ethoxy-2-\
oxoethoxy)benzylidene]hydrazin-1-ylidene}methyl)phenoxy]acetate
;
_chemical_name_common     ?
_chemical_formula_moiety     'C22 H24 N2 O6'
_chemical_formula_sum     'C22 H24 N2 O6'
_chemical_formula_iupac     'C22 H24 N2 O6'
_chemical_formula_weight     412.43
_chemical_melting_point     ?
_shelx_space_group_comment
;
The symmetry employed for this shelxl refinement is uniquely defined
by the following loop, which should always be used as a source of
symmetry information in preference to the above space-group names.
They are only intended as comments.
;
_space_group_crystal_system     monoclinic
_space_group_name_H-M_alt     'C 2/c'
_space_group_name_Hall     '-C 2yc'
loop_
    _space_group_symop_operation_xyz
    'x, y, z'
    '-x, y, -z+1/2'
    'x+1/2, y+1/2, z'
    '-x+1/2, y+1/2, -z+1/2'
    '-x, -y, -z'
    'x, -y, z-1/2'
    '-x+1/2, -y+1/2, -z'
    'x+1/2, -y+1/2, z-1/2'
_cell_length_a     18.2073(5)
_cell_length_b     11.7758(3)
_cell_length_c     9.9950(3)
_cell_angle_alpha     90
_cell_angle_beta     93.2260(10)
_cell_angle_gamma     90
_cell_volume     2139.59(10)
_cell_formula_units_Z     4
_cell_measurement_reflns_used     7734
_cell_measurement_theta_min     4.47
_cell_measurement_theta_max     72.33
_cell_measurement_temperature     150(2)
_exptl_crystal_description     block
_exptl_crystal_colour     'pale yellow'
_exptl_crystal_size_max     0.159
_exptl_crystal_size_mid     0.146
_exptl_crystal_size_min     0.074
_exptl_crystal_density_diffrn     1.280
_exptl_crystal_density_meas     ?
_exptl_crystal_density_method     'not measured'
_exptl_crystal_F_000     872
_exptl_absorpt_coefficient_mu     0.778
_exptl_absorpt_correction_type     multi-scan
_exptl_absorpt_process_details
;
(<i>SADABS</i>; Bruker, 2014)
;
_shelx_estimated_absorpt_T_min     0.886
_shelx_estimated_absorpt_T_max     0.945
_exptl_absorpt_correction_T_min     0.88
_exptl_absorpt_correction_T_max     0.94
_diffrn_ambient_temperature     150(2)
_diffrn_radiation_type     CuK\a
_diffrn_radiation_wavelength     1.54178
_diffrn_radiation_monochromator     mirror
_diffrn_measurement_device_type     'Bruker D8 VENTURE PHOTON 100 CMOS'
_diffrn_measurement_method     '\w scans'
_diffrn_detector_area_resol_mean     10.4167
_diffrn_reflns_number     12339
_diffrn_reflns_av_R_equivalents     0.0318
_diffrn_reflns_theta_min     4.474
_diffrn_reflns_theta_max     72.326
_diffrn_reflns_theta_full     72.300
_diffrn_measured_fraction_theta_max     0.999
_diffrn_measured_fraction_theta_full     0.999
_diffrn_reflns_limit_h_min     -22
_diffrn_reflns_limit_h_max     22
_diffrn_reflns_limit_k_min     -13
_diffrn_reflns_limit_k_max     14
_diffrn_reflns_limit_l_min     -12
_diffrn_reflns_limit_l_max     12
_refine_special_details
;
Refinement of <i>F</i>^2^ against ALL reflections. The weighted <i>R</i>-factor
<i>wR</i> and goodness of fit <i>S</i> are based on <i>F</i>^2^, conventional
<i>R</i>-factors <i>R</i> are based on <i>F</i>, with <i>F</i> set to zero for
negative <i>F</i>^2^. The threshold expression of <i>F</i>^2^ >
\s(<i>F</i>^2^) is used only for calculating <i>R</i>-factors(gt) <i>etc</i>.
and is not relevant to the choice of reflections for refinement.
<i>R</i>-factors based on <i>F</i>^2^ are statistically about twice as large
as those based on <i>F</i>, and <i>R</i>- factors based on ALL data will be
even larger. H-atoms were placed in calculated positions (C---H = 0.95 - 0.98
\%A) and included as riding contributions with isotropic displacement
parameters 1.2 - 1.5 times those of the attached carbon atoms.
;
_reflns_number_total     2124
_reflns_number_gt     1801
_reflns_threshold_expression     I>2\s(I)
_refine_ls_structure_factor_coef     Fsqd
_refine_ls_matrix_type     full
_refine_ls_R_factor_all     0.0419
_refine_ls_R_factor_gt     0.0346
_refine_ls_wR_factor_gt     0.0877
_refine_ls_wR_factor_ref     0.0935
_refine_ls_goodness_of_fit_ref     1.060
_refine_ls_restrained_S_all     1.060
_refine_ls_number_reflns     2124
_refine_ls_number_parameters     137
_refine_ls_number_restraints     0
_refine_ls_hydrogen_treatment     constr
_refine_ls_weighting_scheme     calc
_refine_ls_weighting_details
              'w=1/[\s^2^(Fo^2^)+(0.0498P)^2^+0.7328P] where P=(Fo^2^+2Fc^2^)/3'
_atom_sites_solution_hydrogens     geom
_atom_sites_solution_primary     direct
_atom_sites_solution_secondary     difmap
_refine_ls_shift/su_max     0.000
_refine_ls_shift/su_mean     0.000
_refine_diff_density_max     0.185
_refine_diff_density_min     -0.212
_refine_ls_extinction_method     none
_refine_ls_extinction_coef     .
loop_
    _atom_type_symbol
    _atom_type_description
    _atom_type_scat_dispersion_real
    _atom_type_scat_dispersion_imag
    _atom_type_scat_source
    'C' 'C' 0.0181 0.0091
                         'International Tables Vol C Tables 4.2.6.8 and 6.1.1.4'
    'H' 'H' 0.0000 0.0000
                         'International Tables Vol C Tables 4.2.6.8 and 6.1.1.4'
    'N' 'N' 0.0311 0.0180
                         'International Tables Vol C Tables 4.2.6.8 and 6.1.1.4'
    'O' 'O' 0.0492 0.0322
                         'International Tables Vol C Tables 4.2.6.8 and 6.1.1.4'
_computing_data_collection
;
<i>APEX2</i> (Bruker, 2014)
;
_computing_cell_refinement
;
<i>SAINT</i> (Bruker, 2014)
;
_computing_data_reduction
;
<i>SAINT</i>  (Bruker, 2014)
;
_computing_structure_solution
;
<i>SHELXT</i> (Bruker, 2014)
;
_computing_structure_refinement
;
<i>SHELXL2014</i> (Sheldrick, 2008)
;
_computing_molecular_graphics
;
<i>DIAMOND</i> (Brandenburg & Putz, 2012)
;
_computing_publication_material
;
<i>SHELXTL</i> (Bruker, 2014)
;
loop_
    _atom_site_type_symbol
    _atom_site_label
    _atom_site_fract_x
    _atom_site_fract_y
    _atom_site_fract_z
    _atom_site_U_iso_or_equiv
    _atom_site_adp_type
    _atom_site_calc_flag
    _atom_site_occupancy
    _atom_site_disorder_assembly
    _atom_site_disorder_group
    O O1 0.65269(5) 0.39734(7) 0.64113(8) 0.0303(2) Uani d 1 . .
    O O2 0.60379(5) 0.59761(8) 0.72472(8) 0.0394(2) Uani d 1 . .
    O O3 0.57361(5) 0.65089(7) 0.51290(8) 0.0310(2) Uani d 1 . .
    N N1 0.74455(5) 0.21539(8) 0.94262(9) 0.0274(2) Uani d 1 . .
    C C1 0.66504(6) 0.28591(9) 0.60919(11) 0.0247(2) Uani d 1 . .
    C C2 0.69652(6) 0.21893(9) 0.71363(10) 0.0240(2) Uani d 1 . .
    C C3 0.70953(6) 0.10397(10) 0.68869(12) 0.0283(3) Uani d 1 . .
    H H3 0.7311 0.0577 0.7581 0.034 Uiso calc 1 . .
    C C4 0.69152(7) 0.05673(10) 0.56450(12) 0.0314(3) Uani d 1 . .
    H H4 0.6996 -0.0218 0.5492 0.038 Uiso calc 1 . .
    C C5 0.66146(7) 0.12522(11) 0.46220(12) 0.0308(3) Uani d 1 . .
    H H5 0.6497 0.0930 0.3765 0.037 Uiso calc 1 . .
    C C6 0.64838(6) 0.23969(10) 0.48302(11) 0.0277(3) Uani d 1 . .
    H H6 0.6283 0.2859 0.4121 0.033 Uiso calc 1 . .
    C C7 0.71462(6) 0.27139(9) 0.84382(11) 0.0253(2) Uani d 1 . .
    H H7 0.7039 0.3496 0.8557 0.030 Uiso calc 1 . .
    C C8 0.61552(7) 0.46587(10) 0.54257(11) 0.0284(3) Uani d 1 . .
    H H8A 0.5696 0.4282 0.5085 0.034 Uiso calc 1 . .
    H H8B 0.6470 0.4784 0.4664 0.034 Uiso calc 1 . .
    C C9 0.59814(6) 0.57753(10) 0.60731(11) 0.0274(3) Uani d 1 . .
    C C10 0.55682(7) 0.76451(11) 0.55916(13) 0.0378(3) Uani d 1 . .
    H H10A 0.6004 0.7979 0.6081 0.045 Uiso calc 1 . .
    H H10B 0.5159 0.7618 0.6203 0.045 Uiso calc 1 . .
    C C11 0.53530(8) 0.83464(12) 0.43762(16) 0.0463(4) Uani d 1 . .
    H H11A 0.5767 0.8387 0.3793 0.069 Uiso calc 1 . .
    H H11B 0.5221 0.9114 0.4656 0.069 Uiso calc 1 . .
    H H11C 0.4930 0.7995 0.3887 0.069 Uiso calc 1 . .
loop_
    _atom_site_aniso_label
    _atom_site_aniso_U_11
    _atom_site_aniso_U_22
    _atom_site_aniso_U_33
    _atom_site_aniso_U_12
    _atom_site_aniso_U_13
    _atom_site_aniso_U_23
    O1 0.0445(5) 0.0230(4) 0.0226(4) 0.0049(3) -0.0062(3) 0.0004(3)
    O2 0.0579(6) 0.0364(5) 0.0234(4) 0.0062(4) -0.0031(4) -0.0042(4)
    O3 0.0402(5) 0.0251(4) 0.0273(4) 0.0064(3) -0.0017(3) 0.0001(3)
    N1 0.0353(5) 0.0252(5) 0.0214(5) -0.0008(4) -0.0014(4) 0.0006(4)
    C1 0.0270(5) 0.0233(6) 0.0241(5) -0.0009(4) 0.0031(4) 0.0011(4)
    C2 0.0257(5) 0.0250(6) 0.0215(5) -0.0021(4) 0.0025(4) 0.0017(4)
    C3 0.0310(6) 0.0254(6) 0.0285(6) 0.0003(4) 0.0015(4) 0.0041(4)
    C4 0.0381(7) 0.0235(6) 0.0327(6) 0.0008(5) 0.0018(5) -0.0033(5)
    C5 0.0359(6) 0.0323(6) 0.0242(6) 0.0000(5) 0.0010(5) -0.0049(5)
    C6 0.0320(6) 0.0294(6) 0.0217(5) 0.0002(4) 0.0000(4) 0.0015(4)
    C7 0.0295(6) 0.0229(5) 0.0234(5) -0.0010(4) 0.0020(4) 0.0020(4)
    C8 0.0366(6) 0.0258(6) 0.0221(5) 0.0030(4) -0.0036(4) 0.0017(4)
    C9 0.0293(6) 0.0280(6) 0.0245(5) 0.0003(4) -0.0018(4) -0.0001(4)
    C10 0.0436(7) 0.0268(6) 0.0432(7) 0.0086(5) 0.0032(6) -0.0040(5)
    C11 0.0472(8) 0.0350(7) 0.0578(9) 0.0141(6) 0.0135(7) 0.0127(7)
_geom_special_details
;
All e.s.d.'s (except the e.s.d. in the dihedral angle between two l.s. planes)
are estimated using the full covariance matrix. The cell e.s.d.'s are taken
into account individually in the estimation of e.s.d.'s in distances, angles
and torsion angles; correlations between e.s.d.'s in cell parameters are only
used when they are defined by crystal symmetry. An approximate (isotropic)
treatment of cell e.s.d.'s is used for estimating e.s.d.'s involving l.s.
planes.
;
loop_
    _geom_bond_atom_site_label_1
    _geom_bond_atom_site_label_2
    _geom_bond_site_symmetry_2
    _geom_bond_distance
    _geom_bond_publ_flag
    O1 C1 . 1.3720(14) ?
    O1 C8 . 1.4159(13) ?
    O2 C9 . 1.1958(14) ?
    O3 C9 . 1.3374(14) ?
    O3 C10 . 1.4537(14) ?
    N1 C7 . 1.2831(14) ?
    N1 N1 7_657 1.4121(18) ?
    C1 C6 . 1.3912(15) ?
    C1 C2 . 1.4046(15) ?
    C2 C3 . 1.3991(16) ?
    C2 C7 . 1.4613(15) ?
    C3 C4 . 1.3827(16) ?
    C3 H3 . 0.9500 ?
    C4 C5 . 1.3901(17) ?
    C4 H4 . 0.9500 ?
    C5 C6 . 1.3867(17) ?
    C5 H5 . 0.9500 ?
    C6 H6 . 0.9500 ?
    C7 H7 . 0.9500 ?
    C8 C9 . 1.5070(15) ?
    C8 H8A . 0.9900 ?
    C8 H8B . 0.9900 ?
    C10 C11 . 1.5025(19) ?
    C10 H10A . 0.9900 ?
    C10 H10B . 0.9900 ?
    C11 H11A . 0.9800 ?
    C11 H11B . 0.9800 ?
    C11 H11C . 0.9800 ?
loop_
    _geom_angle_atom_site_label_1
    _geom_angle_atom_site_label_2
    _geom_angle_atom_site_label_3
    _geom_angle_site_symmetry_1
    _geom_angle_site_symmetry_3
    _geom_angle
    _geom_angle_publ_flag
    C1 O1 C8 . . 117.47(9) ?
    C9 O3 C10 . . 115.97(9) ?
    C7 N1 N1 . 7_657 111.26(12) ?
    O1 C1 C6 . . 123.70(10) ?
    O1 C1 C2 . . 115.44(9) ?
    C6 C1 C2 . . 120.86(10) ?
    C3 C2 C1 . . 118.49(10) ?
    C3 C2 C7 . . 122.39(10) ?
    C1 C2 C7 . . 119.11(10) ?
    C4 C3 C2 . . 121.01(11) ?
    C4 C3 H3 . . 119.5 ?
    C2 C3 H3 . . 119.5 ?
    C3 C4 C5 . . 119.38(11) ?
    C3 C4 H4 . . 120.3 ?
    C5 C4 H4 . . 120.3 ?
    C6 C5 C4 . . 121.16(11) ?
    C6 C5 H5 . . 119.4 ?
    C4 C5 H5 . . 119.4 ?
    C5 C6 C1 . . 119.07(11) ?
    C5 C6 H6 . . 120.5 ?
    C1 C6 H6 . . 120.5 ?
    N1 C7 C2 . . 122.19(10) ?
    N1 C7 H7 . . 118.9 ?
    C2 C7 H7 . . 118.9 ?
    O1 C8 C9 . . 107.59(9) ?
    O1 C8 H8A . . 110.2 ?
    C9 C8 H8A . . 110.2 ?
    O1 C8 H8B . . 110.2 ?
    C9 C8 H8B . . 110.2 ?
    H8A C8 H8B . . 108.5 ?
    O2 C9 O3 . . 124.86(11) ?
    O2 C9 C8 . . 125.82(11) ?
    O3 C9 C8 . . 109.30(9) ?
    O3 C10 C11 . . 107.37(11) ?
    O3 C10 H10A . . 110.2 ?
    C11 C10 H10A . . 110.2 ?
    O3 C10 H10B . . 110.2 ?
    C11 C10 H10B . . 110.2 ?
    H10A C10 H10B . . 108.5 ?
    C10 C11 H11A . . 109.5 ?
    C10 C11 H11B . . 109.5 ?
    H11A C11 H11B . . 109.5 ?
    C10 C11 H11C . . 109.5 ?
    H11A C11 H11C . . 109.5 ?
    H11B C11 H11C . . 109.5 ?
loop_
    _geom_torsion_atom_site_label_1
    _geom_torsion_atom_site_label_2
    _geom_torsion_atom_site_label_3
    _geom_torsion_atom_site_label_4
    _geom_torsion_site_symmetry_1
    _geom_torsion_site_symmetry_2
    _geom_torsion_site_symmetry_3
    _geom_torsion_site_symmetry_4
    _geom_torsion
    _geom_torsion_publ_flag
    C8 O1 C1 C6 . . . . 5.25(16) ?
    C8 O1 C1 C2 . . . . -174.91(9) ?
    O1 C1 C2 C3 . . . . 178.99(9) ?
    C6 C1 C2 C3 . . . . -1.17(16) ?
    O1 C1 C2 C7 . . . . -1.15(15) ?
    C6 C1 C2 C7 . . . . 178.69(10) ?
    C1 C2 C3 C4 . . . . -0.39(17) ?
    C7 C2 C3 C4 . . . . 179.75(10) ?
    C2 C3 C4 C5 . . . . 1.38(18) ?
    C3 C4 C5 C6 . . . . -0.83(18) ?
    C4 C5 C6 C1 . . . . -0.70(18) ?
    O1 C1 C6 C5 . . . . -178.46(10) ?
    C2 C1 C6 C5 . . . . 1.71(17) ?
    N1 N1 C7 C2 7_657 . . . -179.14(10) ?
    C3 C2 C7 N1 . . . . 1.02(17) ?
    C1 C2 C7 N1 . . . . -178.84(10) ?
    C1 O1 C8 C9 . . . . 171.36(9) ?
    C10 O3 C9 O2 . . . . 3.46(17) ?
    C10 O3 C9 C8 . . . . -177.91(10) ?
    O1 C8 C9 O2 . . . . -11.11(17) ?
    O1 C8 C9 O3 . . . . 170.27(9) ?
    C9 O3 C10 C11 . . . . 176.28(10) ?
loop_
    _geom_hbond_atom_site_label_D
    _geom_hbond_atom_site_label_H
    _geom_hbond_atom_site_label_A
    _geom_hbond_site_symmetry_A
    _geom_hbond_distance_DH
    _geom_hbond_distance_HA
    _geom_hbond_distance_DA
    _geom_hbond_angle_DHA
    _geom_hbond_publ_flag
    C6 H6 O2 6_565 0.95 2.34 3.2802(14) 168 yes
_shelx_hkl_file
;
  -2   0   0  981.20   24.40
  -2   0   0  961.60   24.40
   2   0   0  981.80   24.50
   2   0   0 1034.60   24.40
  -2   0   0  973.30   24.40
  -4   0   0  949.31   22.90
   4   0   0  942.81   23.00
  -4   0   0  895.81   23.00
   4   0   0  922.71   22.90
  -6   0   0    1.60    0.40
  -6   0   0    2.10    0.50
  -6   0   0    1.90    0.40
   6   0   0    2.30    0.40
  -8   0   0  121.39    3.60
  -8   0   0  123.19    3.40
   8   0   0  109.29    3.40
 -10   0   0    0.90    0.60
  10   0   0    0.40    0.50
 -10   0   0    0.10    0.60
 -12   0   0   12.20    1.90
  12   0   0    6.20    1.50
 -12   0   0    9.30    1.60
  12   0   0   11.30    1.40
 -12   0   0   11.70    1.90
  14   0   0    5.10    1.30
 -14   0   0    3.70    2.00
  14   0   0    2.00    0.80
  14   0   0    1.50    1.70
 -14   0   0    3.10    1.00
  16   0   0   49.90    2.10
 -16   0   0   49.40    2.20
  16   0   0   49.50    2.10
 -18   0   0    0.80    0.70
  18   0   0    1.20    0.60
  18   0   0    1.20    0.60
  20   0   0   56.39    2.10
  20   0   0   57.39    2.10
 -20   0   0   58.69    2.10
  22   0   0   53.29    1.80
 -22   0   0   55.09    1.80
  -1  -1   0  612.84   15.20
   1  -1   0  632.44   15.20
   1  -1   0  606.14   15.20
   1  -1   0  628.34   15.20
  -1  -1   0  649.54   15.20
   1  -1   0  614.74   15.20
  -1  -1   0  610.74   15.40
   1   1   0  608.44   15.20
  -1   1   0  606.04   15.30
   1   1   0  608.84   15.20
   3  -1   0   51.59    1.40
  -3  -1   0   47.00    1.40
  -3  -1   0   46.80    1.40
  -3  -1   0   43.80    1.40
   3  -1   0   49.10    1.40
  -3   1   0   48.20    1.40
   3   1   0   47.30    1.40
  -3   1   0   52.89    1.30
   3   1   0   46.90    1.40
  -3   1   0   48.10    1.50
  -5  -1   0 2694.73   66.99
   5  -1   0 2729.93   67.19
  -5  -1   0 2673.73   66.49
  -5  -1   0 2753.42   67.89
   5   1   0 2681.03   66.49
  -5   1   0 2658.73   66.69
  -5   1   0 2708.93   66.59
   5   1   0 2705.83   67.19
  -5   1   0 2727.53   66.59
  -7  -1   0   56.79    1.90
   7  -1   0   61.09    1.90
  -7  -1   0   57.79    2.00
  -7   1   0   57.29    2.00
  -7   1   0   64.09    1.90
   7   1   0   55.99    1.90
  -7   1   0   59.59    1.80
  -9  -1   0   56.99    2.10
  -9  -1   0   58.59    2.20
   9  -1   0   58.59    2.10
   9   1   0   61.99    2.30
  -9   1   0   58.49    2.30
  -9   1   0   61.39    2.00
  11  -1   0   19.50    1.40
 -11  -1   0   15.80    1.60
 -11  -1   0   20.00    1.60
 -11   1   0   20.70    1.60
  11   1   0   18.20    1.60
 -11   1   0   18.10    1.60
 -13  -1   0   22.00    2.80
  13  -1   0   18.60    1.50
 -13  -1   0   27.40    2.70
 -13  -1   0   19.70    1.70
  13  -1   0   20.30    2.10
  13   1   0   20.40    1.60
  13   1   0   18.90    2.20
 -13   1   0   18.30    2.70
 -13   1   0   20.90    1.70
  13   1   0   20.40    1.50
  15  -1   0   23.10    1.40
 -15  -1   0   22.10    1.70
  15   1   0   19.00    1.50
  15   1   0   22.90    1.80
 -15   1   0   21.40    1.60
 -17  -1   0    5.70    1.30
  17  -1   0    2.30    0.70
  17  -1   0    2.50    0.70
 -17   1   0    2.80    0.80
  17   1   0    3.60    0.70
  17   1   0    3.70    0.80
  19  -1   0    6.50    1.00
 -19  -1   0    8.70    1.70
  19   1   0    5.00    1.00
 -19   1   0    7.30    1.80
  21  -1   0    0.40    0.50
 -21  -1   0    1.80    0.60
  21  -1   0   -0.70    0.80
  21   1   0   -0.10    0.50
 -21   1   0    1.70    0.50
  21   1   0    0.10    0.60
   0  -2   0 1431.26   38.20
   0  -2   0 1553.54   38.00
   0  -2   0 1628.34   38.10
   0   2   0 1555.64   38.30
   0   2   0 1565.84   38.00
   2  -2   0  112.99    3.10
  -2  -2   0  117.89    3.00
   2  -2   0  119.69    3.00
  -2  -2   0  107.59    3.00
  -2  -2   0  114.49    3.10
   2   2   0  103.29    3.00
  -2   2   0  112.69    3.00
   4  -2   0  674.83   16.30
  -4  -2   0  670.53   16.30
   4  -2   0  681.63   16.40
  -4  -2   0  612.34   16.40
  -4  -2   0  681.33   16.40
   4   2   0  668.83   16.40
   4   2   0  593.64   16.40
  -4   2   0  656.73   16.50
  -4   2   0  648.44   16.30
  -6  -2   0    5.30    0.60
  -6  -2   0    5.10    0.60
   6  -2   0    5.90    0.60
  -6   2   0    5.30    0.60
   6   2   0    5.50    0.60
  -8  -2   0   68.09    2.30
  -8  -2   0   69.29    2.30
   8  -2   0   66.19    2.30
  -8   2   0   62.49    2.30
   8   2   0   66.19    2.30
  -8   2   0   65.69    1.80
  -8   2   0   69.49    1.90
 -10  -2   0  308.87    8.50
 -10  -2   0  311.27    8.60
  10  -2   0  311.57    8.50
 -10   2   0  307.27    8.60
  10   2   0  317.07    8.50
 -12  -2   0   12.30    1.90
  12  -2   0   14.40    1.50
 -12  -2   0   13.50    2.20
 -12  -2   0   10.40    1.50
  12  -2   0   14.10    1.60
  12   2   0    9.60    1.60
 -12   2   0   15.60    2.10
  12   2   0   10.90    1.70
 -12   2   0   10.40    1.50
  12   2   0   10.70    1.40
 -14  -2   0   35.40    2.00
 -14   2   0   36.00    1.90
  14   2   0   34.20    1.90
 -14   2   0   38.80    2.00
  14   2   0   31.60    2.10
  14   2   0   35.20    1.80
  16  -2   0    0.80    0.70
  16  -2   0    0.00    0.60
 -16  -2   0   -1.30    0.90
  16   2   0    0.00    0.60
  16   2   0   -1.30    0.70
 -16   2   0    0.10    0.70
  18  -2   0    1.20    0.60
  18  -2   0    1.60    0.70
 -18  -2   0    2.70    0.80
  18   2   0    2.60    0.70
  18   2   0    1.20    0.60
 -18   2   0    1.50    0.70
  20  -2   0    2.30    0.60
  20  -2   0    1.80    0.50
 -20  -2   0    2.20    0.70
 -20   2   0    3.70    0.90
  20   2   0    2.10    0.60
  20   2   0    2.00    0.60
  22  -2   0    5.60    0.70
  22   2   0    5.00    0.90
 -22   2   0    5.70    0.70
   1  -3   0   32.20    1.00
  -1  -3   0   32.30    1.30
  -1  -3   0   31.40    1.20
   1  -3   0   31.90    1.00
  -1  -3   0   31.70    1.00
   1  -3   0   32.00    1.50
   1  -3   0   30.40    1.00
  -1  -3   0   31.80    1.10
   1   3   0   32.70    1.30
  -1   3   0   32.40    1.10
   3  -3   0   38.60    1.40
  -3  -3   0   38.90    1.30
   3  -3   0   41.00    1.40
  -3  -3   0   37.90    1.40
  -3  -3   0   43.10    1.70
  -3   3   0   41.20    1.30
   3   3   0   40.90    1.40
  -5  -3   0   30.20    1.20
   5  -3   0   31.50    1.60
   5  -3   0   29.30    1.30
  -5  -3   0   29.70    1.20
   5   3   0   30.40    1.30
  -5   3   0   31.70    1.20
  -7  -3   0   65.49    2.20
   7  -3   0   66.69    2.30
  -7  -3   0   63.49    2.40
   7   3   0   63.29    2.20
  -7   3   0   62.39    2.20
   9  -3   0   25.10    1.50
  -9  -3   0   25.80    1.60
  -9  -3   0   25.90    1.60
  -9   3   0   25.90    1.60
   9   3   0   28.20    1.50
  11  -3   0   41.90    2.20
 -11  -3   0   38.80    2.40
 -11  -3   0   39.90    2.30
  11   3   0   36.70    2.10
  11   3   0   40.90    1.90
 -11   3   0   40.40    2.10
 -11   3   0   42.40    2.60
  11   3   0   38.70    2.30
 -11   3   0   39.30    2.20
  13  -3   0   63.99    2.50
 -13  -3   0   65.49    4.00
 -13  -3   0   60.39    4.00
  13  -3   0   57.79    3.20
 -13  -3   0   61.59    2.90
 -13   3   0   66.39    2.60
  13   3   0   62.89    2.50
  13   3   0   63.59    2.40
  13   3   0   59.69    3.80
 -13   3   0   64.39    2.40
 -13   3   0   60.09    2.50
  13   3   0   63.19    2.40
  13   3   0   67.69    3.40
 -13   3   0   65.89    4.20
 -15  -3   0   12.10    1.70
  15  -3   0    9.30    1.20
  15   3   0   11.50    1.20
  15   3   0   10.70    1.50
  15   3   0   11.90    1.40
 -15   3   0    9.90    1.30
 -15   3   0   11.00    1.30
  15   3   0   15.40    2.50
 -17  -3   0    0.00    0.90
  17  -3   0    0.00    0.60
  17  -3   0   -0.70    0.60
 -17   3   0   -0.30    0.70
  17   3   0    0.80    0.70
 -17   3   0    0.70    0.70
  17   3   0    0.90    0.70
  17   3   0    0.70    0.80
  19  -3   0    1.10    0.50
 -19  -3   0    0.20    0.80
  19  -3   0    1.10    0.60
 -19   3   0    0.60    0.60
  19   3   0    1.40    0.60
  19   3   0    1.90    0.70
  21  -3   0    2.80    0.70
  21   3   0    2.60    0.60
 -21   3   0    1.80    0.50
  21   3   0    3.10    0.80
   0  -4   0   20.40    1.00
   0  -4   0   21.20    1.00
   0  -4   0   21.50    0.90
   2  -4   0  283.27    6.90
   2  -4   0  272.87    6.90
  -2  -4   0  275.67    7.20
   2  -4   0  266.07    7.20
  -2  -4   0  260.87    7.10
   2  -4   0  277.27    7.00
  -2  -4   0  274.57    7.00
   2   4   0  256.97    7.30
  -2   4   0  284.77    7.00
  -4  -4   0  296.27    7.60
   4  -4   0  285.87    7.70
   4  -4   0  290.67    7.50
  -4  -4   0  289.87    7.40
   4   4   0  272.07    7.70
   6  -4   0    7.10    0.90
  -6  -4   0    6.80    0.80
  -6  -4   0    7.10    0.80
   6   4   0    6.50    0.90
  -6   4   0    7.40    0.90
  -8  -4   0   19.00    1.40
  -8  -4   0   19.90    1.40
   8  -4   0   19.70    1.40
   8   4   0   19.90    1.50
  -8   4   0   21.00    1.50
 -10  -4   0    8.80    1.70
 -10  -4   0    8.60    1.60
 -10   4   0    7.70    1.80
  10   4   0    7.60    1.30
 -10   4   0    6.90    1.30
  10   4   0    8.70    1.70
 -12  -4   0   36.50    3.30
 -12  -4   0   39.70    3.20
  12  -4   0   28.30    2.50
  12  -4   0   36.80    2.00
  12   4   0   35.70    1.80
  12   4   0   35.40    2.00
  12   4   0   32.30    3.20
  12   4   0   37.60    2.50
 -12   4   0   33.20    1.90
 -12   4   0   36.90    1.90
 -12   4   0   35.60    2.00
  12   4   0   35.90    1.80
 -12   4   0   37.70    3.60
 -12   4   0   36.70    1.80
  14  -4   0    2.40    0.80
 -14  -4   0    3.80    1.50
 -14   4   0    2.30    0.80
  14   4   0    5.00    1.50
  14   4   0    3.00    0.90
 -14   4   0    1.80    0.70
  14   4   0    2.50    0.80
  14   4   0    1.40    0.70
 -16  -4   0   56.99    2.60
  16  -4   0   53.19    2.10
 -16   4   0   52.49    2.00
  16   4   0   49.99    2.10
  16   4   0   52.29    2.30
  16   4   0   50.59    2.20
  16   4   0   55.19    3.20
 -16   4   0   51.09    2.50
 -18  -4   0    1.40    1.30
  18  -4   0    0.40    0.50
  18  -4   0    0.70    0.60
  18   4   0   -0.60    0.60
 -18   4   0   -0.80    0.60
 -18   4   0   -0.10    0.70
  20  -4   0    1.90    0.50
 -20   4   0    0.90    0.50
  20   4   0    2.00    0.70
  20   4   0    0.70    0.60
  -1  -5   0  303.77    7.50
  -1  -5   0  297.27    7.70
   1  -5   0  291.37    7.70
   1  -5   0  286.77    7.90
   1  -5   0  300.27    7.60
  -1  -5   0  296.77    7.70
   1   5   0  290.67    8.10
   3  -5   0   17.70    0.70
  -3  -5   0   13.90    0.80
   3  -5   0   15.00    0.60
  -3  -5   0   12.70    2.30
   3  -5   0   14.40    1.10
  -3  -5   0   14.00    1.00
   3  -5   0   15.10    1.40
  -3   5   0   14.90    1.10
   3   5   0   14.00    1.30
  -5  -5   0  264.97    7.10
  -5  -5   0  267.47    7.30
   5  -5   0  264.77    7.40
   5   5   0  256.37    7.40
  -5   5   0  273.57    7.20
   7  -5   0    0.90    0.60
  -7  -5   0    0.50    0.60
  -7  -5   0    1.70    0.60
   7   5   0    0.00    0.80
  -7   5   0    1.30    0.80
  -9  -5   0    2.70    1.00
   9  -5   0    3.00    0.80
  -9  -5   0    1.70    0.80
   9   5   0    2.70    0.90
  -9   5   0    2.60    1.20
   9   5   0    2.40    0.90
  -9   5   0    1.50    1.30
   9   5   0    2.80    1.30
   9   5   0    3.50    0.70
  -9   5   0    2.90    0.80
   9   5   0    3.70    1.40
  11  -5   0    1.50    1.20
 -11  -5   0    3.60    1.30
 -11  -5   0    4.20    1.60
 -11   5   0    1.70    2.10
 -11   5   0    5.50    1.10
  11   5   0    4.80    1.10
  11   5   0    3.30    0.90
  11   5   0    4.20    0.70
 -11   5   0    4.80    1.00
 -11   5   0    3.30    0.70
 -11   5   0    3.00    0.80
  11   5   0    3.40    1.50
  11   5   0    4.50    1.30
  13  -5   0    2.00    1.00
  13   5   0    0.40    0.90
  13   5   0    2.20    1.20
 -13   5   0    2.40    0.90
 -13   5   0    2.00    0.60
  13   5   0    1.40    0.60
  13   5   0    2.70    0.80
 -13   5   0    1.70    0.80
  15  -5   0    5.10    1.20
  15   5   0    7.50    2.00
  15   5   0    4.10    0.90
 -15   5   0    5.00    1.30
 -15   5   0    3.30    0.70
 -15   5   0    5.00    1.20
  15   5   0    4.50    1.10
  15   5   0    3.80    0.90
  17  -5   0    1.30    1.10
 -17   5   0    1.90    0.60
 -17   5   0    1.10    0.70
  17   5   0    3.30    0.90
  17   5   0    2.30    0.60
  17   5   0    1.80    1.90
  17   5   0    2.80    0.80
  19  -5   0    2.80    0.50
 -19   5   0    2.70    0.70
  19   5   0    2.40    0.70
  19   5   0    4.10    1.10
 -19   5   0    4.60    0.90
  21  -5   0   56.69    1.70
 -21   5   0   58.09    1.80
  21   5   0   54.49    2.10
  21   5   0   53.29    2.00
   0  -6   0 1255.87   31.10
   0  -6   0 1240.68   30.80
   2  -6   0  336.27    8.80
   2  -6   0  325.57    9.40
  -2  -6   0  343.77    9.00
   2   6   0  352.06   10.40
  -4  -6   0   95.49    2.90
   4  -6   0   93.29    3.30
  -4  -6   0   96.99    3.20
  -4   6   0   95.49    3.20
   4   6   0   92.19    3.60
   6  -6   0   20.20    1.80
  -6  -6   0   23.90    1.90
  -6  -6   0   25.20    1.60
  -6   6   0   24.00    2.10
   6   6   0   21.40    2.10
  -8  -6   0    2.80    1.00
   8  -6   0    5.20    1.20
  -8  -6   0    4.90    1.20
   8   6   0    5.30    1.20
   8   6   0    5.40    1.30
  -8   6   0    2.70    1.10
   8   6   0    7.50    1.90
  -8   6   0    4.90    0.90
   8   6   0    4.00    1.20
   8   6   0    4.20    1.10
  -8   6   0    5.10    1.10
 -10  -6   0   13.80    2.60
  10  -6   0   11.70    2.40
 -10  -6   0   14.80    3.30
  10   6   0   10.40    2.10
  10   6   0   11.10    1.40
  10   6   0   10.50    1.20
 -10   6   0   11.20    1.80
 -10   6   0   11.00    1.30
 -10   6   0   12.20    1.60
 -10   6   0   10.40    1.10
  10   6   0   11.00    1.80
  10   6   0   12.60    1.70
  12   6   0   -0.60    1.00
 -12   6   0    0.80    0.60
  12   6   0   -0.60    1.00
  12   6   0    0.20    0.90
 -12   6   0    0.20    0.60
 -12   6   0    0.60    1.00
 -12   6   0    0.00    0.80
  12   6   0    0.00    0.50
  14  -6   0    2.80    0.80
  14   6   0    2.40    0.60
 -14   6   0    2.60    0.60
  14   6   0    3.20    1.30
  14   6   0    4.50    1.10
 -14   6   0    2.60    0.90
  14   6   0    5.60    1.50
 -14   6   0    5.00    1.10
  16  -6   0   26.00    2.20
 -16   6   0   24.90    1.60
  16   6   0   21.90    1.60
  16   6   0   22.90    1.30
 -16   6   0   22.20    1.30
  16   6   0   24.40    2.40
  16   6   0   23.50    1.70
  18  -6   0    5.90    0.70
  18   6   0    6.30    1.20
 -18   6   0    4.00    0.80
  18   6   0    7.20    1.20
  18   6   0    4.70    0.80
  18   6   0    0.60    1.50
 -18   6   0    5.50    0.90
  20  -6   0   62.29    1.90
 -20   6   0   60.89    1.90
  20   6   0   57.89    2.10
  20   6   0   58.39    2.10
  -1  -7   0    1.20    0.60
   1  -7   0    0.50    0.70
   1  -7   0    0.00    0.70
   3  -7   0   15.60    1.70
  -3  -7   0   16.20    1.60
   5  -7   0   20.30    1.90
  -5  -7   0   20.00    1.90
  -5   7   0   19.50    2.20
   5   7   0   19.60    2.50
  -5   7   0   17.30    1.50
   5   7   0   18.60    2.60
   5   7   0   20.20    2.00
   5   7   0   25.70    2.40
   7  -7   0  109.59    4.30
  -7  -7   0  100.09    4.20
  -7   7   0  112.09    5.70
  -7   7   0  109.09    3.30
   7   7   0  109.99    4.00
  -7   7   0  109.99    4.00
   7   7   0  108.39    3.30
   7   7   0  102.09    4.00
   7   7   0  111.79    3.90
   7   7   0  102.19    4.90
  -7   7   0  106.19    3.40
  -9  -7   0    1.80    1.50
   9  -7   0    2.80    1.70
   9   7   0   -1.40    2.50
   9   7   0    1.50    1.20
  -9   7   0    1.90    1.10
  -9   7   0    1.90    0.60
   9   7   0    2.20    0.70
  -9   7   0    2.10    0.60
  -9   7   0    3.50    1.40
   9   7   0    1.40    1.10
   9   7   0    2.00    1.20
  11   7   0    1.00    0.60
 -11   7   0    0.30    1.10
  11   7   0    0.50    1.00
  11   7   0   -0.10    0.80
 -11   7   0    0.50    0.60
 -11   7   0    1.20    0.70
  11   7   0    1.60    1.10
 -11   7   0    0.90    0.60
  13  -7   0    2.40    0.80
 -13   7   0    2.90    0.80
  13   7   0    0.70    0.90
 -13   7   0    2.40    0.60
  13   7   0    1.30    1.00
  13   7   0    1.90    1.20
 -13   7   0    1.50    0.90
  13   7   0    1.60    0.60
 -13   7   0    1.90    0.60
  15  -7   0  144.59    4.60
 -15   7   0  140.99    4.10
  15   7   0  141.19    4.90
  15   7   0  139.09    4.50
  15   7   0  140.79    4.00
 -15   7   0  141.29    4.00
  15   7   0  137.09    4.90
  17   7   0    3.70    0.80
 -17   7   0    3.00    0.60
  17   7   0    3.10    0.80
 -17   7   0    2.90    0.70
 -17   7   0    5.20    1.10
  17   7   0    2.10    0.70
  17   7   0    1.50    1.20
  19  -7   0   43.80    1.40
  19   7   0   41.90    1.80
  19   7   0   41.30    1.90
 -19   7   0   42.80    1.40
 -19   7   0   41.60    1.60
   0  -8   0   83.49    3.30
   0   8   0   73.89    4.20
   0   8   0   71.49    2.80
   0   8   0   73.19    3.50
   2  -8   0    3.90    1.30
   2   8   0    7.20    2.20
   2   8   0   10.60    2.40
  -2   8   0    7.20    1.40
  -2   8   0    2.50    2.20
   2   8   0    5.70    1.90
   2   8   0    8.30    1.70
  -2   8   0    9.60    2.20
  -4  -8   0   17.30    2.40
   4  -8   0   23.30    2.70
  -4   8   0   17.10    1.60
   4   8   0   16.90    1.80
   4   8   0   16.40    2.40
  -4   8   0   21.00    2.10
   4   8   0   15.60    2.00
  -4   8   0   19.80    4.10
  -4   8   0   17.30    1.30
   4   8   0   20.80    2.70
   4   8   0   17.90    2.40
  -6  -8   0   19.00    3.00
   6  -8   0   18.20    2.80
  -6   8   0   20.00    1.40
   6   8   0   14.70    2.10
  -6   8   0   19.70    1.40
   6   8   0   19.10    1.50
  -6   8   0   20.20    2.10
   6   8   0   21.10    3.20
  -6   8   0   23.50    3.70
   6   8   0   23.80    2.30
   6   8   0   21.60    2.30
   6   8   0   17.30    2.30
  -8   8   0    1.40    0.70
   8   8   0   -0.10    1.10
   8   8   0    1.60    1.20
  -8   8   0    1.60    0.70
   8   8   0    1.40    0.70
  -8   8   0    1.50    1.30
   8   8   0    0.10    1.40
  -8   8   0    3.90    2.10
 -10   8   0   75.79    2.90
  10   8   0   72.49    3.10
  10   8   0   76.59    2.60
 -10   8   0   75.89    2.60
 -10   8   0   73.39    2.50
 -10   8   0   69.69    3.30
  10   8   0   74.69    3.10
  10   8   0   74.59    3.50
  12   8   0    1.60    1.00
 -12   8   0    0.90    0.50
  12   8   0   -0.30    1.20
 -12   8   0    0.10    0.80
  12   8   0    2.20    1.20
  12   8   0    0.70    0.60
 -12   8   0    1.20    0.50
 -12   8   0    0.00    1.10
  14  -8   0   56.79    2.40
  14   8   0   61.39    2.60
 -14   8   0   62.19    2.10
  14   8   0   62.69    3.00
  14   8   0   56.99    2.60
  14   8   0   61.79    2.10
 -14   8   0   68.69    3.00
 -14   8   0   62.69    2.10
  16   8   0    4.90    1.10
 -16   8   0    5.30    0.90
 -16   8   0    5.50    0.80
  16   8   0    8.70    1.40
  16   8   0    8.90    0.80
 -16   8   0    6.70    0.70
  16   8   0    5.50    1.20
  18  -8   0   11.10    0.70
  18   8   0   13.80    1.30
 -18   8   0   10.30    0.70
  18   8   0   12.60    1.20
  18   8   0   11.50    2.00
 -18   8   0   13.20    1.30
  -1  -9   0   -1.80    2.00
   1  -9   0    5.30    2.10
   1   9   0   -0.80    0.80
  -1   9   0    0.50    0.70
   1   9   0   -2.10    2.30
  -1   9   0   -2.00    2.20
  -1   9   0    1.90    1.30
  -1   9   0    3.40    3.30
   1   9   0    0.80    1.30
   1   9   0    0.80    1.70
   3  -9   0    9.20    3.10
  -3   9   0   16.80    1.70
  -3   9   0    9.00    2.30
  -3   9   0    9.90    1.20
   3   9   0   14.00    2.90
  -3   9   0    9.60    2.00
   3   9   0   11.80    2.30
   3   9   0   10.00    1.60
   3   9   0   14.30    2.50
   5   9   0    6.30    1.50
  -5   9   0    9.20    1.30
  -5   9   0    4.90    2.00
   5   9   0    9.40    1.70
   5   9   0   12.80    3.10
   5   9   0   12.00    2.30
   7   9   0   56.29    3.10
  -7   9   0   58.09    2.10
   7   9   0   55.69    2.60
   7   9   0   55.69    2.20
   7   9   0   58.59    3.00
   7   9   0   58.39    3.30
  -7   9   0   57.49    4.10
  -7   9   0   55.89    2.70
  -7   9   0   57.29    2.10
  -9   9   0    1.10    0.80
   9   9   0    0.80    1.20
   9   9   0    0.00    1.10
  -9   9   0    0.50    0.50
   9   9   0    2.10    1.20
  -9   9   0    1.00    0.50
   9   9   0    1.20    0.60
  11   9   0    0.40    1.00
 -11   9   0    0.30    0.50
  11   9   0    0.30    1.00
 -11   9   0    0.20    0.70
 -11   9   0    0.20    0.50
  11   9   0   -0.10    0.50
  13  -9   0    6.10    1.20
  13   9   0    3.50    1.20
 -13   9   0    4.30    0.80
  13   9   0    4.20    0.80
  13   9   0    7.30    1.50
  13   9   0    4.10    1.40
 -13   9   0    4.50    1.00
 -15   9   0   24.30    1.10
  15   9   0   23.20    1.90
  15   9   0   23.80    1.70
  15   9   0   25.80    1.10
  15   9   0   24.80    1.60
 -15   9   0   22.70    1.10
  17  -9   0    0.70    0.30
  17   9   0    1.50    0.80
  17   9   0    0.80    0.60
  17   9   0    1.50    1.00
 -17   9   0    0.90    0.30
   0  10   0    4.00    1.20
   0  10   0    1.10    1.90
   0  10   0    1.30    2.70
   0  10   0    1.20    0.60
   2  10   0   66.69    3.10
  -2  10   0   63.59    4.10
   2  10   0   69.79    3.90
  -2  10   0   63.59    2.40
  -2  10   0   63.59    3.10
   2  10   0   60.49    4.20
   2  10   0   63.29    2.50
  -4  10   0    2.70    1.70
   4  10   0    4.50    1.70
   4  10   0    2.50    0.90
   4  10   0    2.30    0.80
   4  10   0    2.50    1.70
   4  10   0    1.20    1.10
  -4  10   0    3.30    0.90
  -4  10   0    4.70    1.10
  -4  10   0    2.80    0.70
   6  10   0   11.10    2.40
   6  10   0   10.70    2.00
  -6  10   0   10.10    1.70
   6  10   0   10.10    2.20
   6  10   0   10.40    1.50
  -6  10   0   13.10    3.20
   6  10   0   14.10    1.40
  -6  10   0   10.80    1.20
  -6  10   0   11.40    1.10
  -8  10   0   40.20    1.60
  -8  10   0   38.00    1.60
   8  10   0   39.20    2.40
   8  10   0   38.10    1.70
   8  10   0   35.50    2.70
  -8  10   0   37.90    2.50
   8  10   0   36.60    2.80
  10  10   0    2.00    1.00
 -10  10   0    2.20    0.70
  10  10   0    3.10    1.30
  10  10   0    1.70    0.50
 -10  10   0    2.30    0.50
  10  10   0    2.20    1.00
 -10  10   0    1.60    0.50
  12 -10   0    5.40    1.20
 -12  10   0    6.20    0.70
 -12  10   0    4.90    0.90
 -12  10   0    6.20    0.70
  12  10   0    4.40    1.00
  12  10   0    4.30    1.10
  12  10   0    3.80    1.40
  12  10   0    6.50    0.80
  14  10   0    1.60    0.40
 -14  10   0    2.40    0.60
  14  10   0    2.50    0.80
 -14  10   0    3.60    0.60
  14  10   0    2.40    0.80
  14  10   0    1.10    0.80
  16  10   0   16.70    1.40
 -16  10   0   14.80    0.90
  16  10   0   13.70    1.40
  16  10   0   15.80    1.60
  -1  11   0   12.50    1.80
   1  11   0   13.40    1.20
   1  11   0   19.00    3.80
  -1  11   0   13.50    2.90
  -1  11   0   14.80    1.20
   1  11   0   14.40    2.70
   1  11   0   16.50    2.00
  -3  11   0   30.50    3.00
   3  11   0   23.50    2.00
   3  11   0   26.30    3.00
  -3  11   0   26.00    2.00
   3  11   0   26.40    3.10
  -3  11   0   25.80    1.50
   3  11   0   25.80    1.50
  -5  11   0    2.90    1.70
   5  11   0    4.20    1.70
  -5  11   0    4.60    0.90
   5  11   0    2.20    0.90
   5  11   0    3.00    0.70
   5  11   0    4.30    1.60
  -5  11   0    3.50    0.90
   5  11   0    6.20    1.60
  -5  11   0    3.30    0.90
   7  11   0    4.50    1.30
   7  11   0    6.50    1.10
  -7  11   0    6.70    0.90
  -7  11   0    8.20    1.00
   7  11   0   10.60    2.10
  -7  11   0    7.10    1.20
   7  11   0    6.10    1.20
   7  11   0    8.50    2.10
  -7  11   0    6.90    1.80
   9  11   0   17.80    1.10
   9  11   0   15.80    1.70
  -9  11   0   16.00    1.10
  11 -11   0    5.40    1.20
 -11  11   0    7.50    0.80
 -11  11   0    7.20    0.60
  11  11   0    7.60    1.30
  11  11   0    6.00    1.60
 -11  11   0    6.30    0.90
  11  11   0    8.00    0.80
  11  11   0    6.90    1.50
  13  11   0    0.90    0.80
 -13  11   0   -0.10    0.30
  13  11   0   -0.20    0.70
  13  11   0    1.20    1.30
 -13  11   0    0.50    0.30
  13  11   0    0.10    0.30
   0  12   0    1.20    0.80
   0  12   0    2.60    1.50
   0  12   0    1.80    0.50
   2  12   0   80.09    3.90
   2  12   0   79.59    3.20
  -2  12   0   80.69    3.90
  -2  12   0   81.69    3.20
  -2  12   0   79.39    2.60
   2  12   0   83.39    2.60
  -4  12   0    1.30    0.40
   4  12   0    2.10    1.30
   4  12   0   -1.50    1.50
  -4  12   0    2.20    1.40
   4  12   0   -0.80    1.60
   4  12   0    0.30    0.50
  -4  12   0    2.20    0.80
  -6  12   0   18.00    2.70
  -6  12   0   15.90    0.90
   6  12   0   18.00    1.20
   6  12   0   13.00    2.30
  -6  12   0   17.70    1.40
   6  12   0   14.70    1.50
  -6  12   0   12.90    1.20
   6  12   0   16.20    2.20
  -8  12   0    0.60    0.50
  -8  12   0    0.60    0.30
   8  12   0    0.70    1.10
   8  12   0    1.30    1.10
  -8  12   0    0.40    0.50
   8  12   0    0.10    0.70
   8  12   0    0.60    0.60
 -10  12   0    0.50    0.40
  10  12   0    1.20    1.30
  10  12   0    0.80    0.70
 -10  12   0    0.30    0.30
 -10  12   0    0.20    0.60
  10  12   0    0.80    0.80
 -12  12   0    3.10    0.50
  12  12   0    1.10    0.70
  12  12   0    0.50    0.80
  12  12   0    2.70    0.80
 -12  12   0    3.10    0.50
   1  13   0   -0.50    0.40
   1  13   0    0.40    0.70
  -1  13   0   -0.70    1.10
   1  13   0    0.60    1.00
  -1  13   0    0.10    0.70
  -1  13   0    0.20    0.30
  -3  13   0    0.80    0.30
   3  13   0   -0.10    0.70
   3  13   0    1.00    1.10
  -3  13   0   -0.10    0.60
   3  13   0    0.60    0.40
  -3  13   0   -0.50    1.20
   3  13   0    1.90    1.50
   5  13   0    1.10    1.00
  -5  13   0    1.10    0.60
   5  13   0    0.80    0.70
   5  13   0    1.00    1.20
   5  13   0    1.20    0.70
  -5  13   0    0.40    0.30
  -7  13   0   26.90    1.00
   7  13   0   23.90    1.80
   7  13   0   21.90    1.90
  -7  13   0   27.30    1.30
   7  13   0   27.70    1.50
   9  13   0    3.10    0.80
   9  13   0    5.30    1.10
  -9  13   0    4.80    0.50
  -9  13   0    3.70    0.60
   0  14   0    1.10    1.00
   0  14   0    0.90    0.60
   0  14   0    0.30    0.50
   2  14   0    0.80    1.50
  -2  14   0    5.40    1.30
  -2  14   0    7.10    0.90
   2  14   0    5.80    0.70
   2  14   0    6.50    0.90
  -2  14   0    5.10    0.50
   4  14   0   14.10    1.50
   4  14   0   14.30    1.10
  -4  14   0   16.70    1.50
  -6  14   0   10.30    0.80
   6  14   0    9.90    1.00
  22   0  -1    0.50    0.60
 -22   0   1    0.50    0.60
  22   0  -1   -0.30    0.50
 -20   0   1    0.70    0.60
  20   0  -1    0.20    0.40
  20   0  -1   -0.10    0.60
  18   0  -1   -0.20    0.70
 -18   0   1    0.20    0.70
  18   0  -1   -0.20    0.60
  16   0  -1    0.30    0.70
  16   0  -1    0.10    0.60
 -16   0   1    0.70    0.80
  14   0  -1    2.70    1.60
 -14   0   1    2.80    2.00
  14   0  -1    1.70    0.90
  14   0  -1    0.50    0.70
  12   0  -1    3.30    0.90
  12   0  -1   -0.50    0.70
 -12   0   1    1.10    1.10
  12   0  -1    3.00    0.90
 -12   0   1    1.80    1.10
 -10   0   1    0.20    0.50
  10   0  -1   -0.30    0.40
 -10   0   1    0.30    0.60
  -8   0   1    0.00    0.30
   8   0  -1   -0.10    0.30
  -8   0   1   -0.60    0.40
  -6   0   1   -0.10    0.40
   6   0  -1   -0.60    0.20
  -6   0   1   -0.40    0.30
   4   0  -1    0.30    0.20
  -4   0   1    0.20    0.20
   4   0  -1    0.50    0.30
   4   0  -1    0.20    0.10
  -4   0   1    0.50    0.20
  -4   0   1    0.00    0.20
  -2   0   1   -0.30    0.20
  -2   0   1   -0.30    0.10
   2   0  -1   -0.20    0.10
  -2   0   1   -0.10    0.10
   0   0  -1   -3.40    0.10
   0   0   1   -3.20    0.10
   0   0  -1   -3.30    0.10
   0   0  -1   -3.30    0.10
   0   0   1   -3.20    0.10
  -4   0  -1   -0.40    0.30
  -4   0  -1    0.40    0.20
   4   0   1    0.10    0.20
   4   0   1    0.60    0.30
   4   0   1    0.10    0.10
  -4   0  -1    0.00    0.20
  -6   0  -1    0.30    0.30
   6   0   1    0.10    0.20
  -8   0  -1    0.10    0.40
   8   0   1    0.50    0.30
  -8   0  -1    0.10    0.50
 -10   0  -1    0.20    0.60
  10   0   1    0.50    0.50
 -10   0  -1    0.60    0.60
  12   0   1    0.20    0.90
  12   0   1   -0.30    0.80
 -12   0  -1   -1.60    1.10
 -12   0  -1   -0.60    1.00
 -12   0  -1   -0.50    1.00
 -14   0  -1    0.30    0.90
  14   0   1    1.90    0.80
  14   0   1    0.70    0.90
  16   0   1   -0.80    0.80
  16   0   1    0.60    0.70
 -16   0  -1    0.00    0.70
  18   0   1    0.50    0.70
 -18   0  -1    0.70    0.80
  18   0   1    0.50    0.60
  20   0   1    0.00    0.50
 -20   0  -1    0.70    0.60
  22   0   1    0.40    0.50
 -22   0  -1    0.60    0.60
  21  -1  -1   13.80    1.00
 -21  -1   1   15.00    1.00
  21  -1  -1   13.80    1.00
 -21   1   1   15.00    1.00
  21   1  -1   14.50    1.00
  21   1  -1   16.50    1.20
  19  -1  -1    2.30    0.90
  19  -1  -1    1.50    0.70
  19   1  -1    1.00    0.70
 -19   1   1    2.60    0.90
 -17  -1   1   -0.60    0.70
  17  -1  -1   -0.60    0.70
  17  -1  -1   -0.40    0.60
  17   1  -1   -0.40    0.70
  17   1  -1   -0.10    0.60
 -17   1   1    1.20    0.80
 -15  -1   1    5.10    1.00
  15  -1  -1    5.00    1.30
  15  -1  -1    6.40    1.10
 -15   1   1    6.60    1.30
  15   1  -1    6.20    1.10
  15   1  -1    4.90    0.90
 -13  -1   1   -1.20    1.40
  13  -1  -1    0.90    0.70
  13  -1  -1    0.30    1.10
 -13  -1   1    0.20    1.50
 -13   1   1    0.70    1.40
 -13   1   1   -1.10    1.10
  13   1  -1   -0.50    1.10
 -13   1   1   -1.40    0.80
  13   1  -1   -0.70    0.90
  13   1  -1    0.30    0.60
  11  -1  -1    6.00    1.20
 -11  -1   1    5.90    1.00
 -11  -1   1    5.00    1.40
 -11   1   1    6.20    1.40
  11   1  -1    8.00    1.30
 -11   1   1    5.20    1.50
   9  -1  -1   35.80    1.50
  -9  -1   1   36.90    1.60
   9   1  -1   37.90    1.60
  -9   1   1   37.30    1.50
  -9   1   1   38.30    1.70
  -7  -1   1  593.94   15.10
  -7  -1   1  567.24   15.20
   7  -1  -1  611.94   15.10
  -7   1   1  599.64   15.00
  -7   1   1  596.94   15.10
   7   1  -1  612.64   15.10
  -7   1   1  601.44   14.90
  -5  -1   1 8948.60  222.78
  -5  -1   1 8878.31  223.38
  -5  -1   1 9242.78  223.18
   5  -1  -1 8969.10  223.48
   5  -1  -1 9999.00  223.38
  -5   1   1 8818.72  224.18
   5   1  -1 8683.33  223.38
  -5   1   1 9046.90  222.98
  -5   1   1 8960.30  222.68
  -3  -1   1  182.58    5.10
   3  -1  -1  206.48    5.10
  -3  -1   1  200.38    5.00
   3  -1  -1  198.08    5.00
   3  -1  -1  184.68    5.10
  -3  -1   1  205.58    5.10
  -3   1   1  189.78    5.00
   3   1  -1  190.58    5.10
  -3   1   1  205.38    5.10
  -3   1   1  203.28    5.00
   3   1  -1  201.18    5.00
  -1  -1   1    0.80    0.20
   1  -1  -1    1.40    0.20
  -1  -1   1    1.40    0.20
   1  -1  -1    1.30    0.30
  -1  -1   1    1.60    0.20
  -1   1   1    1.30    0.20
   1   1  -1    1.50    0.20
   1   1  -1    1.20    0.20
  -1   1   1    1.50    0.10
  -1  -1  -1   58.09    1.50
   1  -1   1   54.99    1.50
   1  -1   1   51.69    1.50
   1  -1   1   54.79    1.60
  -1  -1  -1   52.79    1.50
  -1  -1  -1   55.89    1.50
   1   1   1   53.39    1.60
   1   1   1   52.89    1.50
  -1   1  -1   56.89    1.50
   1   1   1   55.29    1.50
  -1   1  -1   54.69    1.50
  -1   1  -1   52.09    1.60
   3  -1   1 1333.57   31.80
  -3  -1  -1 1251.67   32.10
   3  -1   1 1282.67   31.90
  -3  -1  -1 1260.47   31.80
   3  -1   1 1227.38   31.80
  -3  -1  -1 1397.56   31.90
  -3   1  -1 1251.77   31.90
  -3   1  -1 1265.67   31.90
   3   1   1 1331.07   31.90
   3   1   1 1338.17   31.90
  -5  -1  -1  571.44   15.20
  -5  -1  -1  633.94   15.20
   5  -1   1  622.24   15.20
   5  -1   1  646.64   15.10
   5   1   1  587.84   15.30
  -5   1  -1  560.74   15.20
   5   1   1  601.24   15.30
  -5   1  -1  618.64   15.10
   5   1   1  616.34   15.20
  -7  -1  -1   67.99    2.10
  -7  -1  -1   65.49    2.20
   7  -1   1   61.89    2.10
   7   1   1   61.29    2.10
  -7   1  -1   66.79    2.20
  -7   1  -1   66.59    2.00
  -9  -1  -1   20.90    1.30
  -9  -1  -1   21.70    1.40
   9  -1   1   20.70    1.20
  -9   1  -1   23.20    1.20
   9   1   1   19.50    1.20
  -9   1  -1   22.70    1.50
  11  -1   1   32.70    1.70
 -11  -1  -1   33.50    2.10
 -11  -1  -1   32.10    2.00
 -11   1  -1   33.30    2.10
  11   1   1   32.30    1.80
 -13  -1  -1    0.50    1.10
  13  -1   1    1.00    0.70
  13  -1   1    1.00    1.00
 -13  -1  -1    1.30    1.60
  13  -1   1   -0.70    1.10
 -13   1  -1    2.00    0.90
  13   1   1    0.50    0.80
 -13   1  -1    2.90    1.60
 -13   1  -1    0.70    1.00
  13   1   1    1.40    1.20
  13   1   1    0.20    0.90
 -15  -1  -1   77.09    2.90
  15  -1   1   75.19    2.60
  15   1   1   75.89    2.70
 -15   1  -1   73.39    2.80
  15   1   1   75.09    2.70
 -17  -1  -1   71.59    2.80
  17  -1   1   69.99    2.50
  17  -1   1   71.19    2.60
  17   1   1   69.89    2.50
 -17   1  -1   70.39    2.70
  17   1   1   69.49    2.50
 -19  -1  -1    0.60    0.70
  19  -1   1    0.90    0.90
  19  -1   1    0.20    0.80
  19   1   1    0.40    0.60
  19   1   1    0.10    0.80
 -19   1  -1    1.80    0.60
  21  -1   1   -0.80    0.50
 -21  -1  -1    0.10    0.70
  21   1   1    0.20    0.40
 -21   1  -1    0.70    0.50
 -22  -2   1   -1.00    0.70
  22  -2  -1   -0.50    0.50
  22   2  -1    0.60    0.60
  22   2  -1   -0.70    0.70
 -22   2   1   -0.40    0.80
  20  -2  -1   -0.40    0.50
  20  -2  -1    1.20    0.50
 -20  -2   1    0.20    0.60
  20   2  -1    0.40    0.50
 -20   2   1    0.50    0.50
  20   2  -1    1.50    0.70
 -18  -2   1    4.80    1.30
  18  -2  -1    2.60    0.60
  18  -2  -1    2.80    0.70
 -18   2   1    3.20    0.70
  18   2  -1    3.10    0.80
  18   2  -1    4.50    0.90
  16  -2  -1   13.90    1.30
 -16  -2   1   14.80    1.50
  16  -2  -1   14.40    1.20
 -16   2   1   13.70    1.50
 -16   2   1   14.80    1.50
  16   2  -1   14.70    1.20
  16   2  -1   13.80    1.50
  14  -2  -1   32.50    1.60
 -14   2   1   33.00    1.90
 -14   2   1   31.30    1.90
  14   2  -1   32.20    1.60
  14   2  -1   29.50    2.00
  14   2  -1   31.60    1.80
  14   2  -1   33.60    2.50
  12  -2  -1   62.29    2.70
  12  -2  -1   58.79    2.30
 -12  -2   1   56.79    3.00
 -12  -2   1   57.19    3.00
 -12   2   1   59.39    2.50
 -12   2   1   57.79    2.40
 -12   2   1   55.79    3.00
  12   2  -1   62.79    2.80
  12   2  -1   59.79    2.20
  12   2  -1   55.09    2.50
 -10  -2   1  941.11   24.50
  10  -2  -1  986.40   24.40
 -10  -2   1  945.41   24.40
  10   2  -1  962.10   24.30
 -10   2   1  975.90   24.50
  -8  -2   1  258.57    6.90
  -8  -2   1  255.57    7.00
   8  -2  -1  257.67    6.90
  -8   2   1  250.07    6.50
  -8   2   1  251.87    6.90
  -8   2   1  250.87    6.50
   8   2  -1  254.97    6.80
   6  -2  -1  699.83   17.90
  -6  -2   1  682.43   18.10
   6   2  -1  718.93   17.80
  -6   2   1  722.13   17.80
  -6   2   1  719.53   17.50
  -6   2   1  719.93   17.50
   4  -2  -1  106.89    2.80
  -4  -2   1   97.19    3.00
   4  -2  -1  105.79    2.60
   4  -2  -1   95.69    2.90
  -4  -2   1   94.49    2.80
  -4  -2   1  103.29    2.80
  -4   2   1   98.29    2.70
   4   2  -1  100.29    2.80
   2  -2  -1  109.79    3.00
  -2  -2   1  114.09    2.90
  -2  -2   1  105.69    3.20
  -2  -2   1  110.09    3.00
  -2  -2   1  107.49    3.00
   2  -2  -1  111.49    2.80
  -2   2   1  112.19    2.80
  -2   2   1  110.39    2.80
   2   2  -1  106.09    2.90
   2   2  -1  109.69    3.00
   0  -2   1  533.75   13.00
   0  -2   1  518.45   13.10
   0  -2  -1  525.85   12.90
   0  -2   1  530.85   13.00
   0  -2  -1  529.65   13.10
   0   2  -1  522.75   12.90
   0   2   1  507.95   13.00
   0   2   1  515.65   13.10
   0   2  -1  501.75   13.00
  -2  -2  -1  307.07    7.70
   2  -2   1  291.77    7.70
   2  -2   1  303.27    7.50
   2  -2   1  294.77    7.70
  -2  -2  -1  299.17    7.50
  -2  -2  -1  292.47    7.70
   2   2   1  311.77    7.70
  -2   2  -1  297.17    7.70
  -2   2  -1  311.07    7.50
   2   2   1  302.17    7.50
   2   2   1  301.87    7.70
   4  -2   1    5.40    0.40
  -4  -2  -1    4.70    0.50
  -4  -2  -1    5.50    0.50
   4  -2   1    5.10    0.90
   4  -2   1    4.80    0.50
   4   2   1    6.70    0.70
  -4   2  -1    5.50    0.60
  -4   2  -1    5.00    0.90
   4   2   1    5.10    0.50
  -4   2  -1    5.10    0.30
  -6  -2  -1  278.67    7.00
  -6  -2  -1  276.67    7.00
   6  -2   1  249.78    6.90
  -6   2  -1  254.37    7.00
  -6   2  -1  268.47    6.60
   6   2   1  254.27    6.90
  -8  -2  -1  284.07    7.60
  -8  -2  -1  287.17    7.60
   8  -2   1  277.47    7.60
  -8   2  -1  281.07    7.70
  -8   2  -1  275.57    7.40
   8   2   1  280.37    7.60
  -8   2  -1  287.77    7.20
 -10  -2  -1   47.00    2.20
 -10  -2  -1   47.10    2.30
  10  -2   1   44.80    2.00
  10   2   1   47.30    2.10
 -10   2  -1   48.30    2.30
 -12  -2  -1   16.30    2.20
  12  -2   1   14.10    1.70
 -12  -2  -1   14.20    2.50
 -12  -2  -1   15.40    2.20
 -12   2  -1   15.90    1.60
  12   2   1   18.40    1.60
  12   2   1   15.20    1.50
  12   2   1   20.00    1.80
 -12   2  -1   14.20    2.40
  12   2   1   14.50    1.90
 -12   2  -1   16.60    1.60
 -14  -2  -1   16.10    1.90
  14  -2   1   19.40    1.70
  14   2   1   14.00    1.70
 -14   2  -1   17.40    1.60
 -14   2  -1   19.40    1.90
  14   2   1   18.80    1.50
  14   2   1   19.00    1.50
 -14   2  -1   17.90    1.40
 -16  -2  -1   25.20    1.80
  16  -2   1   25.30    1.50
  16  -2   1   25.10    1.70
  16   2   1   25.70    1.60
  16   2   1   27.40    1.60
 -16   2  -1   27.80    1.70
  18  -2   1    2.30    0.60
 -18  -2  -1    2.80    0.90
  18   2   1    2.40    0.80
  18   2   1    4.00    1.00
 -18   2  -1    2.00    0.70
  20  -2   1   10.00    0.90
 -20  -2  -1   10.30    1.30
  20   2   1   11.50    1.60
 -20   2  -1   10.70    1.00
  20   2   1   10.00    1.00
  22  -2   1    0.00    0.40
  22   2   1   -0.10    0.50
 -22   2  -1    0.20    0.40
  21  -3  -1    6.20    0.80
 -21  -3   1   10.60    1.30
  21  -3  -1    7.10    0.80
  21   3  -1    5.90    1.00
 -21   3   1    7.90    0.80
  21   3  -1    4.60    0.80
 -19  -3   1    5.40    1.20
  19  -3  -1    3.90    0.80
  19  -3  -1    3.60    0.90
 -19   3   1    3.60    0.90
  19   3  -1    5.90    1.00
  19   3  -1    5.70    1.20
  17  -3  -1    2.50    0.70
 -17  -3   1    2.30    0.90
  17  -3  -1    4.30    1.00
  17   3  -1    3.20    0.90
  17   3  -1    2.70    0.80
 -17   3   1    3.10    0.80
  17   3  -1    4.50    1.40
  17   3  -1    2.20    0.80
 -17   3   1    2.80    0.80
 -15  -3   1   90.29    3.30
  15  -3  -1   90.09    3.00
 -15   3   1   90.29    3.20
  15   3  -1   90.69    3.00
  15   3  -1   89.89    3.00
  15   3  -1   89.49    3.20
  15   3  -1   96.59    3.70
 -15   3   1   90.29    3.00
  13  -3  -1   54.89    2.20
 -13  -3   1   55.39    3.60
 -13  -3   1   55.49    3.80
  13  -3  -1   52.79    3.20
  13   3  -1   53.59    2.10
  13   3  -1   55.49    2.20
  13   3  -1   56.69    2.90
 -13   3   1   53.59    2.30
  13   3  -1   53.69    2.40
 -13   3   1   45.70    4.00
 -13   3   1   52.99    2.20
  13   3  -1   49.30    3.60
  11  -3  -1   63.79    2.70
 -11  -3   1   61.89    2.90
 -11  -3   1   61.19    2.90
  11  -3  -1   61.59    2.60
  11   3  -1   60.89    2.30
 -11   3   1   61.99    3.00
 -11   3   1   59.59    2.50
 -11   3   1   62.19    2.60
  11   3  -1   63.19    2.80
  -9  -3   1  195.98    5.90
   9  -3  -1  213.58    5.90
  -9  -3   1  195.28    5.90
  -9   3   1  199.48    5.80
   9   3  -1  211.78    5.90
   7  -3  -1   12.20    0.90
  -7  -3   1   12.50    1.00
  -7  -3   1   15.00    1.60
  -7   3   1   11.60    0.90
   7   3  -1   10.90    0.90
   5  -3  -1   -0.10    0.30
  -5  -3   1    0.10    0.30
   5  -3  -1    0.30    0.60
   5   3  -1    0.10    0.30
   3  -3  -1  477.35   12.20
  -3  -3   1  489.65   12.20
  -3  -3   1  466.05   12.20
   3  -3  -1  494.35   11.90
   3  -3  -1  503.65   12.00
  -3  -3   1  476.15   12.50
   3   3  -1  470.85   12.20
  -3   3   1  472.35   12.00
  -3   3   1  483.35   11.90
  -1  -3   1  937.61   23.10
  -1  -3   1  940.71   23.00
  -1  -3   1  951.70   23.00
   1  -3  -1  933.91   23.20
   1  -3  -1  887.41   22.80
   1   3  -1  882.51   23.00
  -1   3   1  938.91   22.90
   1  -3   1  196.08    5.20
   1  -3   1  197.08    5.40
  -1  -3  -1  187.98    5.10
   1  -3   1  200.18    5.10
  -1  -3  -1  198.98    5.30
  -1  -3  -1  197.78    4.90
   1   3   1  190.18    5.30
   1   3   1  200.08    5.20
  -1   3  -1  191.88    5.20
  -3  -3  -1  109.79    2.90
   3  -3   1  108.09    3.20
   3  -3   1  115.89    2.80
  -3  -3  -1  111.99    3.10
   3   3   1  107.69    3.20
   3   3   1  108.79    3.00
  -3   3  -1   97.59    3.10
  -5  -3  -1  309.27    8.10
   5  -3   1  305.37    8.10
  -5  -3  -1  317.77    8.00
   5   3   1  295.87    8.10
  -5   3  -1  309.87    8.10
  -7  -3  -1  133.79    4.00
   7  -3   1  131.59    4.10
  -7  -3  -1  135.99    3.90
  -7   3  -1  131.49    4.00
   7   3   1  140.09    4.00
  -9  -3  -1   39.90    2.00
  -9  -3  -1   41.00    2.00
   9  -3   1   42.50    1.90
   9   3   1   39.10    1.90
  -9   3  -1   40.40    2.10
  11  -3   1   98.59    3.60
 -11  -3  -1  100.79    3.90
 -11  -3  -1   94.19    3.80
  11   3   1   94.19    3.30
  11   3   1   98.79    3.80
 -11   3  -1   97.69    3.40
  11   3   1  101.09    3.30
 -11   3  -1   97.39    4.00
  11   3   1  100.19    3.20
 -13  -3  -1    0.30    1.40
  13  -3   1    1.00    1.40
 -13  -3  -1   -0.10    1.90
 -13  -3  -1   -1.10    2.00
  13  -3   1    0.70    1.00
 -13   3  -1    0.60    0.80
  13   3   1    0.40    1.60
 -13   3  -1    0.30    0.80
  13   3   1   -0.70    0.80
  13   3   1   -0.80    0.80
 -13   3  -1   -0.30    0.70
 -13   3  -1    1.50    2.20
  13   3   1    0.00    0.70
 -15  -3  -1   -0.20    1.20
  15  -3   1    1.20    0.90
 -15   3  -1    1.70    0.80
  15   3   1    0.60    0.80
 -15   3  -1    1.20    0.80
  15   3   1    0.60    0.80
  15   3   1    1.40    0.70
 -15   3  -1    0.80    0.80
  17  -3   1    0.50    0.60
 -17  -3  -1    1.10    1.00
  17  -3   1    1.50    1.00
 -17   3  -1    0.70    0.90
  17   3   1    0.90    0.60
  17   3   1   -0.20    0.80
  17   3   1   -0.30    0.80
 -17   3  -1    1.80    0.70
 -19  -3  -1    2.00    1.10
  19  -3   1    0.50    0.50
  19   3   1    0.40    0.80
 -19   3  -1    0.20    0.60
  19   3   1    0.10    0.60
  21  -3   1    3.20    0.70
  21   3   1    2.10    0.50
 -21   3  -1    1.60    0.70
  20  -4  -1   10.40    0.90
  20  -4  -1    8.60    0.80
  20   4  -1    4.40    1.10
  20   4  -1    7.70    1.10
 -20   4   1    7.60    1.00
  18  -4  -1   27.40    1.30
 -18  -4   1   27.60    1.70
  18   4  -1   28.40    2.80
  18   4  -1   26.90    1.50
  18   4  -1   28.30    1.60
 -18   4   1   28.60    1.90
  18   4  -1   29.30    1.80
 -18   4   1   27.50    1.40
  16  -4  -1    0.30    0.60
 -16  -4   1    0.80    1.00
  16   4  -1    0.90    0.60
  16   4  -1    0.60    0.70
  16   4  -1   -0.40    0.90
 -16   4   1    0.10    0.60
 -16   4   1    0.50    0.70
  16   4  -1    1.00    1.20
 -14  -4   1    3.10    1.30
  14  -4  -1    3.60    0.80
 -14   4   1    4.00    1.00
  14   4  -1    6.20    1.60
  14   4  -1    9.20    1.80
  14   4  -1    3.50    0.80
  14   4  -1    2.20    0.70
 -14   4   1    5.00    1.10
 -12  -4   1   38.30    3.20
  12  -4  -1   47.80    2.80
 -12  -4   1   46.90    3.20
  12  -4  -1   43.50    2.00
 -12   4   1   47.00    3.80
  12   4  -1   41.60    1.90
  12   4  -1   42.50    1.90
 -12   4   1   46.40    2.20
  12   4  -1   35.90    3.40
  12   4  -1   42.10    2.20
  12   4  -1   39.70    2.40
 -12   4   1   42.30    1.90
 -12   4   1   41.90    2.20
 -10  -4   1   78.79    3.20
  10  -4  -1   72.39    3.00
 -10  -4   1   80.29    3.20
  10   4  -1   84.79    3.10
  10   4  -1   76.39    2.70
  10   4  -1   81.09    3.30
 -10   4   1   77.69    2.70
 -10   4   1   81.49    3.20
 -10   4   1   81.19    3.30
  -8  -4   1    9.50    1.30
   8  -4  -1    8.70    1.10
  -8  -4   1    9.80    1.20
  -8   4   1   10.00    1.20
   8   4  -1    9.20    1.20
   6  -4  -1  290.77    7.80
  -6  -4   1  270.27    7.50
  -6  -4   1  268.17    8.00
   6   4  -1  289.87    7.60
  -6   4   1  284.07    7.40
  -4  -4   1    5.90    0.70
  -4  -4   1    6.00    0.70
   4  -4  -1    5.10    0.70
   4  -4  -1    7.50    0.90
   4   4  -1    5.90    0.80
  -4   4   1    6.50    0.70
  -2  -4   1   16.30    0.80
  -2  -4   1   12.00    1.60
   2  -4  -1   16.20    0.70
   2   4  -1   14.70    1.00
   0  -4   1   92.99    2.90
   0  -4   1   94.09    2.80
   0   4   1   90.09    3.00
   2  -4   1   -1.50    0.70
   2  -4   1    0.10    0.30
   2  -4   1   -0.30    0.30
  -2  -4  -1    0.00    0.20
  -2  -4  -1   -0.10    0.50
  -2  -4  -1    0.10    0.20
  -2   4  -1   -0.40    0.40
   2   4   1   -0.10    0.40
   4  -4   1   79.39    2.60
  -4  -4  -1   77.79    2.50
  -4   4  -1   82.59    2.60
   4   4   1   78.79    2.70
  -6  -4  -1    1.30    0.50
  -6  -4  -1    0.80    0.40
   6  -4   1    1.70    0.60
   6   4   1    1.70    0.60
  -6   4  -1    1.10    0.60
  -8  -4  -1    1.00    0.60
   8  -4   1    0.10    0.70
  -8  -4  -1    0.30    0.60
  -8   4  -1   -1.00    0.80
   8   4   1    0.00    0.70
 -10  -4  -1   91.59    3.60
 -10  -4  -1   87.09    3.50
  10  -4   1   78.59    3.20
  10   4   1   83.49    2.80
 -10   4  -1   85.99    3.60
 -10   4  -1   82.49    3.10
 -10   4  -1   83.89    2.90
 -10   4  -1   92.59    3.30
 -10   4  -1   84.49    3.20
  10   4   1   86.29    3.10
  10   4   1   97.49    3.40
  10   4   1   88.39    3.50
  12  -4   1   31.80    2.60
 -12  -4  -1   43.90    3.40
 -12  -4  -1   38.40    3.40
  12  -4   1   41.10    2.30
  12   4   1   38.30    3.40
 -12   4  -1   39.90    2.00
 -12   4  -1   40.80    3.90
 -12   4  -1   43.00    1.80
  12   4   1   41.40    1.90
  12   4   1   41.10    2.10
  12   4   1   40.20    2.10
  12   4   1   36.00    3.10
 -12   4  -1   41.20    1.80
  14  -4   1    0.00    1.00
 -14   4  -1    0.30    0.70
  14   4   1    0.70    0.70
  14   4   1    0.60    0.80
  14   4   1    0.50    0.80
  14   4   1   -0.80    1.80
 -14   4  -1   -0.10    0.80
 -14   4  -1    0.30    0.70
  16   4   1   66.69    2.60
 -16   4  -1   65.79    2.70
 -16   4  -1   66.89    2.40
  16   4   1   61.89    2.30
  16   4   1   68.29    2.60
 -16   4  -1   65.89    2.30
  18   4   1    3.80    1.00
 -18   4  -1    6.20    1.30
  18   4   1    4.70    0.90
  20  -4   1    7.90    0.80
  20   4   1    4.70    0.90
  20   4   1    6.60    1.00
 -20   4  -1    7.80    0.90
  21  -5  -1    0.10    0.40
  21   5  -1    0.20    0.50
 -21   5   1    0.30    0.40
  19  -5  -1    0.50    0.50
  19  -5  -1    1.00    0.50
  19   5  -1    0.20    0.60
 -19   5   1    0.20    0.50
  19   5  -1    0.10    0.80
 -19   5   1    0.30    0.50
  19   5  -1   -0.10    0.50
  17  -5  -1   15.40    1.10
  17   5  -1   20.50    2.90
  17   5  -1   17.20    1.30
  17   5  -1   17.50    1.80
 -17   5   1   16.30    1.30
 -17   5   1   15.50    1.10
  17   5  -1   18.60    1.30
 -15  -5   1    3.50    1.20
  15  -5  -1    2.60    0.70
  15   5  -1    1.40    0.60
  15   5  -1    3.30    1.20
 -15   5   1    2.20    0.60
  15   5  -1    1.10    0.70
  15   5  -1    2.60    1.00
 -15   5   1    2.40    0.90
  13  -5  -1    1.80    0.70
  13   5  -1    0.20    1.00
  13   5  -1    1.60    0.70
 -13   5   1    1.70    0.60
 -13   5   1    3.30    0.90
 -13   5   1    2.10    0.90
  13   5  -1    0.40    1.00
  13   5  -1    2.00    0.70
 -13   5   1    1.30    1.00
  11  -5  -1    0.00    1.30
 -11  -5   1   -0.40    1.40
 -11  -5   1   -1.30    1.60
  11   5  -1   -0.10    0.60
  11   5  -1    0.20    0.80
  11   5  -1   -0.90    1.00
 -11   5   1    0.50    1.00
  11   5  -1   -2.80    1.10
 -11   5   1    0.00    0.70
 -11   5   1    2.10    0.90
  11   5  -1    0.40    1.60
 -11   5   1   -1.30    1.10
   9  -5  -1   36.10    2.20
  -9  -5   1   33.20    2.20
  -9  -5   1   31.30    2.20
  -9   5   1   30.90    1.60
   9   5  -1   30.30    2.30
  -9   5   1   36.10    2.60
  -9   5   1   24.50    2.30
   9   5  -1   33.10    1.80
   9   5  -1   30.30    2.20
   9   5  -1   34.40    1.70
  -7  -5   1   81.49    2.90
  -7  -5   1   82.19    3.00
   7  -5  -1   79.49    3.20
  -7   5   1   81.09    2.90
   7   5  -1   78.89    3.10
   5  -5  -1  246.08    6.90
  -5  -5   1  242.28    6.70
  -5  -5   1  242.38    6.80
  -5   5   1  248.38    6.50
   5   5  -1  245.48    7.00
  -3  -5   1  736.03   19.10
   3  -5  -1  760.32   19.20
   3  -5  -1  764.82   18.70
  -3  -5   1  750.32   19.00
   3  -5  -1  764.52   18.70
   3   5  -1  750.92   19.30
  -1  -5   1  154.78    4.40
   1  -5  -1  161.68    4.30
  -1  -5  -1   45.10    1.70
   1  -5   1   43.70    1.90
   1  -5   1   48.80    1.60
  -1   5  -1   47.80    1.80
   1   5   1   48.10    2.10
  -3  -5  -1   17.70    0.90
  -3  -5  -1   19.70    1.70
   3  -5   1   19.10    1.00
  -3  -5  -1   15.90    1.40
   3  -5   1   20.30    0.80
   3  -5   1   18.40    1.20
  -3   5  -1   20.30    1.30
   3   5   1   18.00    1.40
  -5  -5  -1   23.40    1.50
   5  -5   1   22.60    1.40
  -5  -5  -1   25.40    1.30
   5   5   1   23.60    1.60
  -5   5  -1   23.30    1.60
  -7  -5  -1    4.20    1.10
   7  -5   1    1.40    0.70
  -7  -5  -1    2.60    0.70
   7   5   1    0.80    0.70
  -7   5  -1    2.40    0.90
   9  -5   1    4.80    1.10
  -9  -5  -1    4.30    1.10
  -9  -5  -1    2.70    1.20
  -9   5  -1    3.20    0.70
   9   5   1    3.60    1.00
   9   5   1    5.30    1.20
  -9   5  -1    6.50    1.40
   9   5   1    4.40    1.00
  -9   5  -1    4.70    1.20
   9   5   1    4.90    0.90
  -9   5  -1    4.20    1.10
   9   5   1    5.60    1.50
  -9   5  -1    2.50    0.80
  11  -5   1    5.40    1.50
 -11  -5  -1   13.10    3.30
 -11  -5  -1    4.50    1.60
  11   5   1    4.20    1.40
  11   5   1    3.70    1.70
 -11   5  -1    4.00    0.70
 -11   5  -1    5.90    2.40
 -11   5  -1    5.80    1.40
 -11   5  -1    2.70    0.90
  11   5   1    3.80    1.00
 -11   5  -1    4.30    0.80
  11   5   1    5.60    1.20
  11   5   1    4.10    1.10
  13  -5   1   10.10    2.00
  13   5   1    6.90    1.70
 -13   5  -1    6.50    1.10
  13   5   1    5.40    1.20
 -13   5  -1    6.90    1.10
  13   5   1    5.70    1.50
  13   5   1    5.80    1.40
 -13   5  -1    5.20    1.40
  15   5   1    4.10    0.70
 -15   5  -1    4.50    1.10
 -15   5  -1    4.20    0.70
  15   5   1    5.80    1.80
  15   5   1    7.20    1.70
  15   5   1    6.40    1.60
 -15   5  -1    4.10    0.90
  17  -5   1   24.20    1.20
  17   5   1   26.40    2.20
  17   5   1   24.00    1.60
 -17   5  -1   25.50    1.50
  19  -5   1    0.20    0.40
  19   5   1    0.30    0.70
 -19   5  -1    0.70    0.50
  19   5   1   -0.30    0.50
 -19   5  -1    0.50    0.60
  20  -6  -1   48.00    1.50
 -20   6   1   45.60    1.60
 -20   6   1   47.20    1.70
  20   6  -1   46.00    2.10
  18  -6  -1    4.70    0.70
  18  -6  -1    4.70    0.80
  18   6  -1    3.60    0.90
  18   6  -1    6.50    1.10
 -18   6   1    5.40    0.90
  18   6  -1    3.40    1.20
  18   6  -1    4.70    0.80
 -18   6   1    3.60    0.80
  16  -6  -1    2.80    0.60
  16   6  -1    2.90    0.90
  16   6  -1    3.60    0.90
  16   6  -1    3.80    1.00
 -16   6   1    2.30    0.80
 -16   6   1    2.50    0.60
  16   6  -1    5.60    1.60
  14  -6  -1    4.30    0.80
  14   6  -1    3.80    0.70
  14   6  -1    5.30    1.50
 -14   6   1    4.40    1.00
 -14   6   1    8.40    1.20
 -14   6   1    6.80    1.40
  14   6  -1    6.60    1.60
  14   6  -1    4.70    1.20
  12   6  -1   -0.90    0.80
 -12   6   1    0.80    1.00
  12   6  -1    0.20    1.00
 -12   6   1   -1.10    0.80
  12   6  -1    0.70    0.60
  12   6  -1   -0.40    1.10
 -12   6   1    0.10    0.60
  10  -6  -1   41.10    3.40
 -10  -6   1   34.50    3.10
 -10  -6   1   41.20    3.40
 -10   6   1   38.30    1.90
 -10   6   1   41.20    2.20
  10   6  -1   42.50    1.70
 -10   6   1   41.80    1.80
  10   6  -1   39.80    2.00
 -10   6   1   39.20    2.50
  10   6  -1   32.00    3.90
  10   6  -1   39.70    2.40
  10   6  -1   40.90    2.30
  -8  -6   1    0.90    1.00
  -8  -6   1   -0.50    1.10
   8  -6  -1   -0.30    1.00
   8   6  -1    1.60    1.20
   8   6  -1    0.90    1.40
   8   6  -1    1.30    1.30
  -8   6   1    0.30    2.30
   8   6  -1    0.70    0.70
  -8   6   1   -0.20    0.80
  -8   6   1    0.70    1.10
   8   6  -1   -1.20    0.90
  -8   6   1   -0.10    0.70
  -6  -6   1   14.30    1.60
   6  -6  -1   13.80    1.60
   6   6  -1   16.70    2.00
  -4  -6   1   99.19    3.20
  -4  -6   1  103.49    3.40
   4  -6  -1   95.69    3.50
   4   6  -1   98.79    3.80
   2  -6  -1   59.39    2.40
   2  -6  -1   60.59    2.00
  -2  -6   1   63.19    2.20
  -2  -6   1   59.99    2.20
   0  -6  -1    0.20    0.40
   0  -6   1   -0.10    0.40
   2  -6   1  299.77    8.20
   2  -6   1  306.47    7.90
  -2  -6  -1  293.97    8.00
   2   6   1  290.47    8.50
   4  -6   1   28.50    1.70
  -4  -6  -1   29.50    2.20
   4   6   1   31.40    2.20
  -4   6  -1   28.80    2.00
  -6  -6  -1   75.29    3.00
   6  -6   1   75.19    3.10
  -6  -6  -1   72.39    2.70
   6   6   1   73.49    3.30
  -6   6  -1   72.79    3.30
  -8  -6  -1   -0.10    0.90
   8  -6   1   -0.40    1.00
  -8  -6  -1    1.10    1.40
   8   6   1    0.70    1.20
  -8   6  -1   -0.20    1.80
   8   6   1    0.90    1.40
  -8   6  -1    1.00    1.20
   8   6   1    1.00    1.10
  -8   6  -1   -0.90    0.70
  -8   6  -1   -0.10    0.60
   8   6   1   -2.30    1.10
   8   6   1    0.60    0.70
  -8   6  -1   -0.50    1.00
 -10  -6  -1    2.60    1.60
  10  -6   1   -0.80    1.40
 -10   6  -1    1.80    1.00
  10   6   1    0.80    1.30
  10   6   1    0.80    2.00
 -10   6  -1    0.70    0.60
  10   6   1    2.00    0.70
  10   6   1    1.50    1.10
 -10   6  -1    0.70    1.00
 -10   6  -1    1.10    0.60
  10   6   1    1.50    0.90
 -12   6  -1   35.40    1.70
  12   6   1   37.90    2.20
  12   6   1   35.90    2.20
  12   6   1   39.60    2.80
 -12   6  -1   37.00    2.00
 -12   6  -1   38.00    1.70
  12   6   1   35.10    1.70
 -12   6  -1   35.50    1.90
  14   6   1   17.10    2.40
  14   6   1   18.90    1.20
  14   6   1   18.00    1.80
  14   6   1   18.50    1.60
 -14   6  -1   17.10    1.20
 -14   6  -1   17.10    1.20
 -14   6  -1   17.30    1.50
  16   6   1   66.59    2.60
  16   6   1   68.89    2.30
  16   6   1   65.29    2.70
 -16   6  -1   70.59    2.60
 -16   6  -1   71.69    2.30
  18  -6   1   80.59    2.50
  18   6   1   78.19    2.80
 -18   6  -1   79.09    2.40
  18   6   1   80.49    2.70
 -18   6  -1   82.99    2.70
  20  -6   1    5.60    1.00
  20   6   1    4.00    1.10
 -20   6  -1    1.90    0.50
  20   6   1    3.10    0.60
  19  -7  -1   18.80    0.90
  19   7  -1   19.20    0.90
  19   7  -1   18.00    1.80
 -19   7   1   17.30    0.90
  19   7  -1   18.70    1.20
  19   7  -1   19.50    2.30
 -19   7   1   17.30    1.20
  17  -7  -1    8.40    0.90
 -17   7   1    7.80    1.20
 -17   7   1    5.70    0.70
  17   7  -1    7.40    1.20
  17   7  -1    4.70    0.90
  17   7  -1    5.50    1.60
  17   7  -1    6.20    0.70
  15  -7  -1   21.40    1.30
  15   7  -1   21.20    2.00
 -15   7   1   21.60    1.20
  15   7  -1   22.80    1.20
  15   7  -1   21.90    1.90
 -15   7   1   23.90    1.70
  15   7  -1   21.30    1.70
  13  -7  -1   14.60    1.30
 -13   7   1   16.30    1.40
 -13   7   1   14.40    1.10
  13   7  -1   13.10    1.60
  13   7  -1   14.50    1.20
 -13   7   1   13.00    1.70
  13   7  -1   11.30    1.80
 -13   7   1   14.00    1.20
  13   7  -1   12.40    1.90
 -11   7   1   15.70    1.30
  11   7  -1   16.40    1.30
  11   7  -1   17.70    1.70
  11   7  -1   16.20    1.70
  11   7  -1   16.10    2.20
 -11   7   1    9.90    2.10
 -11   7   1   14.70    1.60
 -11   7   1   14.40    1.10
   9  -7  -1   42.90    3.60
  -9  -7   1   48.30    3.80
  -9   7   1   55.29    4.10
   9   7  -1   50.59    2.50
  -9   7   1   49.00    1.90
   9   7  -1   49.50    2.50
   9   7  -1   48.90    2.80
   9   7  -1   41.20    5.10
   9   7  -1   47.80    2.00
  -9   7   1   46.60    2.40
  -9   7   1   47.10    2.00
  -7  -7   1   83.79    3.80
  -7  -7   1   77.49    3.60
   7  -7  -1   79.99    3.70
   7   7  -1   87.79    4.70
   7   7  -1   83.69    2.70
   7   7  -1   79.19    3.30
  -7   7   1   78.99    2.80
   7   7  -1   85.09    3.60
   7   7  -1   81.79    3.30
  -7   7   1   75.59    3.30
  -7   7   1   81.89    2.70
  -7   7   1   76.29    4.50
  -5  -7   1  380.66   10.00
  -5  -7   1  372.56   10.30
   5  -7  -1  377.96   10.50
  -5   7   1  368.66    9.70
  -5   7   1  325.27   11.10
  -5   7   1  359.26   10.20
   5   7  -1  372.16   10.20
   5   7  -1  361.46   10.10
   5   7  -1  385.66   10.80
  -3  -7   1   57.99    2.40
  -3  -7   1   56.79    2.50
   3  -7  -1   55.19    2.70
  -1  -7   1  101.79    3.50
   1  -7  -1  104.59    3.40
  -1  -7   1  105.79    3.40
  -1  -7  -1    0.50    0.70
   1  -7   1    0.50    0.70
   1  -7   1   -0.50    0.80
   3  -7   1   55.29    2.70
  -3  -7  -1   55.39    2.50
   3   7   1   58.19    3.20
  -5  -7  -1   16.40    1.90
   5  -7   1   15.60    2.00
   5   7   1   18.50    2.70
  -5   7  -1   16.80    2.30
   5   7   1   18.40    2.20
   5   7   1   16.50    2.40
   5   7   1   22.50    1.80
  -5   7  -1   17.70    1.50
  -5   7  -1   17.30    1.40
   5   7   1   15.30    2.60
  -7  -7  -1   42.50    2.90
   7  -7   1   44.60    3.00
  -7   7  -1   43.10    2.50
  -7   7  -1   54.29    5.30
   7   7   1   43.60    1.90
  -7   7  -1   43.80    1.90
  -7   7  -1   43.00    1.80
   7   7   1   46.90    2.50
  -7   7  -1   41.60    3.00
   7   7   1   42.20    2.60
   7   7   1   46.60    3.00
   7   7   1   39.40    3.70
   7   7   1   47.40    2.60
   9   7   1   15.90    2.40
  -9   7  -1   14.40    1.70
   9   7   1   15.60    1.90
   9   7   1   13.80    1.90
  -9   7  -1   15.60    1.20
   9   7   1   16.30    1.30
  -9   7  -1   15.00    2.10
   9   7   1   16.10    2.30
  -9   7  -1   16.90    1.20
  11   7   1  148.79    4.30
 -11   7  -1  146.29    4.60
 -11   7  -1  146.99    4.20
 -11   7  -1  147.79    4.60
  11   7   1  140.99    5.20
  11   7   1  139.19    4.70
  11   7   1  149.49    4.80
 -11   7  -1  144.89    4.20
  13   7   1   25.70    2.00
 -13   7  -1   25.70    1.40
  13   7   1   26.90    2.20
  13   7   1   28.20    2.50
  13   7   1   26.70    1.50
 -13   7  -1   26.50    1.40
 -13   7  -1   31.40    1.70
 -13   7  -1   28.10    1.90
  15   7   1  140.39    4.50
  15   7   1  135.79    5.00
 -15   7  -1  136.39    4.00
 -15   7  -1  138.09    3.90
 -15   7  -1  140.79    4.30
  15   7   1  137.39    4.40
  15   7   1  134.29    3.90
  17   7   1   23.70    1.40
 -17   7  -1   24.60    1.10
 -17   7  -1   24.60    1.10
  17   7   1   23.20    1.10
  17   7   1   26.50    2.50
 -17   7  -1   22.10    1.40
  17   7   1   25.10    1.60
  19  -7   1    3.20    0.50
 -19   7  -1    1.60    0.50
 -19   7  -1    3.10    0.70
  19   7   1    3.20    0.90
  19   7   1    3.80    1.00
  18  -8  -1    4.50    0.60
 -18   8   1    5.80    0.70
  18   8  -1    2.90    1.00
  18   8  -1    5.00    1.20
  18   8  -1    3.70    0.80
  18   8  -1    4.60    1.00
  16  -8  -1   11.50    0.90
  16   8  -1    9.70    1.50
  16   8  -1   12.40    0.80
  16   8  -1   10.20    1.50
 -16   8   1   11.20    0.80
 -16   8   1   12.60    1.50
  16   8  -1   10.60    1.30
  14  -8  -1   -0.40    0.60
 -14   8   1    1.50    1.00
  14   8  -1    0.70    0.50
  14   8  -1   -0.10    0.60
  14   8  -1   -1.00    1.40
  14   8  -1   -0.10    1.00
 -14   8   1   -0.20    0.40
 -12   8   1  104.09    3.60
  12   8  -1  107.09    3.90
 -12   8   1  107.89    3.30
  12   8  -1  112.59    3.90
  12   8  -1  109.49    4.10
  12   8  -1  110.99    3.30
 -12   8   1  109.79    3.30
 -12   8   1  105.59    3.90
  10   8  -1    0.30    1.00
 -10   8   1    0.70    0.80
  10   8  -1    0.50    1.00
 -10   8   1    0.40    0.60
  10   8  -1    0.00    1.20
  10   8  -1    0.00    0.60
 -10   8   1    0.70    0.50
  -8   8   1   34.50    2.20
   8   8  -1   37.20    2.50
   8   8  -1   37.20    2.70
  -8   8   1   38.80    1.80
  -8   8   1   42.50    3.60
   6  -8  -1   38.50    3.40
  -6  -8   1   31.20    3.30
   6   8  -1   36.30    2.50
  -6   8   1   39.50    1.80
   6   8  -1   38.00    1.80
  -6   8   1   40.20    1.80
  -6   8   1   38.60    2.50
   6   8  -1   41.30    2.60
   6   8  -1   37.70    2.80
  -6   8   1   34.30    3.60
   4  -8  -1    2.90    1.60
  -4  -8   1    3.40    1.40
   4   8  -1    4.50    1.70
  -4   8   1    4.40    0.90
  -4   8   1    3.80    0.90
   4   8  -1    4.40    1.60
  -4   8   1    4.50    1.20
   4   8  -1    5.80    1.60
  -4   8   1    4.70    2.30
   4   8  -1    6.30    1.40
   4   8  -1    5.10    1.00
  -2  -8   1    1.20    1.10
   2  -8  -1    1.00    1.30
  -2   8   1   -1.30    1.90
  -2   8   1    0.90    0.70
   2   8  -1   -0.40    1.90
   2   8  -1   -2.10    1.00
  -2   8   1   -0.90    3.30
   2   8  -1    0.20    2.00
   2   8  -1    0.70    1.50
  -2   8   1   -2.30    1.20
   0  -8   1   15.90    2.20
   0  -8  -1   13.70    2.10
   0   8   1    9.80    2.40
   0   8   1   12.80    2.80
   0   8  -1   13.50    2.50
   0   8  -1    9.90    1.60
   0   8   1   13.60    1.60
   0   8  -1   15.10    2.00
   0   8   1   13.90    3.00
   2  -8   1   16.70    2.40
  -2  -8  -1   14.30    2.10
  -2   8  -1   13.40    2.70
   2   8   1   21.40    2.80
   2   8   1   13.00    2.20
  -2   8  -1    7.50    2.90
  -2   8  -1   13.10    1.30
   2   8   1   21.10    3.20
  -2   8  -1   12.50    1.90
   2   8   1   11.90    1.70
   4  -8   1    3.10    1.40
  -4  -8  -1    2.40    1.40
   4   8   1    3.20    1.80
   4   8   1    3.70    1.00
  -4   8  -1    2.50    1.20
  -4   8  -1    1.40    0.70
   4   8   1    4.10    1.00
   4   8   1    3.30    1.40
   4   8   1    2.80    1.40
  -4   8  -1    3.30    0.90
  -4   8  -1    5.00    2.90
  -6  -8  -1  139.09    5.50
   6  -8   1  136.89    5.60
   6   8   1  149.09    6.60
  -6   8  -1  129.99    6.60
  -6   8  -1  139.79    4.10
   6   8   1  133.99    4.40
   6   8   1  129.39    4.70
  -6   8  -1  131.79    4.70
   6   8   1  137.59    5.20
   6   8   1  141.89    4.10
   6   8   1  141.49    5.00
  -6   8  -1  140.79    4.10
   8   8   1    3.50    1.10
  -8   8  -1    7.90    2.10
  -8   8  -1    2.00    0.60
   8   8   1    3.50    1.20
   8   8   1    5.00    1.70
  -8   8  -1    2.50    1.00
  -8   8  -1    3.30    0.70
   8   8   1    1.60    1.20
   8   8   1    2.80    1.20
  -8   8  -1    5.70    2.90
 -10   8  -1  496.45   13.00
  10   8   1  478.75   13.50
  10   8   1  484.35   13.00
 -10   8  -1  485.25   12.90
  10   8   1  490.15   12.60
 -10   8  -1  492.05   12.60
 -10   8  -1  495.15   12.60
  10   8   1  474.95   12.80
  10   8   1  488.05   13.60
  12   8   1   17.60    2.20
 -12   8  -1   16.20    1.70
 -12   8  -1   15.70    1.10
 -12   8  -1   17.50    1.30
 -12   8  -1   14.90    1.70
  12   8   1   15.60    2.40
  12   8   1   15.80    1.20
  12   8   1   15.00    1.70
 -14   8  -1   55.29    2.00
 -14   8  -1   52.99    2.60
 -14   8  -1   55.59    2.00
  14   8   1   55.79    3.00
  14   8   1   56.49    2.60
  14   8   1   55.29    2.00
  14   8   1   56.79    2.50
  16   8   1    3.20    0.90
 -16   8  -1    4.50    1.10
  16   8   1    5.20    1.20
 -16   8  -1    5.20    0.70
  16   8   1    4.80    0.70
 -16   8  -1    3.50    0.70
  16   8   1    5.00    1.30
  18  -8   1   46.10    1.50
  18   8   1   46.70    2.00
 -18   8  -1   44.00    1.70
  18   8   1   44.70    1.90
 -18   8  -1   43.70    1.40
  17  -9  -1    2.40    0.50
  17   9  -1    1.90    1.00
  17   9  -1    1.70    0.60
 -17   9   1    3.50    0.50
  17   9  -1    2.90    0.70
  15  -9  -1    1.50    0.50
 -15   9   1    0.50    0.30
  15   9  -1    0.10    0.80
  15   9  -1    1.00    0.30
  15   9  -1    1.10    0.80
  15   9  -1    0.40    0.90
 -15   9   1    1.30    0.50
  13  -9  -1   48.60    1.90
 -13   9   1   52.39    1.80
  13   9  -1   50.59    2.00
 -13   9   1   53.99    2.40
  13   9  -1   50.69    2.70
  13   9  -1   51.49    2.50
  13   9  -1   50.99    2.40
 -13   9   1   51.29    2.00
  11   9  -1    1.00    0.90
 -11   9   1    0.60    0.50
 -11   9   1    1.10    0.50
  11   9  -1    0.70    1.00
 -11   9   1    0.80    0.80
  11   9  -1    0.00    1.20
  11   9  -1    0.70    0.50
   9   9  -1    3.00    1.20
  -9   9   1    1.60    0.50
   9   9  -1    1.70    1.10
   9   9  -1    0.70    0.60
  -9   9   1    0.90    0.80
  -9   9   1    1.40    0.50
   9   9  -1    2.60    1.10
  -7   9   1   22.10    1.40
  -7   9   1   23.20    2.00
  -7   9   1   22.40    1.40
   7   9  -1   24.50    2.40
   7   9  -1   27.90    2.50
  -7   9   1   18.20    3.10
   7   9  -1   22.80    2.30
   7   9  -1   21.00    1.40
  -5   9   1    1.10    1.20
   5   9  -1    0.00    0.80
   5   9  -1    2.80    1.10
   5   9  -1   -0.20    1.50
  -5   9   1   -0.10    0.80
  -5   9   1   -0.10    0.60
   3   9  -1    1.70    1.80
   3   9  -1    1.40    1.40
   3   9  -1    0.30    0.90
   3   9  -1    2.40    1.90
  -3   9   1    2.20    1.30
  -3   9   1    0.70    0.70
  -3   9   1    0.00    1.80
  -1  -9   1    3.20    2.10
   1  -9  -1    0.80    2.10
   1   9  -1   -0.10    0.70
   1   9  -1    0.30    1.40
   1   9  -1    1.90    2.10
  -1   9   1    0.60    0.70
  -1   9   1    2.70    2.90
   1   9  -1    3.40    2.40
  -1   9   1   -0.80    1.70
  -1   9   1    0.30    1.10
   1  -9   1   13.80    2.40
  -1   9  -1   11.90    2.60
   1   9   1   13.40    2.60
  -1   9  -1    9.40    1.30
  -1   9  -1   11.70    2.40
   1   9   1    9.60    1.40
   1   9   1    8.30    1.50
   1   9   1   14.30    2.90
   3  -9   1   -1.60    3.10
   3   9   1    1.60    0.80
  -3   9  -1    0.50    0.90
   3   9   1    1.20    1.30
  -3   9  -1    3.60    2.50
  -3   9  -1    0.70    1.10
   3   9   1    0.20    1.70
   3   9   1    1.60    1.70
   3   9   1    0.40    1.00
  -3   9  -1    0.70    0.70
   5   9   1  207.88    6.40
  -5   9  -1  208.08    5.70
   5   9   1  201.48    6.60
  -5   9  -1  205.38    6.40
   5   9   1  206.08    5.70
   5   9   1  179.18    6.80
   5   9   1  210.18    7.00
  -5   9  -1  203.38    7.60
   7   9   1   83.09    3.60
  -7   9  -1   83.79    2.70
   7   9   1   80.69    3.40
  -7   9  -1   83.89    5.20
  -7   9  -1   83.39    2.70
   7   9   1   78.99    3.90
  -7   9  -1   82.39    3.30
   7   9   1   79.89    2.80
   7   9   1   78.49    3.00
   9   9   1  121.59    3.60
   9   9   1  117.69    3.90
   9   9   1  117.39    4.40
   9   9   1  121.99    4.20
  -9   9  -1  118.49    4.00
  -9   9  -1  121.29    3.60
   9   9   1  121.39    4.80
  -9   9  -1  118.99    3.60
  11   9   1   31.10    2.20
 -11   9  -1   34.60    2.10
 -11   9  -1   30.00    1.30
  11   9   1   30.30    2.50
  11   9   1   29.30    1.40
  11   9   1   30.30    2.00
 -11   9  -1   29.30    1.40
 -11   9  -1   28.30    2.20
  13   9   1    3.20    1.00
 -13   9  -1    4.40    0.80
 -13   9  -1    4.70    1.00
 -15   9  -1    6.50    0.70
  15   9   1    8.20    1.70
 -15   9  -1    5.80    1.30
 -15   9  -1    5.30    0.70
  15   9   1    5.10    1.10
  15   9   1    5.40    0.70
  15   9   1    7.70    1.40
  17  -9   1    1.00    0.40
  17   9   1    0.70    0.70
  17   9   1    1.20    0.60
  17   9   1    0.80    1.30
 -16  10   1    1.20    0.40
  16  10  -1    0.20    0.80
  16  10  -1    1.20    0.70
  16  10  -1    0.70    0.30
  14 -10  -1    1.00    0.50
  14  10  -1    0.60    0.80
  14  10  -1    1.60    0.40
 -14  10   1    2.90    0.70
 -14  10   1    1.30    0.40
  14  10  -1    0.00    0.80
  14  10  -1    1.50    0.70
  12 -10  -1    1.10    0.50
  12  10  -1    1.90    1.00
 -12  10   1    0.40    0.30
  12  10  -1    0.80    0.80
 -12  10   1    0.20    0.60
 -12  10   1   -0.10    0.40
  12  10  -1    1.50    0.40
  12  10  -1    0.00    0.90
  10  10  -1    0.70    0.50
 -10  10   1    0.40    0.40
 -10  10   1    0.40    0.70
  10  10  -1    0.90    1.00
 -10  10   1   -0.20    0.50
  10  10  -1    0.70    1.10
  10  10  -1    1.10    1.10
  -8  10   1   23.10    1.40
  -8  10   1   24.60    1.40
   8  10  -1   21.90    2.20
   8  10  -1   26.20    2.30
   8  10  -1   22.90    1.40
   8  10  -1   27.10    2.50
  -8  10   1   26.00    1.90
  -8  10   1   26.40    3.10
  -6  10   1    6.10    1.70
  -6  10   1    7.30    1.00
   6  10  -1    8.90    2.40
  -6  10   1    5.70    1.20
   6  10  -1    5.00    1.40
  -6  10   1    7.90    1.60
   6  10  -1    6.30    1.40
   6  10  -1    8.80    2.00
   4  10  -1   47.00    3.40
  -4  10   1   47.80    2.50
  -4  10   1   47.00    3.50
  -4  10   1   45.00    1.90
   4  10  -1   44.80    2.20
   4  10  -1   45.70    3.10
   4  10  -1   38.20    2.70
   4  10  -1   43.50    2.10
  -4  10   1   46.90    2.10
  -2  10   1    2.40    0.80
   2  10  -1    1.40    1.20
  -2  10   1    2.10    1.10
  -2  10   1    2.00    1.80
   2  10  -1    3.30    2.20
  -2  10   1    6.50    2.80
   2  10  -1    2.30    0.80
   2  10  -1   10.50    2.90
   0  10   1   37.30    2.40
   0  10   1   38.40    1.80
   0  10  -1   38.90    1.80
   0  10   1   36.90    3.90
   0  10   1   34.40    3.30
   0  10  -1   36.20    3.60
   0  10  -1   36.20    2.80
   2  10   1   27.50    3.00
   2  10   1   32.50    1.80
  -2  10  -1   31.00    1.60
   2  10   1   33.60    2.40
   2  10   1   28.80    3.50
  -2  10  -1   30.70    2.30
  -2  10  -1   30.40    3.90
  -4  10  -1   -0.70    0.90
  -4  10  -1   -0.40    0.90
  -4  10  -1   -0.90    2.10
  -4  10  -1   -0.10    0.50
   4  10   1   -0.10    1.10
   4  10   1   -2.10    0.90
   4  10   1    0.00    1.40
   4  10   1    0.10    1.60
   4  10   1   -0.40    0.70
   6  10   1   15.50    1.50
   6  10   1   15.90    2.00
  -6  10  -1   20.00    3.80
   6  10   1   12.90    2.30
  -6  10  -1   13.60    1.20
  -6  10  -1   13.70    1.10
  -6  10  -1   14.70    1.90
   6  10   1   13.50    1.30
   6  10   1   12.30    2.50
   8  10   1   18.20    1.70
  -8  10  -1   19.10    1.20
   8  10   1   20.30    1.90
   8  10   1   18.70    1.30
  -8  10  -1   18.10    1.30
   8  10   1   17.30    2.20
  -8  10  -1   18.10    1.60
   8  10   1   17.60    2.50
 -10  10  -1    3.40    0.70
 -10  10  -1    4.80    1.10
  10  10   1    2.70    0.90
 -10  10  -1    2.60    0.60
  10  10   1    2.30    0.60
  10  10   1    3.40    1.10
  10  10   1    1.90    1.20
  12  10   1    8.30    1.50
  12  10   1    5.00    1.30
 -12  10  -1    7.80    0.70
  12  10   1    7.20    0.80
  12  10   1    7.90    1.30
 -12  10  -1    8.60    0.80
 -12  10  -1    7.80    0.90
  14  10   1    2.10    1.00
  14  10   1    0.80    0.40
  14  10   1    0.70    0.70
  14  10   1    0.00    0.80
 -14  10  -1    0.60    0.40
 -14  10  -1    1.20    0.30
  16 -10   1   46.40    1.40
 -16  10  -1   43.50    1.30
  16  10   1   42.80    1.80
  16  10   1   42.00    2.10
  16  10   1   41.30    1.60
  13 -11  -1    2.30    0.60
  13  11  -1    1.90    0.80
 -13  11   1    3.50    0.60
  13  11  -1    5.40    1.40
 -13  11   1    2.60    0.50
  13  11  -1    2.00    0.70
  13  11  -1    3.00    0.60
  11  11  -1    0.50    0.90
 -11  11   1   -0.10    0.40
 -11  11   1    0.40    0.50
  11  11  -1    0.70    0.40
 -11  11   1   -0.30    0.30
  11  11  -1    0.10    0.90
  11  11  -1    0.40    0.90
   9  11  -1    1.60    1.00
   9  11  -1   -0.40    1.00
  -9  11   1    0.10    0.50
   9  11  -1    0.80    0.50
  -9  11   1    0.60    0.40
   9  11  -1   -0.80    1.00
   7  11  -1    9.40    1.10
  -7  11   1    9.60    1.30
  -7  11   1    9.70    1.10
   7  11  -1   13.10    2.20
  -7  11   1   11.10    2.50
  -7  11   1    9.30    0.90
   7  11  -1    8.20    1.70
   7  11  -1    9.30    2.10
   5  11  -1    1.10    1.30
  -5  11   1    1.50    0.80
   5  11  -1    2.50    1.60
  -5  11   1    3.40    1.00
  -5  11   1    2.10    1.60
   5  11  -1    3.60    0.80
   5  11  -1    2.70    0.80
  -5  11   1    2.40    0.60
   5  11  -1    1.40    1.10
  -3  11   1  178.78    6.60
   3  11  -1  187.88    5.20
   3  11  -1  178.18    6.70
  -3  11   1  188.98    5.40
  -3  11   1  190.28    5.80
   3  11  -1  181.98    5.90
   3  11  -1  191.28    6.60
  -1  11   1    1.70    1.00
  -1  11   1    3.40    1.80
   1  11  -1    2.70    1.80
   1  11  -1    3.20    2.60
  -1  11   1    1.30    2.20
   1  11  -1    3.20    0.70
   1  11  -1    1.60    1.20
  -1  11   1    1.90    0.60
   1  11   1   42.80    3.10
   1  11   1   45.80    2.50
   1  11   1   45.20    3.70
  -1  11  -1   43.10    2.50
  -1  11  -1   47.70    3.70
  -1  11  -1   43.70    1.80
   1  11   1   43.30    1.90
   3  11   1   23.10    1.90
  -3  11  -1   23.80    3.40
   3  11   1   24.90    1.40
  -3  11  -1   24.80    2.00
   3  11   1   23.60    2.90
   3  11   1   25.00    3.10
  -3  11  -1   24.80    1.30
   5  11   1    2.60    0.70
  -5  11  -1    5.30    1.20
   5  11   1    2.50    1.10
  -5  11  -1    3.10    0.80
  -5  11  -1    3.40    0.90
   5  11   1    4.00    1.50
   5  11   1    3.30    0.80
   5  11   1    4.10    1.60
  -5  11  -1    1.70    1.90
   7  11   1    3.90    0.90
  -7  11  -1    7.10    1.00
   7  11   1    5.80    1.10
   7  11   1    5.00    1.50
   7  11   1    5.30    1.30
  -7  11  -1    6.40    0.80
  -7  11  -1    5.00    1.20
   9  11   1    4.20    1.10
  -9  11  -1    3.70    0.60
  -9  11  -1    4.70    1.00
  -9  11  -1    4.60    0.80
   9  11   1    2.90    0.60
   9  11   1    3.90    1.00
   9  11   1    2.90    1.10
 -11  11  -1    0.50    0.30
  11  11   1    1.20    0.70
  11  11   1    1.40    0.50
  11  11   1    1.20    0.90
 -11  11  -1    0.70    0.40
  11  11   1    1.90    1.00
 -11  11  -1    0.70    0.70
  13  11   1    2.30    0.70
  13  11   1    1.50    1.10
  13  11   1    1.30    0.80
 -13  11  -1    2.90    0.50
 -13  11  -1    2.40    0.50
  12  12  -1    6.10    1.40
 -12  12   1    5.00    0.60
 -12  12   1    4.20    0.50
  10  12  -1    2.20    0.50
  10  12  -1    3.20    1.20
 -10  12   1    3.60    0.90
 -10  12   1    3.50    0.70
 -10  12   1    1.80    0.40
  10  12  -1    2.50    0.90
  10  12  -1    1.20    0.90
   8  12  -1    0.80    1.00
  -8  12   1    0.10    0.50
   8  12  -1   -0.20    0.50
  -8  12   1    0.10    0.30
  -8  12   1    0.20    0.50
   8  12  -1    1.70    1.10
   8  12  -1   -0.80    0.80
   6  12  -1   17.60    2.30
  -6  12   1   19.40    1.00
  -6  12   1   20.60    1.40
   6  12  -1   20.70    2.30
  -6  12   1   20.50    2.50
   6  12  -1   19.40    1.80
   4  12  -1    3.40    1.60
  -4  12   1    0.30    0.50
   4  12  -1    0.80    0.90
   4  12  -1    0.90    0.60
  -4  12   1   -0.50    1.90
  -4  12   1    0.40    0.80
   4  12  -1    1.20    1.70
  -2  12   1   38.00    2.80
   2  12  -1   38.40    2.10
   2  12  -1   37.60    4.10
  -2  12   1   36.90    1.50
   2  12  -1   29.10    1.90
   2  12  -1   40.50    3.80
  -2  12   1   38.30    2.10
   0  12  -1    1.50    0.80
   0  12   1    2.50    1.40
   0  12   1   -1.70    1.90
   0  12   1    1.60    0.80
   0  12   1    1.50    0.50
   0  12  -1    2.30    1.90
   0  12  -1    1.60    0.50
  -2  12  -1   36.90    2.00
  -2  12  -1   35.80    3.00
   2  12   1   34.90    1.50
   2  12   1   30.80    2.80
   2  12   1   34.30    2.10
  -2  12  -1   33.80    1.40
   4  12   1   20.80    1.20
   4  12   1   20.80    2.10
  -4  12  -1   14.30    3.10
  -4  12  -1   21.40    2.10
   4  12   1   20.10    3.20
   4  12   1   21.20    2.50
   6  12   1    2.00    1.20
   6  12   1    1.60    1.20
  -6  12  -1    4.60    1.10
  -6  12  -1    3.70    0.70
  -6  12  -1    2.60    0.60
   6  12   1    5.00    1.30
   6  12   1    1.80    0.60
   8  12   1    0.60    1.00
   8  12   1    0.70    0.60
  -8  12  -1    0.80    0.50
  -8  12  -1    0.90    0.30
  -8  12  -1    0.70    0.50
   8  12   1   -0.60    1.10
 -10  12  -1   12.60    0.80
 -10  12  -1   12.70    1.10
  10  12   1   12.10    1.50
 -10  12  -1   12.80    0.80
  10  12   1   13.20    1.20
  10  12   1   10.30    1.70
  12  12   1   11.80    2.20
 -12  12  -1    8.40    0.60
  12  12   1    8.80    2.20
  12  12   1    8.40    1.00
 -12  12  -1    8.50    0.60
   9 -13  -1   14.30    1.00
   9  13  -1   14.70    1.50
  -9  13   1   15.40    0.90
  -9  13   1   13.80    0.70
   9  13  -1   15.90    1.60
  -7  13   1   55.79    1.80
  -7  13   1   55.89    2.10
   7  13  -1   51.89    2.70
   7  13  -1   54.69    2.60
   5  13  -1    0.20    0.70
   5  13  -1   -0.80    1.40
  -5  13   1    0.20    0.30
  -5  13   1    0.70    1.10
  -5  13   1    0.90    0.50
   5  13  -1    0.00    1.10
   3  13  -1    6.00    1.30
  -3  13   1    7.80    0.70
  -3  13   1   11.80    1.80
   3  13  -1    7.60    0.90
  -3  13   1    7.80    1.10
   3  13  -1    9.30    2.00
   1  13  -1    3.10    0.80
  -1  13   1    3.80    0.60
  -1  13   1    3.20    1.10
   1  13  -1    2.50    1.20
  -1  13   1    2.50    0.80
   1  13  -1    4.40    0.70
   1  13   1    0.10    1.00
   1  13   1    0.00    0.40
  -1  13  -1   -0.70    0.70
  -1  13  -1    0.40    0.40
  -1  13  -1    0.40    1.40
   1  13   1    0.40    0.90
   3  13   1   -0.10    1.30
   3  13   1    0.50    1.10
  -3  13  -1    0.50    0.30
   3  13   1   -0.10    0.60
   3  13   1    0.10    0.40
  -3  13  -1    0.20    0.60
  -3  13  -1   -1.50    1.60
   5  13   1    1.50    0.40
   5  13   1    2.10    1.10
  -5  13  -1    1.40    0.30
   5  13   1    2.20    0.70
   5  13   1    1.70    0.90
  -5  13  -1    1.20    0.60
  -7  13  -1   15.10    0.70
   7  13   1   15.70    1.60
   7  13   1   15.80    1.60
   7  13   1   15.50    1.20
  -7  13  -1   15.90    1.00
   9  13   1    5.50    0.90
   9  13   1    5.90    1.20
  -9  13  -1    5.00    0.70
   9  13   1    3.40    1.30
   4  14  -1    5.80    1.10
  -4  14   1    6.20    0.50
   4  14  -1    7.10    1.70
  -4  14   1    6.20    0.80
  -2  14   1    5.30    0.80
   2  14  -1    2.50    1.30
  -2  14   1    2.80    1.30
  -2  14   1    5.70    0.50
   2  14  -1    6.30    1.00
   0  14   1    0.30    0.80
   0  14  -1    0.00    0.30
   0  14   1   -0.30    0.30
   0  14   1   -0.30    0.50
   0  14  -1    0.60    0.60
   2  14   1    0.10    0.80
  -2  14  -1   -0.10    0.60
   2  14   1    0.00    0.30
   2  14   1    0.10    0.60
  -2  14  -1    0.00    0.30
  -4  14  -1    0.40    0.50
  -4  14  -1    0.50    0.20
   4  14   1   -0.30    0.70
   4  14   1    0.70    1.10
  22   0  -2    3.40    0.70
 -22   0   2    5.70    1.10
  20   0  -2    1.80    0.70
  20   0  -2    1.50    0.40
 -20   0   2    1.30    0.50
  18   0  -2   11.60    1.00
  18   0  -2   12.30    1.40
 -18   0   2   10.50    1.50
  16   0  -2    9.20    1.40
  16   0  -2   10.40    1.10
 -16   0   2    8.00    1.20
  14   0  -2    2.50    0.60
  14   0  -2    5.10    1.90
  14   0  -2    1.30    1.30
  14   0  -2    3.80    1.00
 -12   0   2  331.77    9.20
  12   0  -2  325.77    9.10
 -12   0   2  331.87    9.50
  12   0  -2  327.97    8.70
 -10   0   2 1427.76   35.50
 -10   0   2 1436.36   35.70
  10   0  -2 1402.26   35.50
   8   0  -2   27.90    1.20
  -8   0   2   28.10    1.40
   6   0  -2   86.19    2.50
   6   0  -2   90.49    2.60
  -6   0   2   86.89    2.90
  -6   0   2   87.19    2.70
  -4   0   2  213.48    5.60
   4   0  -2  212.08    5.40
  -4   0   2  221.08    5.50
  -4   0   2  193.58    5.60
   4   0  -2  212.98    5.50
  -2   0   2 3472.25   83.99
  -2   0   2 3304.97   83.99
   2   0  -2 3487.85   83.89
   0   0  -2 2161.48   55.59
   0   0  -2 2207.18   54.59
   0   0   2 2285.67   54.69
   0   0   2 2313.67   54.69
   0   0  -2 2206.28   55.19
   0   0   2 2183.78   54.69
   2   0   2  615.84   15.40
  -2   0  -2  624.24   15.30
   2   0   2  622.54   15.50
   2   0   2  623.54   15.40
  -2   0  -2  593.14   15.40
  -2   0  -2  621.94   15.40
   4   0   2    4.90    0.70
  -4   0  -2    5.00    0.50
   4   0   2    5.50    1.30
  -4   0  -2    4.90    0.80
  -6   0  -2   46.10    1.70
   6   0   2   43.00    1.50
  -6   0  -2   46.60    1.60
  -8   0  -2    3.10    0.80
  -8   0  -2    1.30    0.80
   8   0   2    1.50    0.40
 -10   0  -2  175.68    5.20
  10   0   2  181.78    5.30
 -10   0  -2  178.98    5.50
 -12   0  -2   22.10    1.80
  12   0   2   19.30    2.00
  12   0   2   20.70    1.50
 -12   0  -2   24.50    2.50
  14   0   2    0.50    0.70
 -14   0  -2    0.00    0.90
 -16   0  -2   19.00    1.50
  16   0   2   16.80    2.20
  16   0   2   16.20    1.30
 -18   0  -2    3.60    0.90
  18   0   2    5.40    1.00
 -20   0  -2   16.20    1.20
  20   0   2   15.30    1.00
  21  -1  -2    1.70    0.90
  21  -1  -2    2.70    0.60
 -21  -1   2    2.30    0.70
  21   1  -2    2.40    0.50
 -21   1   2    1.60    0.60
  21   1  -2    1.10    0.90
 -19  -1   2    0.80    0.70
  19  -1  -2    0.90    0.60
  19  -1  -2    0.40    0.70
  19   1  -2    1.00    0.80
  17  -1  -2   22.00    1.30
  17  -1  -2   19.30    1.50
 -17  -1   2   20.30    1.50
  17   1  -2   19.70    1.60
 -17   1   2   20.30    1.60
  17   1  -2   21.10    1.30
  15  -1  -2   51.09    2.00
  15  -1  -2   50.39    2.20
 -15   1   2   37.50    3.00
 -15   1   2   50.29    2.20
  15   1  -2   50.19    2.00
  15   1  -2   47.90    4.20
  15   1  -2   49.50    2.20
  13  -1  -2   94.99    3.00
 -13  -1   2   93.39    4.40
  13  -1  -2   96.19    3.90
 -13  -1   2   89.59    4.20
  13   1  -2   91.19    3.20
  13   1  -2   96.59    3.40
  13   1  -2   94.39    3.00
  13   1  -2   82.89    3.90
 -13   1   2   88.69    3.20
 -13   1   2   82.99    4.20
  11  -1  -2   97.09    3.40
 -11  -1   2   94.39    3.60
 -11  -1   2  102.99    3.60
 -11   1   2  102.29    3.40
  11   1  -2  104.69    3.40
 -11   1   2   98.19    3.70
  -9  -1   2  192.28    6.30
   9  -1  -2  206.08    5.60
  -9   1   2  207.48    5.60
   9   1  -2  209.68    5.60
  -9   1   2  202.58    5.80
   7  -1  -2  328.07    8.50
  -7  -1   2  334.97    8.70
  -7   1   2  333.27    8.60
   7   1  -2  316.47    8.40
   5  -1  -2  347.57    8.50
   5  -1  -2  326.77    8.70
  -5  -1   2  325.77    8.70
  -5  -1   2  340.37    8.60
  -5   1   2  337.07    8.60
   5   1  -2  333.97    8.40
   5   1  -2  322.57    8.60
  -5   1   2  337.57    8.70
  -5   1   2  340.17    8.60
  -3  -1   2 1264.37   30.30
  -3  -1   2 1215.98   30.00
   3  -1  -2 1180.38   30.30
   3  -1  -2 1198.38   30.10
  -3  -1   2 1265.17   30.50
   3   1  -2 1187.68   30.00
  -3   1   2 1228.68   30.10
  -3   1   2 1232.98   30.20
  -1  -1   2  111.09    2.60
  -1  -1   2  105.19    2.70
   1  -1  -2  109.09    2.80
  -1  -1   2  107.49    3.10
   1  -1  -2  106.39    2.90
  -1  -1   2  109.19    3.00
  -1   1   2  110.69    2.90
   1   1  -2  103.69    2.90
  -1   1   2  108.39    2.90
   1   1  -2   93.89    3.00
   1  -1   2  254.57    6.30
  -1  -1  -2  241.38    6.40
   1  -1   2  249.68    6.40
  -1  -1  -2  262.97    6.30
  -1  -1  -2  254.97    6.40
   1  -1   2  245.58    6.50
   1   1   2  259.57    6.30
  -1   1  -2  249.08    6.40
   1   1   2  232.28    6.50
  -1   1  -2  242.98    6.50
  -1   1  -2  256.37    6.30
   1   1   2  255.67    6.40
  -3  -1  -2  510.85   13.20
   3  -1   2  542.05   13.20
   3  -1   2  524.65   13.10
   3  -1   2  527.55   13.30
  -3  -1  -2  506.25   13.30
  -3  -1  -2  553.34   13.20
  -3   1  -2  522.95   13.30
   3   1   2  520.15   13.10
  -3   1  -2  544.05   13.20
   3   1   2  488.85   13.20
   3   1   2  545.45   13.30
  -3   1  -2  502.55   13.10
   5  -1   2   13.00    0.70
  -5  -1  -2   13.10    0.80
  -5  -1  -2   13.10    0.80
   5  -1   2   14.20    1.00
   5   1   2   12.00    0.70
  -5   1  -2   13.60    0.90
  -5   1  -2   14.10    0.70
  -7  -1  -2    0.20    0.40
  -7  -1  -2    0.00    0.40
   7  -1   2   -0.10    0.30
  -7   1  -2    0.20    0.40
  -7   1  -2   -0.10    0.30
   7   1   2    0.00    0.40
  -9  -1  -2   37.20    1.80
   9  -1   2   38.30    1.70
  -9  -1  -2   36.90    1.90
   9   1   2   39.10    1.70
  -9   1  -2   37.70    2.00
  -9   1  -2   37.20    1.70
 -11  -1  -2   23.00    2.20
 -11  -1  -2   20.60    2.00
  11  -1   2   23.70    1.80
  11   1   2   20.70    1.70
 -11   1  -2   22.40    1.70
  11   1   2   23.00    1.80
 -11   1  -2   26.10    2.10
  13  -1   2   31.50    2.80
 -13  -1  -2   33.40    2.10
 -13  -1  -2   36.20    3.50
  13  -1   2   33.00    1.70
  13   1   2   33.40    1.70
 -13   1  -2   32.50    3.60
 -13   1  -2   35.80    1.90
  13   1   2   31.60    2.80
  13   1   2   32.60    2.30
 -15  -1  -2   17.20    1.70
  15  -1   2   16.30    1.30
 -15   1  -2   12.70    1.50
  15   1   2   15.00    2.20
  15   1   2   14.80    1.30
  15   1   2   14.80    1.70
  17  -1   2   37.90    1.70
  17  -1   2   38.60    2.40
 -17  -1  -2   37.40    2.10
 -17   1  -2   41.40    2.00
  17   1   2   37.20    3.00
  17   1   2   39.20    1.80
 -19  -1  -2    0.00    0.70
  19  -1   2    0.70    0.50
  19   1   2   -0.60    0.50
 -19   1  -2   -0.10    0.60
 -21  -1  -2   17.50    1.50
  21  -1   2   20.50    1.00
 -21   1  -2   21.90    1.20
  21   1   2   20.30    1.10
  22  -2  -2   -0.50    0.50
 -22  -2   2    0.40    0.50
  22   2  -2    0.80    0.50
 -22   2   2    0.30    0.40
  20  -2  -2    7.30    1.00
 -20  -2   2    6.50    1.00
  20  -2  -2    7.00    0.80
  20   2  -2    4.90    1.30
 -20   2   2    7.30    0.90
  20   2  -2    6.90    1.30
  18  -2  -2    7.10    1.10
  18  -2  -2    6.50    1.00
 -18  -2   2    6.30    1.20
  18   2  -2    8.30    1.40
  18   2  -2    6.50    0.90
 -18   2   2    7.20    1.20
 -16  -2   2   16.70    1.50
  16  -2  -2   14.50    1.30
  16  -2  -2   14.90    1.10
  16   2  -2   14.40    2.10
  16   2  -2   13.60    1.60
  16   2  -2   12.60    1.60
 -16   2   2   14.40    1.40
  16   2  -2   12.10    1.20
 -16   2   2   12.10    1.40
  14  -2  -2    2.00    0.70
  14   2  -2    0.80    0.90
  14   2  -2    1.30    0.60
  14   2  -2    1.20    1.00
 -14   2   2   -0.10    0.70
  14   2  -2    5.60    1.70
 -14   2   2    0.80    0.80
 -12  -2   2   50.29    2.90
  12  -2  -2   45.70    2.50
  12  -2  -2   48.00    2.00
 -12  -2   2   47.10    2.90
  12   2  -2   41.40    2.50
 -12   2   2   48.20    2.10
  12   2  -2   46.10    2.60
  12   2  -2   42.80    2.30
  12   2  -2   42.30    2.10
  12   2  -2   44.70    1.90
 -12   2   2   38.60    3.00
 -10  -2   2  944.21   24.60
  10  -2  -2  923.81   23.20
 -10  -2   2  890.61   23.40
  10   2  -2  920.91   23.20
 -10   2   2  897.51   23.30
   8  -2  -2  357.36    9.40
  -8  -2   2  361.56    9.50
  -8   2   2  355.66    9.40
   8   2  -2  355.76    9.30
   6  -2  -2   80.89    2.40
   6  -2  -2   80.49    2.30
  -6  -2   2   75.19    2.50
   6   2  -2   77.99    2.40
  -6   2   2   80.09    2.50
  -6   2   2   76.79    2.40
   4  -2  -2   65.09    2.00
   4  -2  -2   71.19    1.90
  -4  -2   2   69.09    2.00
  -4  -2   2   61.69    2.10
   4   2  -2   68.29    2.00
  -4   2   2   68.49    1.90
   4   2  -2   59.69    2.10
  -4   2   2   67.09    2.00
   2  -2  -2    2.20    0.50
   2  -2  -2    1.70    0.30
   2  -2  -2    2.10    0.40
  -2  -2   2    2.30    0.30
  -2  -2   2    3.10    0.60
  -2  -2   2    1.90    0.70
   2   2  -2    2.00    0.40
  -2   2   2    2.80    0.50
  -2   2   2    2.40    0.30
  -2   2   2    2.20    0.50
   2   2  -2    1.90    0.40
   0  -2  -2  178.38    4.90
   0  -2  -2  188.18    4.70
   0  -2  -2  190.88    4.90
   0  -2   2  191.08    4.80
   0  -2   2  187.68    4.90
   0  -2   2  185.08    5.10
   0  -2   2  187.68    4.80
   0   2   2  184.68    4.90
   0   2  -2  178.38    4.80
   0   2  -2  178.68    5.20
   0   2   2  190.78    4.90
   0   2   2  190.58    4.70
  -2  -2  -2  404.36   10.20
   2  -2   2  362.36   10.30
  -2  -2  -2  413.96   10.10
  -2  -2  -2  433.26   10.20
   2  -2   2  409.96   10.10
   2  -2   2  401.26   10.10
   2   2   2  393.46   10.30
  -2   2  -2  380.06   10.10
   2   2   2  427.76   10.10
   2   2   2  385.86   10.20
  -2   2  -2  399.76   10.30
   4  -2   2   28.60    1.10
   4  -2   2   28.20    1.10
  -4  -2  -2   27.20    1.30
  -4   2  -2   26.90    1.20
   4   2   2   26.20    1.10
   4   2   2   27.70    1.30
  -4   2  -2   27.40    1.00
  -6  -2  -2   76.59    2.50
   6  -2   2   82.79    2.50
  -6  -2  -2   78.09    2.60
   6  -2   2   83.29    2.50
  -6   2  -2   79.99    2.70
  -6   2  -2   83.49    2.30
   6   2   2   76.29    2.50
  -8  -2  -2   41.70    1.80
   8  -2   2   42.00    2.00
  -8  -2  -2   43.60    1.90
   8   2   2   40.80    1.80
  -8   2  -2   43.50    2.00
 -10  -2  -2   67.29    2.80
 -10  -2  -2   64.99    2.90
  10  -2   2   70.09    2.60
 -10   2  -2   64.99    2.90
  10   2   2   65.69    2.70
  12  -2   2  126.89    4.30
 -12  -2  -2  113.89    4.10
 -12  -2  -2  115.79    4.80
 -12  -2  -2  117.59    4.60
  12   2   2  120.19    3.60
 -12   2  -2  107.49    3.80
 -12   2  -2  115.69    3.50
  12   2   2  111.79    3.80
 -12   2  -2  115.19    4.80
  12   2   2  107.99    3.70
  12   2   2  117.79    4.10
 -12   2  -2  114.29    3.80
  12   2   2  116.79    4.40
  14  -2   2    4.70    1.00
 -14  -2  -2    6.10    1.30
 -14   2  -2    6.30    1.20
  14   2   2    4.10    1.60
  14   2   2    6.50    1.70
  14   2   2    7.80    1.70
  14   2   2    6.80    1.30
 -14   2  -2    5.60    1.30
  16  -2   2    2.10    0.70
 -16  -2  -2    2.30    1.10
  16   2   2    1.50    0.90
 -16   2  -2    0.40    0.90
  16   2   2    2.60    1.00
 -18  -2  -2    7.80    1.50
  18  -2   2    6.00    1.10
  18   2   2    3.40    0.80
  18   2   2    5.10    1.30
 -18   2  -2    5.40    1.10
  20  -2   2    0.00    0.40
  20   2   2   -0.10    0.50
 -20   2  -2    0.50    0.50
 -21  -3   2   -0.60    0.60
  21  -3  -2    0.80    0.40
  21  -3  -2    0.80    0.60
  21   3  -2    0.10    0.40
 -21   3   2    0.20    0.50
  19  -3  -2   16.10    1.00
  19  -3  -2   16.30    1.10
 -19  -3   2   14.50    1.20
  19   3  -2   15.10    1.10
 -19   3   2   15.80    1.20
  19   3  -2   14.40    1.70
 -19   3   2   16.30    1.20
  17  -3  -2    6.30    0.90
  17  -3  -2    6.70    1.10
 -17  -3   2    6.40    1.30
  17   3  -2    6.30    1.60
  17   3  -2    6.90    1.00
  17   3  -2    5.10    1.10
 -17   3   2    6.10    1.20
  17   3  -2    4.70    0.90
 -17   3   2    6.20    1.10
  15  -3  -2   71.99    2.50
 -15   3   2   68.39    2.70
  15   3  -2   67.39    2.80
  15   3  -2   68.29    2.50
  15   3  -2   69.49    2.50
 -15   3   2   70.49    2.50
  15   3  -2   67.49    2.90
 -13  -3   2   66.39    4.10
  13  -3  -2   69.69    3.80
 -13  -3   2   66.59    4.40
  13  -3  -2   72.29    2.60
  13   3  -2   73.49    2.60
 -13   3   2   71.19    2.50
  13   3  -2   75.79    2.90
  13   3  -2   74.09    3.00
 -13   3   2   73.09    2.80
  13   3  -2   72.19    4.50
  13   3  -2   70.09    2.50
 -13   3   2   74.29    4.90
 -11  -3   2    7.10    1.90
 -11  -3   2    7.80    1.70
  11  -3  -2    6.70    1.50
  11  -3  -2    6.60    1.30
 -11   3   2   12.80    1.90
  11   3  -2    5.40    1.50
  11   3  -2    7.10    1.50
 -11   3   2   11.40    1.30
 -11   3   2    7.90    1.60
  11   3  -2    5.20    1.20
  11   3  -2    8.60    1.90
 -11   3   2    5.90    1.30
  11   3  -2   11.20    1.30
  -9  -3   2   15.40    1.40
  -9  -3   2   18.90    1.50
   9  -3  -2   14.50    1.30
  -9   3   2   14.10    1.50
   9   3  -2   16.70    1.40
   7  -3  -2   51.69    2.00
  -7  -3   2   53.49    2.10
  -7   3   2   55.19    1.90
   7   3  -2   53.69    2.00
  -5  -3   2    0.20    0.40
   5  -3  -2    0.20    0.40
   5  -3  -2   -0.20    0.60
   5  -3  -2    0.30    0.20
   5   3  -2    0.80    0.30
  -5   3   2    0.40    0.40
  -5   3   2    1.00    0.30
   3  -3  -2   20.40    0.80
  -3  -3   2   19.30    1.00
   3  -3  -2   20.20    1.00
  -3  -3   2   19.30    1.00
  -3   3   2   20.60    1.00
   3   3  -2   20.50    1.00
   3   3  -2   21.40    1.20
  -3   3   2   20.70    0.70
   1  -3  -2   16.30    0.80
  -1  -3   2   17.40    1.00
   1  -3  -2   17.60    1.30
  -1  -3   2   15.90    1.10
   1   3  -2   15.50    0.80
  -1   3   2   15.80    1.00
  -1  -3  -2  237.68    6.20
  -1  -3  -2  245.28    5.90
   1  -3   2  239.88    6.40
   1  -3   2  232.08    6.20
   1  -3   2  238.68    6.20
   1   3   2  255.57    5.90
  -1   3  -2  222.18    6.10
   1   3   2  231.08    6.30
  -1   3  -2  226.78    6.30
  -3  -3  -2    0.40    0.30
   3  -3   2    0.40    0.30
   3  -3   2    0.50    0.40
  -3  -3  -2    0.60    0.30
   3   3   2    1.40    0.40
  -3   3  -2    0.70    0.20
  -3   3  -2    0.70    0.40
   3   3   2    0.40    0.30
   5  -3   2   46.30    1.60
   5  -3   2   47.90    1.70
  -5  -3  -2   46.40    1.60
  -5  -3  -2   43.20    1.70
   5   3   2   41.10    1.70
  -5   3  -2   46.10    1.80
  -5   3  -2   45.60    1.40
   7  -3   2  622.64   15.30
  -7  -3  -2  527.85   15.50
  -7  -3  -2  612.44   15.30
   7   3   2  614.84   15.40
  -7   3  -2  606.94   14.70
  -7   3  -2  580.44   15.40
  -9  -3  -2  123.39    4.00
   9  -3   2  110.09    3.70
  -9  -3  -2  121.49    3.90
   9   3   2  107.29    4.20
  -9   3  -2  117.89    4.10
 -11  -3  -2  308.37    8.90
  11  -3   2  291.77    8.60
 -11  -3  -2  313.07    8.90
  11   3   2  295.97    8.00
  11   3   2  296.27    8.80
 -11   3  -2  306.37    8.00
 -11   3  -2  312.37    8.10
 -11   3  -2  304.57    8.20
  11   3   2  290.27    8.40
  11   3   2  292.97    8.20
  11   3   2  304.77    8.10
 -11   3  -2  295.07    9.00
 -13  -3  -2    7.90    3.80
 -13   3  -2   10.70    1.30
  13   3   2    9.60    1.70
 -13   3  -2   12.80    1.50
  13   3   2   11.20    1.30
 -13   3  -2   11.90    1.20
  13   3   2   10.40    1.40
  13   3   2   20.60    2.70
  15  -3   2   64.49    2.40
  15   3   2   59.19    2.30
  15   3   2   59.69    2.70
  15   3   2   62.59    2.40
 -15   3  -2   59.89    2.60
 -15   3  -2   62.19    2.30
 -15   3  -2   63.79    2.40
  17  -3   2    2.50    0.60
 -17   3  -2    1.40    0.70
  17   3   2    0.70    0.60
  17   3   2    1.40    1.10
  19  -3   2    1.50    0.50
  19   3   2    1.40    0.60
 -19   3  -2    0.90    0.50
  21  -3   2    0.50    0.30
 -21   3  -2    0.20    0.40
  21   3   2    0.30    0.50
  20  -4  -2    9.30    0.90
 -20  -4   2    6.30    1.60
  20  -4  -2   11.70    0.80
  20   4  -2    9.60    1.00
 -20   4   2   13.50    1.50
  18  -4  -2   24.90    1.40
 -18  -4   2   28.90    1.60
  18  -4  -2   25.80    1.30
 -18   4   2   24.80    1.60
 -18   4   2   26.10    1.30
  18   4  -2   28.10    2.00
  18   4  -2   23.80    1.50
  18   4  -2   24.60    1.90
  16  -4  -2   15.40    1.20
 -16  -4   2   13.70    1.60
  16   4  -2   14.10    1.80
 -16   4   2   13.90    1.40
  16   4  -2   16.20    1.50
  16   4  -2   11.60    1.20
 -16   4   2   14.60    1.10
  16   4  -2   14.60    1.70
  14  -4  -2   34.80    1.70
  14   4  -2   35.70    2.20
  14   4  -2   34.90    1.70
  14   4  -2   31.10    2.30
  14   4  -2   35.30    1.70
 -14   4   2   35.80    1.70
 -14   4   2   33.90    1.90
 -12  -4   2   -0.20    1.50
 -12  -4   2   -0.70    1.50
  12  -4  -2    0.40    0.70
  12  -4  -2    2.00    1.50
  12   4  -2    1.80    2.00
 -12   4   2    1.20    0.70
 -12   4   2    1.50    1.00
  12   4  -2    0.30    0.90
  12   4  -2    1.40    0.70
  12   4  -2    2.00    1.40
  12   4  -2    2.20    0.70
 -12   4   2    3.60    1.10
 -10  -4   2   67.59    3.00
 -10  -4   2   64.09    3.10
  10  -4  -2   64.39    2.90
  10   4  -2   68.69    2.70
 -10   4   2   62.19    3.10
  10   4  -2   65.09    3.10
 -10   4   2   63.59    2.40
 -10   4   2   70.09    3.90
  10   4  -2   66.39    2.30
 -10   4   2   63.99    3.00
  10   4  -2   66.69    2.50
  -8  -4   2  567.34   15.10
  -8  -4   2  578.94   15.10
   8  -4  -2  595.54   15.10
  -8   4   2  576.44   14.80
   8   4  -2  567.14   15.00
  -6  -4   2    1.10    0.50
   6  -4  -2    1.50    0.50
   6   4  -2    1.60    0.70
  -6   4   2    0.90    0.50
  -4  -4   2    1.50    0.40
   4  -4  -2    1.70    0.50
   4  -4  -2    2.30    0.50
  -4   4   2    1.00    0.50
  -4   4   2    1.90    0.40
   4   4  -2    1.20    0.60
  -2   4   2  112.99    3.30
   0  -4  -2  141.69    4.00
   0   4  -2  146.09    3.90
   0   4   2  140.99    4.30
   0   4  -2  142.39    4.20
  -2  -4  -2    5.60    0.50
   2  -4   2    4.90    0.70
   2  -4   2    7.00    1.00
  -2  -4  -2    4.50    0.70
  -2   4  -2    7.00    0.90
   2   4   2    5.00    0.90
  -2   4  -2    5.00    0.60
  -4  -4  -2  282.67    7.80
  -4  -4  -2  293.07    7.40
   4  -4   2  287.47    7.30
   4  -4   2  284.07    7.60
  -4   4  -2  288.27    7.20
  -4   4  -2  291.47    7.80
   4   4   2  272.27    7.70
   4   4   2  274.07    7.50
   6  -4   2   47.20    2.00
  -6  -4  -2   49.90    2.10
  -6  -4  -2   50.99    1.90
  -6   4  -2   49.20    2.10
   6   4   2   50.99    2.20
   8  -4   2   28.20    1.70
  -8  -4  -2   36.10    2.50
  -8  -4  -2   32.40    1.90
   8   4   2   33.40    2.00
  -8   4  -2   31.50    2.10
 -10  -4  -2   16.60    2.30
 -10  -4  -2   17.90    2.10
  10  -4   2   19.50    1.80
  10   4   2   13.20    2.10
 -10   4  -2   17.00    1.40
  10   4   2   15.10    1.60
  10   4   2   17.80    1.50
  10   4   2   17.80    2.20
 -10   4  -2   17.80    2.60
 -10   4  -2   18.30    1.80
 -10   4  -2   20.20    1.50
 -10   4  -2   16.50    1.60
  10   4   2   10.70    2.60
 -12  -4  -2   56.69    4.30
  12  -4   2   60.19    3.40
 -12  -4  -2   64.09    4.60
 -12   4  -2   61.29    2.60
 -12   4  -2   66.49    2.40
  12   4   2   63.19    5.50
  12   4   2   63.99    2.30
  12   4   2   60.79    4.40
 -12   4  -2   64.39    2.40
  12   4   2   64.89    2.70
 -12   4  -2   60.39    4.80
  12   4   2   66.89    3.10
  12   4   2   64.79    2.50
  14   4   2    2.50    1.10
 -14   4  -2    0.60    0.80
  14   4   2    2.10    0.90
 -14   4  -2    1.50    0.70
 -14   4  -2    0.40    0.60
  14   4   2    0.20    0.70
  14   4   2    1.70    1.40
  16  -4   2   18.50    1.20
  16   4   2   16.60    1.90
 -16   4  -2   20.20    1.40
 -16   4  -2   18.80    1.30
 -16   4  -2   19.60    1.50
  16   4   2   18.60    1.30
  16   4   2   17.50    1.50
  18  -4   2    3.40    0.90
 -18   4  -2    3.80    1.00
  18   4   2    2.70    0.70
  18   4   2    4.80    1.10
  20  -4   2   14.90    1.10
  20   4   2   14.20    1.00
 -20   4  -2   13.10    1.00
  19  -5  -2    8.30    0.90
  19  -5  -2    8.80    0.80
  19   5  -2    9.90    1.00
 -19   5   2    9.20    1.00
  19   5  -2    7.10    1.00
 -19   5   2    8.50    0.80
  19   5  -2    5.50    1.60
  19   5  -2    8.10    1.90
  17  -5  -2   10.30    1.00
 -17  -5   2   10.60    1.50
  17   5  -2    8.20    1.70
 -17   5   2   11.20    1.60
 -17   5   2   10.20    1.00
  15  -5  -2   32.80    1.50
  15   5  -2   29.70    1.60
 -15   5   2   32.80    1.90
 -15   5   2   30.90    1.50
  15   5  -2   32.30    2.00
  15   5  -2   30.50    1.70
  15   5  -2   31.70    2.20
  13  -5  -2    2.40    0.70
 -13   5   2    2.70    0.70
  13   5  -2    4.30    1.00
 -13   5   2    2.60    0.90
  13   5  -2    2.60    1.30
 -13   5   2    2.40    1.00
  13   5  -2    2.30    0.70
  13   5  -2    1.50    1.10
 -11  -5   2   53.89    3.60
  11  -5  -2   48.10    3.30
 -11  -5   2   47.60    3.50
 -11   5   2   53.29    2.10
  11   5  -2   49.00    3.10
  11   5  -2   53.79    2.20
  11   5  -2   48.50    3.10
 -11   5   2   52.29    2.50
  11   5  -2   52.69    2.50
 -11   5   2   50.09    2.50
  11   5  -2   50.99    2.00
  11   5  -2   53.19    4.50
  -9  -5   2    5.30    1.10
   9  -5  -2    7.30    1.80
  -9  -5   2    8.00    1.80
  -9   5   2    8.70    1.60
   9   5  -2    5.50    1.50
   9   5  -2    6.60    1.20
  -9   5   2    6.90    1.20
   9   5  -2    8.10    1.30
   9   5  -2    4.80    1.50
  -7  -5   2   70.09    2.80
  -7  -5   2   74.59    3.50
   7  -5  -2   69.19    2.80
   7   5  -2   71.49    3.00
  -5  -5   2    2.80    0.70
   5  -5  -2    1.10    0.60
   5   5  -2    1.40    0.90
  -3  -5   2  696.73   17.60
   3  -5  -2  698.13   17.80
   3   5  -2  678.93   17.80
   1  -5  -2    2.70    0.70
   1  -5   2  223.08    6.20
  -1  -5  -2  233.48    6.10
   1   5   2  225.78    6.50
  -1   5  -2  211.68    6.30
   3  -5   2    3.60    1.00
  -3  -5  -2    2.10    0.70
  -3  -5  -2    3.20    0.90
  -3  -5  -2    4.10    0.70
   3  -5   2    1.80    0.50
   3   5   2    2.60    0.70
  -3   5  -2    2.00    0.70
   5  -5   2  326.17    8.70
  -5  -5  -2  315.37    8.70
  -5  -5  -2  317.27    8.30
  -5   5  -2  311.77    8.80
   5   5   2  316.27    8.90
  -7  -5  -2   35.00    2.10
   7  -5   2   30.90    1.90
  -7  -5  -2   33.00    2.00
  -7   5  -2   30.80    2.30
   7   5   2   32.50    2.20
   9  -5   2    2.20    1.00
  -9  -5  -2    3.10    1.20
  -9  -5  -2    2.10    1.50
   9   5   2    1.70    1.30
  -9   5  -2    4.10    1.20
   9   5   2    4.80    0.80
  -9   5  -2    3.20    1.00
   9   5   2    1.00    1.50
   9   5   2    4.40    1.10
   9   5   2    3.80    1.90
  -9   5  -2    3.40    0.70
  -9   5  -2    2.70    1.60
   9   5   2    2.30    1.10
  -9   5  -2    7.10    1.20
  11  -5   2   58.19    3.50
 -11  -5  -2   61.59    4.00
 -11  -5  -2   58.69    4.70
 -11   5  -2   72.09    4.90
 -11   5  -2   60.49    2.60
  11   5   2   61.19    3.80
  11   5   2   59.89    2.60
  11   5   2   63.49    3.10
  11   5   2   61.19    2.30
 -11   5  -2   60.69    2.50
  11   5   2   65.99    4.10
  11   5   2   60.89    2.90
 -11   5  -2   60.69    2.30
 -11   5  -2   61.39    2.20
 -13   5  -2   27.50    1.70
 -13   5  -2   26.10    1.40
  13   5   2   26.00    2.80
  13   5   2   27.20    2.10
  13   5   2   26.90    1.50
  13   5   2   27.40    1.80
  13   5   2   29.90    3.60
 -13   5  -2   29.90    1.50
 -15   5  -2    5.60    1.00
  15   5   2    5.10    1.20
 -15   5  -2    4.50    0.80
  15   5   2    9.20    2.30
  15   5   2    5.90    1.10
  15   5   2    4.10    1.10
 -15   5  -2    4.80    1.00
 -17   5  -2    2.80    0.60
  17   5   2    1.70    0.90
  19  -5   2    0.40    0.40
 -19   5  -2    1.20    0.60
  19   5   2   -0.20    0.50
  19   5   2    1.40    1.40
  20  -6  -2    5.90    0.80
  20  -6  -2    3.90    0.80
 -20   6   2    6.30    1.00
 -20   6   2    3.90    0.70
  20   6  -2    3.70    0.80
  18  -6  -2   12.40    0.90
  18  -6  -2   13.70    0.90
  18   6  -2   12.60    1.70
 -18   6   2   12.20    0.90
  18   6  -2   12.80    2.00
  18   6  -2   14.70    1.20
  18   6  -2   12.60    0.90
 -18   6   2   12.90    1.20
  16  -6  -2    0.40    0.50
 -16   6   2    0.00    0.90
  16   6  -2   -0.10    0.50
  16   6  -2    0.20    0.80
 -16   6   2    0.10    0.50
  16   6  -2    0.70    1.20
  16   6  -2    0.30    0.60
  14  -6  -2    0.90    0.60
  14   6  -2    0.00    0.50
 -14   6   2    0.40    0.50
 -14   6   2    1.60    1.00
  14   6  -2   -0.20    1.00
  14   6  -2    0.70    0.70
  14   6  -2   -0.70    1.20
  12   6  -2   34.40    2.50
  12   6  -2   34.10    1.60
  12   6  -2   37.70    2.10
 -12   6   2   32.80    2.10
 -12   6   2   31.40    1.60
 -12   6   2   31.20    2.10
  12   6  -2   33.10    1.80
 -12   6   2   30.50    2.00
 -10  -6   2  112.99    5.00
 -10  -6   2  106.69    5.00
  10  -6  -2  118.79    5.20
  10   6  -2  123.09    3.90
 -10   6   2  116.19    4.20
 -10   6   2  117.79    3.60
  10   6  -2  121.49    4.00
  10   6  -2  109.49    5.90
 -10   6   2  117.89    3.60
  10   6  -2  111.99    4.40
 -10   6   2  119.19    4.00
  10   6  -2  119.39    3.50
  -8  -6   2   31.10    2.40
  -8  -6   2   33.10    2.60
   8  -6  -2   31.80    2.50
   8   6  -2   33.90    1.60
  -8   6   2   28.50    1.90
   8   6  -2   32.70    2.10
   8   6  -2   32.40    3.30
   8   6  -2   33.30    2.10
  -8   6   2   32.20    2.40
  -8   6   2   31.20    3.60
   8   6  -2   32.00    3.70
  -8   6   2   33.50    1.60
  -6  -6   2  107.89    3.80
   6  -6  -2  104.49    3.90
  -6  -6   2  108.19    3.80
   6   6  -2  107.39    4.30
   4  -6  -2   14.90    1.50
  -4  -6   2   14.50    1.30
  -4  -6   2   13.00    1.40
  -2  -6   2  172.28    4.90
  -2  -6   2  161.78    4.90
   2  -6  -2  166.18    4.70
   2  -6  -2  171.58    5.20
   0  -6   2  180.08    5.00
   0  -6  -2  178.88    5.10
   0  -6   2  172.48    5.20
  -2  -6  -2  383.26   10.40
   2  -6   2  393.46   10.50
   2  -6   2  386.06   10.10
  -2   6  -2  402.86   10.70
   2   6   2  389.86   11.00
   4  -6   2   -0.40    0.70
  -4  -6  -2    0.70    0.60
   4   6   2    0.50    0.90
  -4   6  -2   -0.90    1.00
  -6  -6  -2   41.30    2.40
   6  -6   2   46.40    2.50
   6   6   2   50.99    5.10
  -6   6  -2   44.50    3.00
   6   6   2   47.20    2.70
  -6   6  -2   45.40    1.90
   6   6   2   44.80    2.50
  -6   6  -2   41.20    1.80
  -8  -6  -2    1.40    1.30
   8  -6   2    2.20    1.40
   8   6   2    1.90    1.70
  -8   6  -2    2.00    1.20
   8   6   2   -0.30    1.50
  -8   6  -2    2.10    0.70
   8   6   2    1.90    0.70
   8   6   2    0.80    1.10
  -8   6  -2    0.90    0.70
   8   6   2    0.60    1.20
   8   6   2    0.90    1.30
  -8   6  -2    3.60    2.00
  -8   6  -2    3.00    1.10
  10  -6   2   28.10    3.10
  10   6   2   34.80    3.00
 -10   6  -2   29.70    2.00
 -10   6  -2   30.40    2.00
 -10   6  -2   33.00    1.60
 -10   6  -2   32.50    1.50
  10   6   2   33.00    1.70
  10   6   2   30.40    2.20
 -10   6  -2   27.00    5.40
  10   6   2   31.70    2.50
  10   6   2   31.00    2.00
  12   6   2    3.50    1.80
  12   6   2    1.10    0.80
  12   6   2    1.60    1.00
 -12   6  -2    1.40    0.50
 -12   6  -2    1.70    0.80
 -12   6  -2    1.80    0.60
  12   6   2    1.00    0.60
  12   6   2    2.20    1.40
 -12   6  -2    0.70    0.80
  14   6   2    0.70    0.60
 -14   6  -2    1.70    0.60
  14   6   2    0.30    1.00
  14   6   2    1.10    0.70
 -14   6  -2    1.30    0.60
  14   6   2    1.70    1.60
 -14   6  -2    0.70    0.80
 -16   6  -2    9.20    1.50
 -16   6  -2   11.80    1.40
  16   6   2   12.70    3.20
 -16   6  -2    9.30    1.80
  16   6   2    9.00    1.20
  16   6   2    8.10    1.70
  18  -6   2   13.80    0.90
  18   6   2   15.60    1.90
 -18   6  -2   14.50    1.00
  18   6   2   16.70    1.20
 -18   6  -2   14.20    1.00
  19  -7  -2    4.40    0.70
  19  -7  -2    3.20    0.70
 -19   7   2    0.40    0.90
 -19   7   2    2.10    0.60
  19   7  -2    0.70    1.00
  19   7  -2    1.60    0.50
  19   7  -2    0.70    0.40
  17  -7  -2   18.00    1.00
  17   7  -2   15.70    1.00
  17   7  -2   19.30    2.10
  17   7  -2   17.10    1.60
 -17   7   2   17.80    1.40
 -17   7   2   15.00    0.90
  17   7  -2   16.30    1.30
  15  -7  -2    6.30    0.90
  15   7  -2    7.10    0.90
  15   7  -2    5.10    1.50
 -15   7   2    5.80    1.40
  15   7  -2    5.30    1.30
 -15   7   2    6.70    0.80
  15   7  -2    7.40    2.00
  13  -7  -2   15.50    1.20
 -13   7   2   13.70    2.00
  13   7  -2   21.00    2.30
  13   7  -2   17.80    1.70
  13   7  -2   17.50    1.70
 -13   7   2   16.90    1.30
  13   7  -2   17.20    1.20
 -13   7   2   16.10    1.40
 -13   7   2   14.60    1.10
 -11   7   2   28.70    1.50
  11   7  -2   27.60    1.50
  11   7  -2   27.50    2.00
 -11   7   2   27.90    1.70
  11   7  -2   30.40    2.00
 -11   7   2   27.50    1.90
  11   7  -2   34.50    2.60
  -9  -7   2   20.70    4.20
  -9   7   2   20.60    1.30
  -9   7   2   23.20    1.90
  -9   7   2   23.70    3.20
   9   7  -2   22.80    1.90
   9   7  -2   21.70    1.40
   9   7  -2   23.60    2.70
   9   7  -2   22.40    2.00
   9   7  -2   15.50    3.70
  -9   7   2   22.10    1.50
  -7  -7   2    1.60    1.30
   7  -7  -2    0.90    1.30
  -7  -7   2    0.20    1.70
  -7   7   2    5.80    1.90
  -7   7   2    1.80    0.80
   7   7  -2   -2.40    1.80
   7   7  -2    2.10    1.20
  -7   7   2    1.50    0.70
   7   7  -2    4.60    2.40
  -7   7   2    1.70    1.20
   7   7  -2    1.00    1.20
   7   7  -2    0.70    0.70
  -5  -7   2    8.10    1.80
   5  -7  -2    8.20    1.80
  -5  -7   2    7.90    1.40
   5   7  -2    8.80    1.60
  -5   7   2   10.60    2.10
   5   7  -2   10.50    1.50
  -5   7   2   10.70    2.20
  -5   7   2    9.60    1.40
   5   7  -2    7.50    1.50
  -5   7   2    8.30    1.50
  -3  -7   2    1.70    1.00
  -3  -7   2    1.00    0.90
   3  -7  -2    1.20    1.00
  -3   7   2    2.80    1.00
  -3   7   2    0.80    2.10
  -3   7   2   -1.60    2.20
  -1  -7   2   32.80    2.00
   1  -7  -2   33.20    2.00
  -1  -7   2   31.90    2.10
  -1  -7   2   29.40    2.00
   1  -7   2   66.89    2.90
   1  -7   2   69.49    2.70
  -1  -7  -2   68.19    2.80
   3  -7   2   11.10    1.80
  -3  -7  -2    9.50    1.90
   3   7   2   15.50    3.00
   3   7   2   13.00    2.40
   3   7   2   10.10    2.30
   3   7   2    7.70    1.20
   3   7   2   11.30    2.80
  -3   7  -2   10.60    1.80
   5  -7   2  138.59    4.90
  -5  -7  -2  140.49    4.90
  -5   7  -2  140.09    5.40
  -5   7  -2  136.49    4.00
   5   7   2  138.89    5.50
   5   7   2  140.09    4.40
   5   7   2  140.39    4.90
   5   7   2  135.19    4.60
  -5   7  -2  130.19    4.80
   5   7   2  140.49    5.40
  -5   7  -2  139.29    4.10
   5   7   2  139.89    4.10
  -5   7  -2  133.29    5.00
  -7  -7  -2  166.48    5.90
   7  -7   2  164.68    5.80
   7   7   2  169.08    5.50
   7   7   2  157.48    5.00
  -7   7  -2  157.98    5.10
  -7   7  -2  158.18    4.60
  -7   7  -2  162.98    4.60
   7   7   2  159.68    5.20
   7   7   2  163.98    4.60
  -7   7  -2  157.28    5.10
   7   7   2  158.48    6.50
   7   7   2  170.78    6.00
   9   7   2   32.80    2.20
   9   7   2   31.20    2.40
   9   7   2   27.50    2.10
  -9   7  -2   23.50    2.00
  -9   7  -2   27.80    1.50
   9   7   2   28.50    1.50
  -9   7  -2   25.20    2.00
   9   7   2   29.80    2.90
  -9   7  -2   25.80    1.40
  11   7   2   43.90    3.20
 -11   7  -2   49.10    2.40
  11   7   2   47.60    1.90
  11   7   2   47.70    2.70
 -11   7  -2   49.50    2.20
 -11   7  -2   47.30    1.90
 -11   7  -2   48.70    1.90
  11   7   2   46.50    2.60
  11   7   2   46.30    2.50
  13   7   2  173.18    5.40
 -13   7  -2  175.08    5.10
  13   7   2  181.48    5.90
  13   7   2  174.58    5.00
  13   7   2  177.88    5.60
 -13   7  -2  173.48    5.30
  13   7   2  174.98    6.10
 -13   7  -2  177.78    4.90
  15   7   2    3.70    0.90
  15   7   2    2.90    1.60
  15   7   2    3.50    0.80
  17  -7   2    0.40    0.40
 -17   7  -2    0.30    0.40
 -17   7  -2    0.10    0.60
  17   7   2    1.00    0.60
  17   7   2   -0.10    1.00
  19  -7   2    5.70    0.60
  19   7   2    8.10    0.90
 -19   7  -2    4.60    0.80
  18  -8  -2    6.60    0.60
  18  -8  -2    7.00    0.70
 -18   8   2    5.90    0.50
  18   8  -2    5.70    1.00
  18   8  -2    4.10    1.20
  18   8  -2    7.40    1.00
  16  -8  -2    0.00    0.40
 -16   8   2   -0.20    0.30
  16   8  -2    0.20    0.80
  16   8  -2    0.00    0.40
  16   8  -2    0.20    0.60
  14  -8  -2    2.00    0.60
  14   8  -2    2.70    1.30
  14   8  -2    2.50    0.80
  14   8  -2    1.00    0.80
 -14   8   2    0.40    0.60
 -14   8   2    1.90    0.50
  14   8  -2    1.50    0.80
 -12   8   2   -0.20    0.60
  12   8  -2    1.00    1.40
  12   8  -2    0.00    0.50
  12   8  -2   -0.10    0.90
 -12   8   2    0.30    0.50
  12   8  -2    1.40    0.90
 -12   8   2    0.00    0.90
  10   8  -2   40.40    1.70
 -10   8   2   37.90    1.70
  10   8  -2   41.90    2.30
 -10   8   2   40.50    1.70
 -10   8   2   37.80    2.10
  10   8  -2   36.60    2.80
  10   8  -2   37.80    2.20
  -8   8   2   11.50    1.10
   8   8  -2    8.20    1.90
   8   8  -2   11.50    1.80
  -8   8   2   11.40    1.30
  -8   8   2   11.90    2.20
  -8   8   2   10.10    1.70
   8   8  -2    8.10    2.20
   8   8  -2    8.50    1.10
   6  -8  -2    6.70    2.10
  -6  -8   2    7.90    1.90
  -6   8   2    9.60    1.20
  -6   8   2   11.50    1.20
  -6   8   2   11.40    2.90
   6   8  -2   13.20    2.10
   6   8  -2   11.30    1.80
   6   8  -2    9.60    1.30
   6   8  -2   12.60    2.00
  -6   8   2   13.50    2.00
   4  -8  -2   -3.10    1.60
  -4  -8   2    1.20    1.50
  -4   8   2   -0.80    1.80
   4   8  -2   -1.40    1.30
  -4   8   2    0.40    3.10
  -4   8   2    0.60    0.70
   4   8  -2    0.60    0.90
   4   8  -2    2.40    1.80
   4   8  -2   -1.20    1.90
  -4   8   2   -1.20    1.20
  -4   8   2    0.60    0.90
  -2  -8   2   -1.30    1.40
   2  -8  -2   -1.00    1.40
  -2  -8   2   -0.60    1.30
   2   8  -2   -0.30    2.20
  -2   8   2    0.30    1.70
   2   8  -2   -0.30    1.10
   2   8  -2    3.40    2.00
   2   8  -2    1.30    1.90
  -2   8   2    2.30    2.40
  -2   8   2   -0.50    1.20
  -2   8   2   -0.40    0.80
   0  -8   2    2.10    1.50
   0   8  -2    0.50    0.90
   0   8   2    5.20    2.50
   0   8   2    0.10    1.80
   0   8   2    1.10    1.20
   0   8   2    1.50    0.90
   0   8  -2    1.00    2.70
   0   8  -2    3.00    1.70
   2  -8   2   25.40    2.80
  -2  -8  -2   26.50    2.60
   2   8   2   23.80    1.80
   2   8   2   25.50    2.40
   2   8   2   26.40    3.40
  -2   8  -2   25.40    2.50
   2   8   2   22.50    3.10
  -2   8  -2   25.90    1.60
  -2   8  -2   24.00    1.80
   4  -8   2   77.19    4.00
  -4  -8  -2   72.39    3.80
   4   8   2   76.99    4.20
   4   8   2   73.79    3.60
   4   8   2   70.09    2.90
  -4   8  -2   73.89    3.40
  -4   8  -2   74.79    2.60
   4   8   2   77.49    2.70
   4   8   2   69.49    3.30
  -4   8  -2   74.29    2.60
  -6  -8  -2    0.60    1.90
   6  -8   2   -1.00    2.00
  -6   8  -2    1.00    1.00
   6   8   2    2.60    1.40
   6   8   2    2.10    0.70
   6   8   2   -0.70    1.20
  -6   8  -2    2.70    0.70
  -6   8  -2    1.60    0.60
   6   8   2    3.10    1.00
   6   8   2    2.30    1.40
  -6   8  -2    2.60    1.60
   8   8   2   21.20    2.50
  -8   8  -2   20.80    1.30
   8   8   2   19.60    1.90
  -8   8  -2   20.60    2.20
  -8   8  -2   21.50    1.80
   8   8   2   22.10    2.00
  -8   8  -2   22.60    1.30
   8   8   2   22.10    1.40
   8   8   2   21.10    2.60
 -10   8  -2  108.79    3.70
  10   8   2  103.89    4.50
 -10   8  -2  105.89    3.30
  10   8   2  104.79    3.30
 -10   8  -2  109.49    3.60
  10   8   2  107.69    3.80
 -10   8  -2   97.79    3.20
  10   8   2  105.09    3.60
  10   8   2  112.19    4.20
 -12   8  -2   44.60    1.80
 -12   8  -2   46.90    2.00
 -12   8  -2   47.00    2.10
  12   8   2   40.70    3.00
  12   8   2   46.40    1.80
  12   8   2   46.60    2.40
 -12   8  -2   47.20    2.20
  12   8   2   50.39    2.40
  12   8   2   44.10    2.60
  14   8   2   18.90    2.30
  14   8   2   19.70    1.90
 -14   8  -2   18.60    1.50
 -14   8  -2   18.80    1.40
  16   8   2    1.00    1.50
 -16   8  -2    2.40    0.60
 -16   8  -2    2.80    0.60
 -16   8  -2    2.50    0.70
  16   8   2    2.10    1.00
  16   8   2    1.70    0.60
  18  -8   2    1.30    0.40
  18   8   2    0.80    0.60
 -18   8  -2    0.40    0.60
 -18   8  -2    1.10    0.40
  17  -9  -2    2.70    0.70
  17  -9  -2    2.80    0.60
  17   9  -2    3.90    0.90
  17   9  -2    2.20    0.80
 -17   9   2    3.20    0.50
  17   9  -2    3.50    0.60
  15  -9  -2    2.00    0.40
 -15   9   2    2.60    0.60
  15   9  -2    1.50    0.80
  15   9  -2    1.50    0.40
  15   9  -2    1.90    0.80
  13  -9  -2    1.10    0.50
  13   9  -2    1.20    1.20
 -13   9   2    1.10    0.50
  13   9  -2    0.40    0.80
 -13   9   2    0.90    0.60
 -13   9   2    2.00    0.60
 -11   9   2   54.59    2.00
 -11   9   2   55.19    2.00
  11   9  -2   57.19    2.00
  11   9  -2   56.09    2.90
  11   9  -2   53.59    2.70
  11   9  -2   56.69    2.70
 -11   9   2   51.99    2.30
   9   9  -2   28.90    1.50
   9   9  -2   29.80    2.60
   9   9  -2   27.90    2.10
  -9   9   2   29.90    1.50
  -9   9   2   27.30    1.90
   9   9  -2   33.80    2.40
  -9   9   2   29.50    1.50
  -7   9   2    0.00    1.00
   7   9  -2    0.50    1.10
   7   9  -2    0.60    0.60
  -7   9   2   -0.60    0.60
  -7   9   2   -0.50    0.60
   7   9  -2    1.10    1.60
  -7   9   2   -0.20    1.60
   7   9  -2    2.20    1.40
  -5   9   2   -0.20    0.60
   5   9  -2   -0.20    2.60
  -5   9   2   -0.20    1.00
   5   9  -2   -0.10    1.40
   5   9  -2    0.00    1.00
  -5   9   2   -1.30    1.60
   5   9  -2   -0.90    1.50
  -3  -9   2   -2.80    2.80
  -3   9   2    1.10    2.50
   3   9  -2    0.50    1.50
  -3   9   2   -0.20    1.00
   3   9  -2    0.60    1.90
   3   9  -2    2.10    1.00
   3   9  -2    2.30    1.20
  -3   9   2   -0.20    1.80
   3   9  -2    0.60    1.80
  -3   9   2    0.60    0.60
  -1  -9   2    1.10    2.60
  -1   9   2    3.80    0.80
   1   9  -2    8.30    2.40
  -1   9   2    1.50    1.20
  -1   9   2    3.50    1.60
   1   9  -2    3.40    1.60
   1   9  -2    1.70    0.90
  -1   9   2    3.90    2.20
   1  -9   2  106.19    5.60
  -1   9  -2   93.69    5.80
   1   9   2  105.99    3.50
  -1   9  -2  107.49    3.30
   1   9   2  103.89    4.00
   1   9   2  102.79    4.80
  -1   9  -2  108.09    3.50
   1   9   2  107.49    5.20
  -1   9  -2  102.59    4.20
   3   9   2    8.40    1.70
   3   9   2    5.50    1.90
   3   9   2    6.40    1.90
   3   9   2    4.60    0.90
  -3   9  -2    4.90    1.30
   3   9   2    3.60    1.70
  -3   9  -2    5.40    0.90
  -3   9  -2    5.90    1.10
  -5   9  -2  503.75   12.90
  -5   9  -2  504.65   12.80
   5   9   2  489.65   14.20
   5   9   2  509.05   13.10
  -5   9  -2  493.55   13.40
   5   9   2  500.35   12.80
   5   9   2  492.15   13.50
   5   9   2  494.95   13.90
  -7   9  -2    9.50    1.00
   7   9   2    5.70    1.40
   7   9   2    8.50    1.80
   7   9   2    6.60    1.10
   7   9   2    8.50    2.60
  -7   9  -2    7.90    1.10
   7   9   2    7.00    1.50
  -7   9  -2    7.90    1.70
  -7   9  -2   13.30    2.30
   9   9   2   21.20    3.20
   9   9   2   24.80    2.70
  -9   9  -2   22.00    1.30
  -9   9  -2   23.60    1.40
   9   9   2   22.30    2.00
   9   9   2   25.50    1.80
   9   9   2   22.00    1.30
  -9   9  -2   23.70    1.70
  -9   9  -2   25.60    2.30
  11   9   2  113.69    3.40
  11   9   2  116.89    4.80
  11   9   2  112.19    4.30
 -11   9  -2  117.69    3.70
 -11   9  -2  115.69    3.80
  11   9   2  113.59    5.00
  11   9   2  112.69    3.70
 -11   9  -2  116.29    3.90
 -11   9  -2  117.79    3.40
 -13   9  -2  181.38    5.20
 -13   9  -2  177.48    4.90
  13   9   2  180.18    5.30
 -13   9  -2  181.98    4.90
  13   9   2  172.68    5.50
  13   9   2  184.98    4.90
  13   9   2  168.88    5.90
  15   9   2   10.20    2.00
  15   9   2   14.60    1.50
 -15   9  -2   13.70    0.80
 -15   9  -2   13.80    1.30
  15   9   2   15.00    1.20
 -15   9  -2   14.30    0.80
  17  -9   2    7.20    0.60
  17   9   2    9.20    1.80
 -17   9  -2    8.50    0.60
  17   9   2    8.90    0.90
  16  10  -2   -0.10    0.30
  16  10  -2    0.40    0.60
  16  10  -2   -0.30    0.70
 -16  10   2    0.60    0.30
  14 -10  -2    1.60    0.40
  14  10  -2    1.60    0.70
  14  10  -2    1.60    0.70
  14  10  -2    1.00    0.30
 -14  10   2    1.00    0.30
  12  10  -2    0.00    0.40
  12  10  -2    1.10    0.90
 -12  10   2    0.30    0.40
 -12  10   2    0.20    0.40
 -12  10   2    0.10    0.50
  12  10  -2    0.20    0.80
  12  10  -2    2.10    1.20
  10  10  -2    4.70    0.90
  10  10  -2    4.50    1.30
 -10  10   2    4.80    0.90
 -10  10   2    5.10    0.90
 -10  10   2    2.90    0.70
  10  10  -2    3.10    1.20
  10  10  -2    2.90    1.10
   8  10  -2   49.40    2.80
  -8  10   2   49.00    1.90
  -8  10   2   51.19    1.90
   8  10  -2   48.80    2.80
  -8  10   2   49.99    2.30
  -8  10   2   54.89    3.50
   8  10  -2   52.39    1.90
   8  10  -2   45.20    2.90
  -6  10   2   -0.40    0.90
  -6  10   2    1.10    0.70
  -6  10   2    0.50    1.50
  -6  10   2   -0.10    0.60
   6  10  -2    1.20    1.40
   6  10  -2    1.30    1.40
   6  10  -2   -0.50    1.40
   6  10  -2    0.80    0.70
  -4  10   2    1.00    1.40
   4  10  -2    3.00    1.70
   4  10  -2    1.20    1.40
   4  10  -2    1.60    1.70
  -4  10   2    2.00    0.90
  -4  10   2    2.10    0.70
   4  10  -2    2.00    0.90
   2  10  -2    8.30    2.20
  -2  10   2    7.40    2.50
   2  10  -2   14.60    3.60
   2  10  -2   15.70    2.50
   2  10  -2   11.00    1.40
  -2  10   2    7.00    1.80
  -2  10   2   10.80    1.20
  -2  10   2    8.40    2.00
   0  10   2  243.98    7.40
   0  10   2  252.67    8.20
   0  10   2  242.68    8.40
   0  10  -2  239.48    8.30
   0  10   2  257.57    6.90
   0  10  -2  245.38    7.40
   0  10  -2  253.17    6.80
   2  10   2   71.49    3.30
   2  10   2   79.79    2.80
  -2  10  -2   74.49    2.70
   2  10   2   79.39    4.40
   2  10   2   77.69    4.00
  -2  10  -2   76.49    3.40
  -2  10  -2   78.19    2.60
  -2  10  -2   73.79    5.20
   4  10   2  137.49    4.80
   4  10   2  139.09    4.30
   4  10   2  141.99    5.50
  -4  10  -2  138.29    4.10
   4  10   2  137.09    4.10
  -4  10  -2  135.39    4.60
   4  10   2  139.29    5.60
  -4  10  -2  136.99    4.10
  -6  10  -2   10.30    1.60
   6  10   2   11.40    2.70
  -6  10  -2   11.10    1.20
   6  10   2   13.40    2.30
  -6  10  -2   11.10    1.00
   6  10   2   11.10    1.80
   6  10   2   11.40    1.40
   6  10   2   12.40    1.20
   8  10   2    3.70    1.30
  -8  10  -2    5.20    0.90
  -8  10  -2    4.20    0.80
   8  10   2    4.40    2.10
   8  10   2    4.40    0.80
  -8  10  -2    3.10    0.80
   8  10   2    4.70    1.00
   8  10   2    7.50    1.50
 -10  10  -2    9.60    0.80
  10  10   2    8.30    2.20
  10  10   2   10.70    1.50
  10  10   2   11.30    2.30
  10  10   2    9.90    0.90
  10  10   2    7.40    1.30
 -10  10  -2   10.10    0.90
 -10  10  -2    8.90    1.40
  12  10   2   17.80    1.80
  12  10   2   20.40    1.50
 -12  10  -2   23.20    2.40
  12  10   2   21.50    2.10
 -12  10  -2   19.60    0.90
 -12  10  -2   19.90    1.00
  14  10   2   31.80    1.80
  14  10   2   30.00    2.10
 -14  10  -2   30.80    1.10
  14  10   2   30.80    1.50
 -14  10  -2   30.50    1.30
  13 -11  -2    1.90    0.80
  13  11  -2    1.70    0.70
  13  11  -2    1.40    0.80
  13  11  -2    1.20    0.30
 -13  11   2    1.20    0.40
 -13  11   2    1.20    0.40
  11  11  -2   -0.80    0.90
  11  11  -2   -0.30    0.80
  11  11  -2    0.10    0.40
 -11  11   2   -0.20    0.30
 -11  11   2    0.30    0.50
 -11  11   2    0.00    0.40
  11  11  -2    1.90    1.60
  -9  11   2   25.30    1.20
   9  11  -2   26.90    1.30
   9  11  -2   25.60    2.00
   9  11  -2   27.40    2.00
  -9  11   2   27.40    1.20
   9  11  -2   27.10    2.20
  -9  11   2   27.40    1.50
   7  11  -2    4.50    1.40
  -7  11   2    4.10    0.80
  -7  11   2    2.30    0.60
  -7  11   2    4.00    1.40
   7  11  -2    3.30    1.10
   7  11  -2    3.70    1.40
  -7  11   2    2.90    0.80
   7  11  -2    3.40    1.30
   5  11  -2   35.10    1.80
  -5  11   2   33.50    1.50
   5  11  -2   38.40    3.00
  -5  11   2   34.00    2.00
   5  11  -2   31.50    2.50
   5  11  -2   35.00    2.80
  -5  11   2   35.10    2.90
   3  11  -2    2.20    2.20
  -3  11   2    1.50    0.90
  -3  11   2    0.60    0.50
  -3  11   2    1.00    1.40
   3  11  -2    1.40    1.30
   3  11  -2    2.30    1.80
   3  11  -2    0.80    0.70
   1  11  -2    2.60    1.90
   1  11  -2    0.70    0.60
  -1  11   2    2.00    1.90
  -1  11   2    0.00    0.60
   1  11  -2    0.40    1.00
  -1  11   2    0.60    1.50
  -1  11  -2   30.60    3.90
  -1  11  -2   30.60    1.50
   1  11   2   31.10    2.80
  -1  11  -2   29.60    2.20
   1  11   2   33.20    2.10
   1  11   2   27.60    1.50
   1  11   2   26.40    3.30
  -3  11  -2   11.20    1.40
  -3  11  -2   12.40    1.00
  -3  11  -2   16.20    1.80
   3  11   2   13.50    2.30
   3  11   2   14.50    1.20
   3  11   2   12.50    2.80
   3  11   2   11.70    1.70
  -5  11  -2   15.90    1.10
   5  11   2   17.20    2.70
   5  11   2   17.10    1.80
  -5  11  -2   18.50    1.20
  -5  11  -2   18.50    1.60
   5  11   2   16.30    1.30
   5  11   2   15.90    2.40
   7  11   2    2.10    1.00
  -7  11  -2    2.80    0.70
  -7  11  -2    2.80    0.90
   7  11   2    2.00    1.30
   7  11   2    2.70    1.40
   7  11   2    3.20    0.90
   9  11   2   -0.20    0.60
   9  11   2   -1.30    1.10
   9  11   2   -0.20    1.10
  -9  11  -2   -0.40    0.40
   9  11   2   -0.30    0.70
  -9  11  -2    0.80    0.60
  -9  11  -2   -0.10    0.30
  11  11   2   39.00    3.60
 -11  11  -2   38.10    1.30
 -11  11  -2   38.90    1.40
  11  11   2   35.90    2.40
  11  11   2   38.90    1.80
 -13  11  -2   21.10    0.80
 -13  11  -2   23.50    1.00
  13  11   2   23.00    1.30
  13  11   2   17.90    1.60
  13  11   2   20.60    1.60
  12 -12  -2   11.00    0.80
 -12  12   2   12.20    0.70
  12  12  -2   11.10    1.50
  12  12  -2   10.70    1.30
  12  12  -2   12.20    0.70
 -12  12   2   11.40    0.70
 -10  12   2    0.10    0.30
  10  12  -2    1.80    0.90
  10  12  -2    1.20    0.90
 -10  12   2    1.00    0.60
  10  12  -2    0.70    0.50
   8  12  -2   39.40    2.40
   8  12  -2   43.20    2.50
  -8  12   2   38.40    1.70
  -8  12   2   41.30    1.60
   8  12  -2   41.70    1.60
   8  12  -2   42.90    2.30
  -8  12   2   41.10    1.50
   6  12  -2    0.60    1.30
   6  12  -2   -0.80    1.30
  -6  12   2   -0.10    0.60
  -6  12   2    0.10    1.20
  -6  12   2    0.50    0.40
   6  12  -2    2.10    1.10
   4  12  -2   16.70    1.70
   4  12  -2   16.10    2.50
  -4  12   2   13.30    2.00
  -4  12   2   15.20    2.10
   4  12  -2   18.70    3.10
   2  12  -2   10.20    1.70
   2  12  -2    7.90    1.80
   2  12  -2   10.50    1.00
  -2  12   2    8.20    0.90
  -2  12   2    7.60    1.40
   0  12   2    1.30    0.80
   0  12   2   -0.70    1.20
   0  12  -2    1.00    1.00
   0  12   2    2.60    1.70
   0  12  -2    3.60    1.70
   0  12   2    1.00    0.50
   0  12  -2    1.30    0.50
  -2  12  -2   15.20    1.50
   2  12   2   14.40    2.40
   2  12   2   15.30    1.60
  -2  12  -2   16.50    1.00
   2  12   2   15.30    2.30
   4  12   2    1.10    0.50
  -4  12  -2    0.90    0.80
  -4  12  -2    2.90    0.70
   4  12   2    1.50    1.30
   4  12   2    0.90    0.80
   4  12   2    0.10    1.10
  -6  12  -2    5.00    1.10
   6  12   2    3.20    0.90
  -6  12  -2    5.70    0.90
  -6  12  -2    3.40    0.60
   6  12   2    2.30    1.20
   6  12   2    3.40    1.20
   6  12   2    4.10    0.80
   8  12   2    1.00    0.90
   8  12   2   -0.70    1.00
   8  12   2    0.00    0.50
  -8  12  -2   -0.10    0.30
  -8  12  -2    0.80    0.40
   8  12   2    1.00    0.60
  -8  12  -2   -0.30    0.50
 -10  12  -2    0.80    0.40
  10  12   2    0.80    0.80
  10  12   2    0.50    0.70
 -10  12  -2   -0.10    0.20
  10  12   2   -0.20    0.80
   9 -13  -2    9.10    0.70
   9  13  -2    6.30    1.70
   9  13  -2    8.80    1.70
  -9  13   2    7.60    0.50
  -9  13   2    7.40    0.90
   7  13  -2    4.20    1.40
   7  13  -2    7.00    2.10
  -7  13   2    5.30    0.80
  -7  13   2    5.30    0.60
  -5  13   2    0.10    0.50
  -5  13   2    1.20    1.00
  -5  13   2    0.30    0.30
   5  13  -2    0.70    1.30
   5  13  -2    0.50    1.00
  -3  13   2    0.90    0.90
   3  13  -2    1.60    1.50
  -3  13   2    0.10    0.30
  -3  13   2   -0.30    0.50
   3  13  -2    0.10    0.90
  -1  13   2    3.20    0.80
  -1  13   2    3.30    1.30
   1  13  -2    3.50    0.80
   1  13  -2    4.30    0.90
  -1  13   2    3.80    0.60
   1  13  -2    3.50    1.60
  -1  13  -2    0.90    0.80
   1  13   2    1.10    0.90
   1  13   2    1.30    0.60
   1  13   2    1.50    0.40
  -1  13  -2    1.30    0.40
  -3  13  -2    2.30    0.70
  -3  13  -2    1.10    0.30
   3  13   2    1.70    0.90
   3  13   2    1.60    0.60
   3  13   2    2.00    1.20
   3  13   2    0.90    0.40
  -5  13  -2    2.80    0.70
   5  13   2    2.30    1.00
  -5  13  -2    3.80    0.50
   5  13   2    3.50    0.60
   5  13   2    2.40    1.10
   5  13   2    2.50    0.70
   7  13   2    0.60    0.90
  -7  13  -2    0.30    0.20
   7  13   2    1.00    0.50
  -7  13  -2   -0.30    0.50
   7  13   2    1.00    0.80
  -9  13  -2    0.90    0.20
   9  13   2    1.20    0.50
   9  13   2    0.60    0.80
   9  13   2    0.60    0.70
  -4  14   2    5.90    0.90
  -4  14   2    5.30    0.60
  -2  14   2    0.60    0.20
  -2  14   2    1.50    0.50
   0  14   2    3.50    0.60
   0  14   2    4.80    1.30
   0  14   2    4.20    0.50
   2  14   2    0.00    0.50
   2  14   2    0.10    0.80
  -2  14  -2   -0.40    0.30
   2  14   2   -0.10    0.30
   4  14   2    0.30    0.30
   4  14   2    0.10    0.40
  -4  14  -2   -0.20    0.30
   4  14   2    1.00    0.70
 -22   0   3    0.10    0.40
  22   0  -3    0.30    0.40
  20   0  -3    0.10    0.40
 -20   0   3    0.00    0.50
  18   0  -3    0.30    1.00
  18   0  -3   -0.70    0.50
 -18   0   3    0.10    0.70
 -16   0   3    0.10    0.70
  16   0  -3    0.70    1.00
  16   0  -3   -0.40    1.10
  16   0  -3   -0.70    0.50
 -14   0   3    0.10    1.00
  14   0  -3    0.50    1.10
  14   0  -3    0.50    0.90
  14   0  -3    1.10    1.10
 -12   0   3   -0.80    1.10
  12   0  -3    0.10    1.10
  12   0  -3    1.40    1.30
  12   0  -3   -0.20    0.60
 -12   0   3   -1.10    1.20
 -12   0   3   -1.40    1.50
 -10   0   3    0.70    1.20
  10   0  -3   -0.60    0.70
  -8   0   3   -0.20    0.60
   8   0  -3    0.10    0.40
  -6   0   3    0.20    0.40
   6   0  -3    0.10    0.30
  -6   0   3   -0.20    0.70
  -4   0   3   -0.80    0.30
   4   0  -3   -1.00    0.20
   4   0  -3   -1.10    0.20
  -2   0   3    1.00    0.70
   0   0  -3    0.10    0.10
   0   0  -3    0.00    0.20
   0   0   3    0.20    0.20
   0   0   3    0.70    0.60
   2   0   3   -0.10    0.20
  -2   0  -3    0.10    0.30
  -2   0  -3   -0.10    0.20
  -2   0  -3   -0.10    0.30
  -4   0  -3   -0.40    0.30
   4   0   3   -0.50    0.20
  -4   0  -3   -0.80    0.30
  -6   0  -3   -0.30    0.40
   6   0   3   -0.40    0.40
  -6   0  -3    0.00    0.40
  -8   0  -3   -0.40    0.60
  -8   0  -3    1.20    0.70
   8   0   3    0.50    0.50
 -10   0  -3    1.20    1.00
 -10   0  -3    0.70    1.00
  10   0   3   -1.00    0.80
  12   0   3    0.90    0.90
 -12   0  -3    0.30    1.00
 -12   0  -3   -2.30    1.60
  12   0   3   -1.50    1.30
 -14   0  -3    0.00    1.00
  14   0   3    0.00    0.70
  16   0   3    0.00    0.90
  16   0   3    0.40    0.60
 -16   0  -3   -0.10    0.90
  18   0   3    0.40    0.80
 -18   0  -3    0.90    0.80
  18   0   3    0.40    1.00
  20   0   3    0.10    0.40
 -20   0  -3   -0.80    0.70
 -21  -1   3    1.30    0.50
  21  -1  -3    0.80    0.30
 -21   1   3    0.60    0.40
  21   1  -3    0.50    0.40
  19  -1  -3    4.50    0.90
  19  -1  -3    5.70    0.80
 -19  -1   3    4.70    0.90
  19   1  -3    4.70    0.80
 -19   1   3    4.20    0.90
  17  -1  -3   39.00    1.70
  17  -1  -3   43.80    2.10
 -17  -1   3   43.90    2.00
  17   1  -3   43.00    2.30
  17   1  -3   43.60    2.20
  17   1  -3   39.20    1.70
 -17   1   3   41.90    2.00
 -17   1   3   41.80    2.10
  15  -1  -3  128.49    4.00
  15  -1  -3  122.99    4.20
  15  -1  -3  126.29    3.80
  15   1  -3  127.09    4.20
 -15   1   3  124.99    3.90
 -15   1   3  132.39    4.10
  15   1  -3  128.49    3.80
  15   1  -3  130.09    4.10
 -13  -1   3   -0.30    1.80
  13  -1  -3    0.90    1.10
  13  -1  -3   -0.90    1.30
  13  -1  -3    1.00    1.90
  13   1  -3   -0.90    1.00
 -13   1   3    0.40    0.80
  13   1  -3    0.40    0.60
  13   1  -3    0.30    1.00
 -13   1   3    2.70    1.80
 -11  -1   3   62.59    2.90
  11  -1  -3   65.89    2.70
 -11  -1   3   69.99    3.00
  11  -1  -3   62.49    2.40
  11   1  -3   64.29    2.90
 -11   1   3   68.19    3.00
  11   1  -3   62.79    2.30
  11   1  -3   60.09    2.70
  11   1  -3   61.29    2.70
 -11   1   3   68.19    4.00
  -9  -1   3    1.00    0.70
   9  -1  -3    0.50    0.50
  -9   1   3   -0.60    0.60
   9   1  -3   -0.30    0.50
   7  -1  -3  228.58    6.10
   7  -1  -3  228.98    6.20
  -7   1   3  231.68    6.30
   7   1  -3  231.08    6.00
   7   1  -3  227.28    6.30
  -5  -1   3  284.67    7.60
   5  -1  -3  291.57    7.30
  -5  -1   3  283.77    7.30
   5  -1  -3  288.77    7.50
   5   1  -3  284.67    7.50
  -5   1   3  278.77    7.50
   5   1  -3  284.17    7.20
   3  -1  -3    3.20    0.70
   3  -1  -3    3.60    0.40
   3  -1  -3    3.30    0.50
  -3   1   3    6.10    1.40
   3   1  -3    3.10    0.50
   1  -1  -3   33.10    1.20
   1  -1  -3   37.10    1.10
   1   1  -3   32.70    1.30
   1   1  -3   33.30    1.40
  -1   1   3   37.30    1.50
   1  -1   3   21.00    0.70
  -1  -1  -3   21.70    1.00
  -1  -1  -3   21.60    0.80
  -1  -1  -3   20.90    0.90
  -1   1  -3   21.50    0.80
  -1   1  -3   21.90    0.90
  -1   1  -3   19.80    1.10
   1   1   3   21.00    0.80
   1   1   3   20.10    1.10
  -3  -1  -3   11.00    1.00
   3  -1   3    8.80    0.50
  -3  -1  -3    7.50    0.70
  -3  -1  -3    8.00    0.70
  -3   1  -3    9.70    1.00
  -3   1  -3    8.70    0.90
  -3   1  -3    7.20    0.60
   3   1   3    7.70    0.60
  -5  -1  -3  124.39    3.70
   5  -1   3  126.69    3.60
  -5  -1  -3  126.39    3.70
  -5   1  -3  130.49    3.90
   5   1   3  128.39    3.60
  -5   1  -3  124.89    3.60
  -7  -1  -3    1.40    0.60
   7  -1   3    1.30    0.40
  -7  -1  -3    0.90    0.50
  -7   1  -3    1.20    0.60
  -7   1  -3    0.90    0.50
   7   1   3    0.70    0.40
  -9  -1  -3   30.50    2.00
  -9  -1  -3   31.40    1.80
   9  -1   3   32.90    1.70
   9   1   3   29.20    1.70
  -9   1  -3   27.10    2.30
  -9   1  -3   31.60    1.80
 -11  -1  -3   41.80    3.00
 -11  -1  -3   50.89    3.10
 -11  -1  -3   44.80    2.70
  11  -1   3   47.20    2.00
  11  -1   3   45.50    2.50
 -11   1  -3   45.10    2.00
  11   1   3   47.60    2.50
 -11   1  -3   45.50    3.10
 -11   1  -3   47.20    2.30
  11   1   3   46.40    2.10
  13  -1   3    0.90    0.70
 -13  -1  -3    0.60    1.20
 -13   1  -3   -0.60    0.90
  13   1   3   -1.40    0.70
 -15  -1  -3   21.00    2.00
  15  -1   3   22.80    1.50
  15   1   3   22.80    1.50
 -15   1  -3   22.20    1.80
  15   1   3   24.50    2.00
  17  -1   3   12.40    1.70
  17  -1   3   13.00    1.10
 -17  -1  -3   12.90    1.50
  17   1   3   12.50    1.10
  17   1   3   15.50    2.00
 -17   1  -3   12.10    1.40
 -19  -1  -3    2.10    0.90
  19  -1   3    1.00    0.50
  19   1   3    0.70    0.50
 -19   1  -3    2.00    0.70
  21  -1   3    3.10    0.60
 -21   1  -3    3.90    0.90
  21   1   3    4.30    0.70
  20  -2  -3    1.00    0.40
 -20  -2   3   -0.50    0.70
  20   2  -3    0.60    0.40
 -20   2   3    0.30    0.50
  18  -2  -3   60.69    2.10
  18  -2  -3   62.49    2.30
 -18  -2   3   60.89    2.40
 -18   2   3   62.39    2.40
 -18   2   3   61.99    2.30
  18   2  -3   60.59    2.30
  18   2  -3   55.59    2.60
  16  -2  -3    0.90    0.50
 -16   2   3    0.80    0.70
  16   2  -3    0.50    0.90
  16   2  -3    1.90    1.30
 -16   2   3    2.80    0.90
  16   2  -3    0.30    1.20
  16   2  -3   -0.10    0.90
  14  -2  -3   85.79    2.90
  14   2  -3   86.89    3.00
  14   2  -3   87.29    2.90
 -14   2   3   87.39    3.10
  12  -2  -3   91.49    3.80
 -12  -2   3   89.99    4.20
  12  -2  -3   92.89    3.70
 -12  -2   3   99.59    4.10
  12  -2  -3   93.49    3.00
  12   2  -3   94.99    3.40
  12   2  -3   92.49    4.10
  12   2  -3   94.09    3.00
 -12   2   3   91.09    4.40
  12   2  -3   96.39    3.20
 -12   2   3   94.89    3.10
  12   2  -3   90.39    3.10
 -10  -2   3  238.68    6.90
  10  -2  -3  233.88    6.60
  10   2  -3  231.88    6.60
 -10   2   3  228.38    6.80
   8  -2  -3  366.06    9.50
   8  -2  -3  376.36    9.40
  -8  -2   3  358.26    9.80
  -8   2   3  352.86    9.60
   8   2  -3  352.46    9.40
   6  -2  -3    0.80    0.40
   6  -2  -3    0.80    0.40
  -6  -2   3    1.20    0.40
  -6  -2   3    0.80    0.90
   6   2  -3    1.40    0.40
  -6   2   3    0.50    0.40
   6   2  -3    0.70    0.40
  -4  -2   3  386.46   10.30
   4  -2  -3  402.86   10.10
   4  -2  -3  394.86   10.50
  -4  -2   3  417.56   10.00
   4  -2  -3  402.56   10.20
  -4   2   3  395.46   10.40
   4   2  -3  395.56   10.00
   4   2  -3  377.66   10.30
   2  -2  -3    6.80    0.90
  -2  -2   3    5.80    0.40
  -2  -2   3    5.20    0.30
   2  -2  -3    5.70    0.60
   2  -2  -3    6.30    0.60
  -2   2   3    4.20    0.90
   2   2  -3    5.00    0.50
  -2   2   3    5.30    0.50
   0  -2  -3  139.29    3.90
   0  -2  -3  135.19    3.80
   0  -2   3  139.19    3.60
   0  -2  -3  137.79    3.90
   0  -2   3  144.69    3.70
   0   2   3  144.39    3.80
   0   2  -3  142.49    4.40
   0   2   3  142.89    3.90
   0   2  -3  142.69    3.90
  -2  -2  -3  391.06   10.10
  -2  -2  -3  401.06   10.20
  -2  -2  -3  408.16   10.20
   2   2   3  402.66   10.10
   2   2   3  417.76   10.10
  -2   2  -3  389.56   10.10
  -2   2  -3  357.16   10.30
  -4  -2  -3  316.67    8.20
   4  -2   3  308.87    8.00
  -4  -2  -3  317.67    8.10
  -4   2  -3  290.97    8.30
  -4   2  -3  305.87    8.00
   4   2   3  310.17    8.10
  -6  -2  -3  269.37    7.40
   6  -2   3  283.77    7.30
  -6  -2  -3  256.37    7.50
   6   2   3  265.77    7.30
  -6   2  -3  268.57    7.10
  -6   2  -3  281.97    7.60
   8  -2   3  229.98    6.30
  -8  -2  -3  221.38    6.50
  -8  -2  -3  228.48    6.50
   8   2   3  236.08    6.60
  -8   2  -3  212.68    6.60
  -8   2  -3  221.98    6.10
  10  -2   3  213.68    6.20
 -10  -2  -3  209.58    6.50
 -10  -2  -3  217.98    6.50
  10   2   3  207.48    5.90
 -10   2  -3  208.78    5.70
 -10   2  -3  212.78    6.70
  10   2   3  211.58    6.40
 -10   2  -3  202.98    6.10
  10   2   3  203.78    6.10
 -12  -2  -3  114.89    5.20
 -12  -2  -3  131.59    5.50
  12  -2   3  124.59    4.70
  12   2   3  120.19    3.90
 -12   2  -3  124.59    5.50
  12   2   3  123.69    4.90
 -12   2  -3  124.79    4.00
 -12   2  -3  117.19    4.00
  12   2   3  122.39    3.90
 -12   2  -3  121.89    3.70
  12   2   3  124.39    4.10
 -14  -2  -3   11.30    1.60
  14  -2   3   10.50    1.20
 -14   2  -3   11.40    1.50
  14   2   3   11.70    1.40
  14   2   3   10.00    1.50
  16  -2   3   32.00    1.80
 -16  -2  -3   29.70    2.20
  16   2   3   32.20    1.70
  16   2   3   29.40    2.30
 -16   2  -3   31.30    1.80
  18  -2   3    4.60    0.90
  18  -2   3    8.50    1.00
 -18   2  -3    6.50    1.10
  18   2   3    6.80    1.00
  20  -2   3   -0.30    0.40
  20   2   3    0.40    0.50
 -20   2  -3   -0.70    0.50
  21  -3  -3    5.60    0.70
 -21  -3   3    5.10    0.80
 -21   3   3    7.00    0.80
  21   3  -3    6.00    0.90
 -19  -3   3    0.10    0.50
  19  -3  -3   -0.30    0.70
  19  -3  -3    0.70    0.40
  19   3  -3    0.30    1.00
  19   3  -3   -0.60    0.50
 -19   3   3    0.20    0.60
 -19   3   3    0.30    0.60
  17  -3  -3    1.30    0.50
 -17  -3   3    1.70    0.70
  17  -3  -3    2.10    0.80
 -17   3   3    0.90    0.60
  17   3  -3    0.50    0.50
  17   3  -3    0.60    0.90
 -17   3   3    0.90    0.70
  17   3  -3    1.10    0.70
  15  -3  -3  353.56    9.50
  15   3  -3  356.46    9.70
 -15   3   3  360.56    9.40
  15   3  -3  356.16    9.40
 -15   3   3  358.46    9.70
  15   3  -3  365.36    9.50
  13  -3  -3  368.56    9.90
 -13   3   3  375.06    9.90
  13   3  -3  378.56    9.80
  13   3  -3  377.46    9.90
 -13   3   3  368.96   10.10
  13   3  -3  383.26   10.10
  11  -3  -3    4.30    1.90
  11  -3  -3    2.70    0.80
  11  -3  -3    2.40    1.10
 -11  -3   3    4.30    1.40
 -11  -3   3    0.80    1.20
  11   3  -3    3.70    0.80
 -11   3   3    3.70    0.80
  11   3  -3    2.80    0.80
 -11   3   3    5.10    1.40
  11   3  -3    3.60    1.30
 -11   3   3    0.80    1.60
  11   3  -3    4.90    1.40
  11   3  -3    4.80    1.60
  -9  -3   3   25.10    2.00
   9  -3  -3   23.40    1.60
   9   3  -3   24.10    1.80
  -9   3   3   23.10    1.80
   7  -3  -3   36.60    1.70
  -7  -3   3   39.90    1.90
   7  -3  -3   38.10    1.50
  -7   3   3   39.10    1.70
   7   3  -3   39.90    1.70
  -5  -3   3   95.69    3.10
   5  -3  -3  102.19    2.90
  -5  -3   3   97.49    3.10
   5  -3  -3  100.59    3.00
   5   3  -3   97.79    2.90
  -5   3   3   97.49    3.70
  -5   3   3   93.59    3.30
   5   3  -3   92.89    3.20
  -3  -3   3  129.09    3.50
   3  -3  -3  126.99    3.60
   3  -3  -3  130.49    3.60
  -3   3   3  128.59    3.40
   3   3  -3  119.19    3.70
  -3   3   3  128.19    3.50
  -1  -3   3  384.16    9.30
   1  -3  -3  358.46    9.50
  -1  -3   3  359.86    9.30
   1   3  -3  351.56    9.50
  -1   3   3  380.76    9.10
  -1  -3  -3   81.49    2.60
   1  -3   3   87.59    2.90
   1  -3   3   85.49    2.50
  -1  -3  -3   88.99    2.40
  -1   3  -3   82.69    2.80
   1   3   3   82.09    2.30
  -1   3  -3   84.69    2.50
   1   3   3   84.49    2.70
  -3  -3  -3   10.30    0.90
   3  -3   3   11.40    0.80
  -3  -3  -3   12.00    0.90
  -3   3  -3   10.60    0.70
  -3   3  -3   10.90    1.10
   3   3   3   11.90    0.90
   3   3   3   11.20    1.20
  -5  -3  -3    1.40    0.50
  -5  -3  -3    1.90    0.50
   5  -3   3    2.60    0.50
   5   3   3    2.50    0.60
  -5   3  -3    1.60    0.60
  -5   3  -3    2.50    0.60
  -7  -3  -3   64.59    2.50
   7  -3   3   62.99    2.40
  -7  -3  -3   69.49    2.60
   7   3   3   66.19    2.60
  -7   3  -3   64.29    2.20
  -7   3  -3   65.79    2.80
  -9  -3  -3   38.20    2.30
  -9  -3  -3   36.00    2.20
   9  -3   3   36.70    1.90
  -9   3  -3   32.50    2.10
  -9   3  -3   33.20    2.50
   9   3   3   35.40    2.20
  -9   3  -3   35.20    1.70
  11  -3   3   10.00    2.00
 -11  -3  -3   10.10    2.00
 -11  -3  -3    6.80    1.60
 -11   3  -3    6.20    1.40
  11   3   3    6.20    1.40
  11   3   3   10.10    1.90
  11   3   3    6.80    1.30
  11   3   3    7.80    2.00
 -11   3  -3    9.60    1.90
 -11   3  -3    7.10    1.50
 -11   3  -3    5.10    1.00
  13   3   3    8.70    2.10
 -13   3  -3    5.10    1.00
 -13   3  -3    6.70    1.10
  13   3   3    5.90    1.30
 -13   3  -3    7.70    1.50
  15  -3   3   27.80    1.50
  15   3   3   28.30    1.70
 -15   3  -3   27.50    1.70
 -15   3  -3   28.10    1.90
  15   3   3   28.90    2.40
  17  -3   3    3.40    1.00
  17   3   3    2.50    1.20
 -17   3  -3    3.60    0.80
  17   3   3    5.40    1.10
  19  -3   3   -0.70    0.90
  19  -3   3    0.20    0.40
  19   3   3   -0.50    0.70
 -19   3  -3    1.10    0.60
  20  -4  -3   13.00    0.80
  20  -4  -3   15.20    1.40
 -20  -4   3   11.90    1.80
 -20   4   3   13.00    0.90
 -20   4   3    7.70    1.30
  20   4  -3   11.90    0.90
  18  -4  -3    0.80    0.40
 -18  -4   3    0.80    0.70
  18  -4  -3    1.10    0.70
  18   4  -3    0.30    0.60
  18   4  -3    0.50    0.50
  18   4  -3    1.50    0.90
 -18   4   3    0.00    0.60
 -18   4   3    0.70    0.50
  16  -4  -3   -0.80    0.70
  16  -4  -3   -1.00    0.60
 -16   4   3    0.10    0.60
  16   4  -3   -0.40    0.90
  16   4  -3   -0.10    0.60
 -16   4   3    1.20    0.70
  16   4  -3    0.80    0.60
  14  -4  -3   14.80    1.20
 -14   4   3   13.80    1.60
  14   4  -3   15.80    1.20
 -14   4   3   13.50    1.20
  14   4  -3   14.90    1.60
  14   4  -3   15.50    1.30
  12  -4  -3    9.00    2.10
  12  -4  -3    3.00    0.80
 -12   4   3    8.50    1.80
  12   4  -3    3.60    0.70
  12   4  -3    3.80    0.80
 -12   4   3    3.20    1.00
  12   4  -3    5.40    1.40
 -12   4   3    4.80    1.10
  12   4  -3    6.90    1.30
 -10  -4   3   15.80    2.20
 -10  -4   3   18.80    2.10
  10  -4  -3   10.80    2.00
  10   4  -3   14.90    1.40
  10   4  -3   16.00    1.50
 -10   4   3   18.40    2.40
 -10   4   3   14.40    2.00
  10   4  -3   15.70    1.30
  10   4  -3   13.40    3.40
 -10   4   3   17.10    1.40
  10   4  -3   18.10    2.10
   8  -4  -3  404.86   11.00
  -8  -4   3  405.36   11.10
  -8   4   3  407.16   10.70
   8   4  -3  412.46   11.00
   6  -4  -3    1.90    0.50
  -6  -4   3    1.60    0.60
   6  -4  -3    2.50    0.70
   6   4  -3    2.90    0.80
  -6   4   3    1.90    0.80
   4  -4  -3   79.39    2.50
   4  -4  -3   79.69    2.70
  -4  -4   3   78.39    2.70
   4   4  -3   78.59    2.70
  -2  -4   3   13.20    1.50
   2  -4  -3   15.10    0.90
   2   4  -3   15.20    1.00
   0  -4  -3   17.00    1.10
   0  -4   3   18.30    1.00
   0   4  -3   15.80    0.90
   0   4  -3   17.10    1.30
  -2  -4  -3  225.18    6.50
   2  -4   3  236.28    6.40
  -2   4  -3  247.08    6.30
   2   4   3  243.68    7.00
  -2   4  -3  237.18    6.80
  -4  -4  -3  269.77    8.70
   4  -4   3  315.27    8.10
  -4   4  -3  303.57    8.50
   4   4   3  320.67    8.40
  -4   4  -3  314.07    7.90
   6  -4   3  390.36   10.10
  -6  -4  -3  374.66   10.00
  -6   4  -3  369.96   10.50
  -6   4  -3  394.86    9.90
   6   4   3  369.46   10.30
   8  -4   3   54.29    2.60
  -8  -4  -3   57.59    2.70
  -8  -4  -3   57.79    2.70
  -8   4  -3   53.89    2.40
  -8   4  -3   57.49    3.00
  -8   4  -3   53.59    2.00
   8   4   3   59.29    2.50
   8   4   3   53.09    2.70
 -10  -4  -3   94.99    4.20
 -10  -4  -3   95.79    4.40
  10  -4   3   97.59    3.80
 -10   4  -3   89.79    3.00
  10   4   3   94.79    4.20
  10   4   3   89.79    5.50
 -10   4  -3  100.29    4.50
  10   4   3   91.89    3.60
  10   4   3   90.59    3.00
 -10   4  -3   95.59    3.00
 -10   4  -3   93.39    3.30
  10   4   3   87.99    3.90
  10   4   3   95.19    3.30
 -12   4  -3    0.30    0.80
 -12   4  -3    0.40    0.90
  12   4   3   -0.20    1.10
  12   4   3    0.70    0.70
  12   4   3   -1.40    1.40
  14   4   3    1.60    1.10
 -14   4  -3    0.00    0.80
  14   4   3   -0.40    1.40
 -14   4  -3   -0.20    0.60
 -14   4  -3    0.60    0.70
  14   4   3    0.30    0.80
  14   4   3    0.70    0.60
  16  -4   3    0.80    0.60
 -16   4  -3    1.00    0.70
 -16   4  -3    0.10    0.70
  16   4   3    0.80    0.70
  16   4   3    0.80    1.70
  16   4   3    0.80    2.30
  18  -4   3    1.20    0.50
  18   4   3    0.60    0.60
 -18   4  -3    0.40    0.60
  20  -4   3    0.70    0.40
  20   4   3    0.70    0.50
 -20   4  -3    0.20    0.40
 -19  -5   3    0.50    0.90
  19  -5  -3    0.60    0.30
  19  -5  -3    1.40    0.60
 -19   5   3    1.40    0.60
  19   5  -3    1.10    0.60
 -19   5   3    0.60    0.50
  19   5  -3    0.80    0.50
  19   5  -3    0.20    0.90
 -17  -5   3    6.90    1.20
  17  -5  -3    3.40    0.70
  17   5  -3    4.90    1.30
 -17   5   3    4.80    0.80
 -17   5   3    3.60    0.80
  17   5  -3    3.40    0.60
  15  -5  -3   22.60    1.40
 -15   5   3   24.90    1.40
 -15   5   3   26.10    1.70
  15   5  -3   24.40    1.40
  15   5  -3   25.60    1.50
  15   5  -3   25.00    1.80
  13  -5  -3   31.00    1.70
  13   5  -3   32.70    2.00
  13   5  -3   31.70    1.70
  13   5  -3   30.30    1.50
 -13   5   3   34.90    2.00
 -13   5   3   31.90    1.60
 -11  -5   3    5.00    2.30
  11  -5  -3    4.80    1.90
 -11   5   3    7.60    1.30
  11   5  -3    6.80    1.20
 -11   5   3    5.00    1.10
  11   5  -3    9.30    1.10
  11   5  -3   10.00    2.10
  11   5  -3    9.90    1.40
 -11   5   3    8.60    1.90
   9  -5  -3   20.20    2.30
  -9  -5   3   16.50    2.20
  -9  -5   3   16.70    2.40
  -9   5   3   16.30    1.30
   9   5  -3   18.60    1.50
   9   5  -3   22.00    3.20
  -9   5   3   12.00    2.30
   9   5  -3   18.40    1.30
   9   5  -3   19.90    1.70
   9   5  -3   18.70    2.40
  -7  -5   3   32.50    2.10
   7   5  -3   33.30    2.60
  -5  -5   3    0.10    0.70
   5  -5  -3    0.40    0.60
   5  -5  -3    0.10    0.50
   5   5  -3    1.70    1.00
   3  -5  -3  580.84   14.50
   3  -5  -3  558.94   14.80
  -3  -5   3  572.04   14.90
  -1  -5   3  234.68    6.40
   1  -5  -3  236.98    6.50
  -1  -5  -3   38.40    1.70
   1  -5   3   38.90    1.70
  -1   5  -3   39.20    2.10
  -1   5  -3   38.90    1.60
   1   5   3   37.10    2.10
  -3  -5  -3    2.20    0.60
   3  -5   3    2.40    0.70
  -3   5  -3    3.50    1.00
   3   5   3    2.30    0.80
  -5  -5  -3   24.60    1.70
   5  -5   3   22.90    1.60
  -5  -5  -3   23.50    1.70
   5   5   3   22.60    1.90
  -5   5  -3   23.20    2.10
   7  -5   3   10.00    1.60
  -7  -5  -3    7.80    1.60
  -7  -5  -3    8.70    1.40
  -7   5  -3    8.30    1.70
  -7   5  -3    9.20    1.20
   7   5   3    7.60    2.00
   7   5   3    8.50    1.30
  -7   5  -3    8.20    1.10
   7   5   3   10.80    2.10
  -7   5  -3    6.00    1.50
   7   5   3    8.10    1.40
   9  -5   3    2.20    1.30
  -9  -5  -3    1.30    1.30
  -9   5  -3    3.60    0.70
   9   5   3    3.00    1.20
  -9   5  -3    5.40    2.20
   9   5   3    3.70    1.00
   9   5   3    2.80    1.50
  -9   5  -3    2.40    1.00
   9   5   3    1.70    0.60
  -9   5  -3    6.60    1.70
   9   5   3    5.60    2.20
  -9   5  -3    2.40    0.70
   9   5   3    0.60    1.40
 -11   5  -3   22.70    2.00
  11   5   3   39.00    3.90
 -11   5  -3   29.70    1.50
  11   5   3   24.60    1.70
  11   5   3   26.60    2.10
  11   5   3   29.70    2.20
  11   5   3   25.10    2.50
 -13   5  -3    6.00    1.00
 -13   5  -3    6.00    1.30
  13   5   3    6.30    1.10
 -13   5  -3    6.70    1.10
  13   5   3    5.80    1.20
  13   5   3   14.80    4.20
  13   5   3    4.60    1.20
  13   5   3    9.40    2.00
  15   5   3   24.10    1.60
  15   5   3   25.60    2.50
 -15   5  -3   22.10    1.30
 -15   5  -3   22.20    1.60
 -15   5  -3   21.90    1.30
  15   5   3   25.70    2.10
  17  -5   3    8.30    0.90
 -17   5  -3    9.60    1.10
 -17   5  -3    9.70    1.10
  17   5   3    9.70    1.20
  19  -5   3   -0.90    0.70
  19  -5   3    0.80    0.40
 -19   5  -3    0.60    0.50
  19   5   3    0.70    0.60
  20  -6  -3    9.20    0.60
  20   6  -3    7.90    0.80
 -20   6   3    7.70    1.00
  18  -6  -3    1.90    0.60
  18  -6  -3    3.20    0.70
 -18   6   3    3.30    0.70
  18   6  -3    5.20    1.00
  18   6  -3    4.60    0.80
 -18   6   3    4.70    0.70
  18   6  -3    3.30    0.80
 -16  -6   3    0.70    0.90
  16  -6  -3   -0.30    0.50
 -16   6   3   -0.10    0.40
  16   6  -3   -0.50    1.00
 -16   6   3    0.00    0.80
  16   6  -3   -0.20    0.60
  14  -6  -3    2.80    0.70
  14   6  -3    4.70    1.40
 -14   6   3    2.70    1.00
  14   6  -3    4.30    0.90
 -14   6   3    2.10    0.60
  14   6  -3    2.20    0.70
  12   6  -3    1.10    0.80
  12   6  -3   -0.20    0.50
 -12   6   3    0.90    1.10
  12   6  -3    0.50    0.90
 -12   6   3    0.10    0.90
 -12   6   3    0.20    0.60
 -10   6   3    5.70    1.10
 -10   6   3    5.80    1.10
  10   6  -3    6.10    1.00
  10   6  -3    7.70    1.40
  10   6  -3    7.00    1.70
 -10   6   3    7.10    1.70
  10   6  -3    7.20    1.40
  -8  -6   3   29.50    2.70
  -8  -6   3   32.30    2.80
   8  -6  -3   27.80    3.20
   8  -6  -3   29.30    2.90
   8   6  -3   32.00    1.50
  -8   6   3   33.00    1.60
  -8   6   3   27.70    2.50
   8   6  -3   33.00    2.00
  -8   6   3   34.00    3.50
   8   6  -3   34.10    3.10
  -8   6   3   30.60    1.90
   8   6  -3   31.20    2.10
  -6  -6   3    0.80    0.90
   6  -6  -3   -0.40    1.10
  -6  -6   3    0.30    0.90
  -6   6   3    1.40    0.80
  -6   6   3    2.20    1.70
  -6   6   3    3.30    2.10
   6   6  -3    1.10    0.70
   6   6  -3    2.30    1.10
   4  -6  -3   11.30    2.30
  -4  -6   3   10.40    1.50
   2  -6  -3   15.20    1.60
  -2  -6   3   16.50    1.50
   2  -6  -3   15.50    1.40
  -2  -6   3   16.00    1.50
   0  -6   3   19.00    1.60
   0  -6  -3   18.30    1.50
   2  -6   3  302.97    8.60
  -2  -6  -3  317.87    8.60
   2   6   3  300.17    9.10
  -2   6  -3  318.27    9.10
   4  -6   3    5.00    1.00
  -4  -6  -3    5.50    1.50
  -4   6  -3    5.40    1.50
   4   6   3    4.90    1.30
   6  -6   3    5.50    1.20
  -6  -6  -3    4.10    1.10
   6   6   3    6.60    2.20
  -6   6  -3    2.70    1.50
  -6   6  -3    5.20    1.20
  -6   6  -3    6.30    1.80
   6   6   3    5.40    1.30
   6   6   3    5.40    1.40
   6   6   3   12.70    2.90
   6   6   3    3.60    1.50
  -6   6  -3    6.30    1.30
   6   6   3    5.40    0.90
  -6   6  -3    4.50    1.10
   8  -6   3   39.80    3.00
  -8  -6  -3   36.00    3.00
   8   6   3   36.80    3.60
  -8   6  -3   40.10    2.20
   8   6   3   37.00    1.70
  -8   6  -3   38.60    1.70
   8   6   3   42.20    3.10
  -8   6  -3   37.70    4.50
   8   6   3   42.20    3.50
  -8   6  -3   38.10    1.70
   8   6   3   39.90    2.30
   8   6   3   36.50    2.40
  -8   6  -3   36.40    2.50
 -10   6  -3    0.70    0.70
  10   6   3   -0.70    1.40
  10   6   3    0.20    1.80
 -10   6  -3    0.30    1.00
  10   6   3    0.00    0.50
 -10   6  -3    0.40    0.50
  10   6   3   -0.60    1.90
  10   6   3   -0.60    0.90
  12   6   3   51.59    3.00
 -12   6  -3   53.79    2.40
  12   6   3   54.99    2.10
  12   6   3   56.59    2.50
 -12   6  -3   53.39    2.10
  12   6   3   54.49    2.70
 -12   6  -3   54.89    2.10
  12   6   3   55.09    3.80
  14   6   3    6.70    1.30
  14   6   3    9.30    2.20
 -14   6  -3    7.10    1.00
  14   6   3    6.70    2.30
 -14   6  -3    7.50    0.90
  14   6   3    8.50    1.80
 -14   6  -3    7.70    1.30
  14   6   3    7.80    1.00
  16  -6   3    1.50    0.50
 -16   6  -3    1.00    0.40
 -16   6  -3    0.50    0.60
 -16   6  -3    0.60    0.50
  16   6   3    0.60    1.40
  16   6   3    1.50    0.60
  18  -6   3   12.60    0.80
 -18   6  -3   12.90    1.00
  18   6   3   14.40    1.10
 -18   6  -3   13.50    1.00
  19  -7  -3   -0.30    0.30
  19   7  -3   -0.40    0.40
  19   7  -3   -0.40    0.80
  19   7  -3   -0.50    0.50
 -19   7   3   -0.30    0.30
  17  -7  -3    0.60    0.40
  17  -7  -3   -0.70    0.50
  17   7  -3    0.50    0.50
 -17   7   3    1.10    1.10
  17   7  -3    0.00    0.40
 -17   7   3    0.70    0.60
  17   7  -3    0.50    0.70
  15  -7  -3   10.70    1.30
  15   7  -3   12.00    1.10
 -15   7   3   12.50    0.90
  15   7  -3   14.10    1.40
  15   7  -3   13.30    1.90
 -15   7   3   14.70    1.70
  13  -7  -3    1.20    0.60
 -13   7   3    2.70    0.80
  13   7  -3    1.20    0.50
  13   7  -3    0.90    0.90
 -13   7   3    0.70    0.50
  13   7  -3    0.90    0.80
 -11   7   3   15.70    1.50
  11   7  -3   15.30    1.20
  11   7  -3   18.10    1.70
  11   7  -3   16.60    1.80
 -11   7   3   15.70    1.20
 -11   7   3   15.00    1.70
  -9   7   3   11.50    1.20
   9   7  -3   11.10    1.20
   9   7  -3    9.20    1.60
  -9   7   3    9.10    1.50
  -9   7   3    7.30    1.60
  -7  -7   3   15.40    2.90
  -7  -7   3   18.20    3.10
   7  -7  -3   18.60    3.20
   7   7  -3   14.80    1.80
   7   7  -3   11.80    2.10
  -7   7   3   14.20    1.30
   7   7  -3   16.60    1.30
  -7   7   3   18.30    2.20
  -7   7   3   14.60    1.50
  -7   7   3   14.00    3.10
   5  -7  -3   73.39    3.60
  -5  -7   3   73.49    3.50
  -5  -7   3   76.09    3.50
  -5   7   3   71.69    4.00
   5   7  -3   75.29    3.20
   5   7  -3   70.39    3.60
  -5   7   3   74.29    2.70
  -5   7   3   73.59    3.40
   5   7  -3   72.39    2.50
  -5   7   3   72.29    2.70
  -3  -7   3   16.60    2.20
  -3  -7   3   16.60    2.00
   3  -7  -3   16.20    2.30
  -3   7   3   21.40    3.10
  -3   7   3   22.40    2.50
  -3   7   3   16.00    4.10
  -3   7   3   16.60    1.70
  -1  -7   3    7.80    1.90
  -1  -7   3    9.40    1.70
  -1  -7   3    9.90    2.10
   1  -7  -3    8.20    1.90
  -1   7   3    8.90    2.20
  -1   7   3   14.90    3.70
  -1   7   3    9.10    1.70
  -1   7   3    7.50    1.70
   1  -7   3   61.79    3.00
  -1  -7  -3   64.89    3.30
   1  -7   3   59.99    2.80
   1   7   3   53.29    4.40
   1   7   3   56.79    4.10
   1   7   3   56.49    2.60
   1   7   3   58.39    3.20
  -3  -7  -3    1.80    1.20
   3  -7   3    3.10    1.30
   3   7   3    2.90    1.00
  -3   7  -3    3.40    0.80
   3   7   3    2.90    2.00
  -3   7  -3    3.00    0.80
  -3   7  -3    4.30    1.60
   3   7   3    2.20    0.90
   3   7   3    2.00    1.30
   3   7   3    3.30    1.90
   3   7   3    5.00    1.90
  -5  -7  -3   12.30    2.40
   5  -7   3   10.20    2.50
  -5   7  -3   10.60    1.20
  -5   7  -3   10.70    2.10
   5   7   3   10.10    2.10
   5   7   3    9.90    1.30
   5   7   3   11.50    2.00
  -5   7  -3    9.10    1.20
   5   7   3   12.70    1.60
   5   7   3    9.50    2.30
   5   7   3   11.70    2.90
  -5   7  -3   11.80    2.50
  -5   7  -3    9.70    2.40
  -7  -7  -3    1.30    1.70
   7  -7   3    3.00    2.00
  -7   7  -3   -0.20    1.10
  -7   7  -3   -5.70    3.40
   7   7   3   -1.00    1.70
  -7   7  -3   -0.30    0.60
   7   7   3    1.20    2.50
   7   7   3    0.00    0.90
  -7   7  -3   -1.10    0.60
  -7   7  -3   -0.80    1.10
   7   7   3   -0.30    1.10
   7   7   3   -0.10    0.60
   7   7   3   -1.80    1.50
  -9   7  -3    3.80    0.90
   9   7   3    6.60    1.60
   9   7   3    7.70    1.80
   9   7   3    6.10    2.00
  -9   7  -3    3.60    1.20
  -9   7  -3    4.50    1.00
   9   7   3    4.80    1.10
   9   7   3    4.40    1.60
  -9   7  -3    6.70    1.50
  11   7   3    0.00    0.90
  11   7   3    0.90    1.70
 -11   7  -3    0.50    0.80
  11   7   3    1.90    1.40
 -11   7  -3    0.50    0.70
 -11   7  -3   -0.20    0.50
  11   7   3    0.60    0.60
  11   7   3   -1.50    0.90
 -13   7  -3   44.50    2.10
  13   7   3   41.70    2.70
  13   7   3   43.80    1.80
  13   7   3   44.20    2.20
  13   7   3   45.80    2.30
  13   7   3   43.90    3.60
 -13   7  -3   44.00    1.70
 -13   7  -3   45.50    2.00
  15   7   3    0.20    2.00
 -15   7  -3    2.00    0.70
 -15   7  -3    0.50    0.40
  15   7   3    2.70    1.20
 -15   7  -3    0.90    0.50
  15   7   3    0.50    0.70
  17  -7   3    0.50    0.40
 -17   7  -3    1.70    0.60
 -17   7  -3    1.50    0.50
  17   7   3    0.90    0.60
  18  -8  -3   -0.60    0.30
  18   8  -3   -0.10    0.60
  18   8  -3    0.20    0.30
  18   8  -3    1.50    0.70
 -18   8   3   -0.40    0.30
  16  -8  -3   46.90    1.80
  16   8  -3   43.90    2.10
  16   8  -3   41.20    1.80
 -16   8   3   44.70    1.50
  16   8  -3   43.30    1.50
  14  -8  -3   25.00    1.50
  14   8  -3   25.90    1.70
  12   8  -3    7.30    1.50
  12   8  -3   10.10    1.00
 -12   8   3    8.10    0.90
 -12   8   3    7.00    1.20
 -12   8   3    6.10    1.30
  12   8  -3   10.10    1.30
 -10   8   3    1.90    0.90
  10   8  -3    1.10    0.90
 -10   8   3    1.80    0.70
  10   8  -3    4.20    0.90
 -10   8   3    1.60    0.50
  10   8  -3    1.50    1.10
   8   8  -3   24.80    2.00
   8   8  -3   26.70    2.00
  -8   8   3   24.70    2.00
  -8   8   3   24.60    1.50
   8   8  -3   25.10    1.40
  -8   8   3   23.80    1.50
  -8   8   3   26.30    3.00
   6   8  -3   18.20    2.00
  -6   8   3   17.80    1.60
  -6   8   3   17.20    2.20
  -6   8   3   13.50    2.90
   6   8  -3   19.30    2.50
  -6   8   3   18.60    1.50
   6   8  -3   15.40    1.40
   4  -8  -3   77.29    4.50
  -4  -8   3   82.09    4.60
  -4  -8   3   73.79    4.20
   4   8  -3   82.59    3.50
   4   8  -3   80.59    4.40
  -4   8   3   73.49    3.30
  -4   8   3   75.89    2.80
   4   8  -3   78.99    2.70
  -4   8   3   74.99    2.90
  -4   8   3   68.39    3.90
  -2  -8   3    3.90    2.10
   2  -8  -3    1.60    2.00
  -2  -8   3   -0.80    1.80
  -2  -8   3   -3.50    1.80
  -2   8   3   -0.30    2.20
  -2   8   3   -1.50    1.20
  -2   8   3   -0.60    0.80
  -2   8   3    0.20    2.00
   0  -8   3  178.68    6.30
   0  -8   3  173.48    6.30
   0   8   3  172.38    5.10
   0   8  -3  164.98    4.90
   0   8   3  164.88    6.30
   0   8   3  166.78    5.60
   0   8  -3  166.08    6.30
   0   8  -3  170.18    4.90
   0   8   3  162.38    6.50
   2  -8   3   12.10    3.10
  -2  -8  -3   13.40    2.20
  -2   8  -3   15.00    1.40
  -2   8  -3   17.20    1.50
   2   8   3   14.80    1.60
   2   8   3   11.70    3.40
  -2   8  -3   10.40    2.80
  -2   8  -3   15.60    2.90
   2   8   3   18.30    3.20
   2   8   3   13.20    2.20
   4  -8   3   -1.20    2.00
  -4  -8  -3    0.10    1.80
   4   8   3   -1.20    0.80
  -4   8  -3    2.40    1.50
   4   8   3   -0.90    0.90
  -4   8  -3    0.90    1.40
  -4   8  -3   -0.30    0.70
  -4   8  -3   -0.10    0.60
   4   8   3   -1.00    1.50
   4   8   3   -0.60    1.30
   4   8   3    0.40    1.70
   6   8   3  332.17    9.60
  -6   8  -3  341.57    9.10
   6   8   3  339.27    9.80
  -6   8  -3  348.77    9.50
   6   8   3  331.47   10.50
  -6   8  -3  342.27    9.00
  -6   8  -3  357.16    9.50
  -8   8  -3  655.13   16.70
   8   8   3  659.23   17.30
   8   8   3  666.33   17.00
  -8   8  -3  669.23   16.70
   8   8   3  665.13   16.70
  -8   8  -3  663.93   17.10
   8   8   3  660.03   17.60
   8   8   3  627.14   18.00
 -10   8  -3    0.30    0.90
  10   8   3    0.70    0.90
 -10   8  -3    0.30    0.70
 -10   8  -3    1.60    0.80
  10   8   3   -0.30    1.60
  10   8   3    1.10    0.90
 -10   8  -3    0.80    0.50
  10   8   3    1.20    1.30
  10   8   3    0.40    0.50
  12   8   3    1.00    0.50
  12   8   3    2.10    0.90
  12   8   3   -0.50    1.50
 -12   8  -3    0.90    0.90
 -12   8  -3    0.30    0.50
  12   8   3    1.90    0.80
 -12   8  -3    0.90    0.50
  12   8   3    1.40    1.30
 -14   8  -3    0.30    0.40
  14   8   3    0.80    0.80
 -14   8  -3    0.70    0.70
  14   8   3    0.90    0.70
 -14   8  -3   -0.10    0.40
  14   8   3   -0.90    1.50
  14   8   3    0.60    1.10
  16  -8   3    0.70    0.40
 -16   8  -3   -0.20    0.40
 -16   8  -3   -0.50    0.50
  16   8   3    0.30    0.60
  16   8   3    3.50    1.80
 -16   8  -3    0.60    0.40
  17  -9  -3    2.80    0.50
  17   9  -3    1.20    0.60
 -17   9   3    2.80    0.40
  17   9  -3    2.20    0.70
  17   9  -3    2.60    0.40
  15  -9  -3    1.30    0.40
 -15   9   3    0.70    0.40
  15   9  -3    1.50    0.70
  15   9  -3    1.30    0.80
  15   9  -3    1.00    0.30
  13  -9  -3    6.60    0.80
 -13   9   3    8.10    1.10
  13   9  -3    6.50    1.40
 -13   9   3    6.10    1.00
  13   9  -3    7.00    0.80
 -13   9   3    7.60    0.80
  13   9  -3    7.00    1.40
 -11   9   3    1.50    0.80
  11   9  -3    0.30    0.50
 -11   9   3    0.50    0.60
 -11   9   3    0.30    0.50
  11   9  -3    0.20    0.80
  11   9  -3    1.00    1.00
   9   9  -3   -1.30    0.90
  -9   9   3    0.50    0.60
   9   9  -3    1.00    0.50
  -9   9   3   -0.40    0.50
  -9   9   3   -0.80    0.90
   9   9  -3    0.20    1.10
   7  -9  -3   15.90    2.70
  -7   9   3   14.10    2.80
  -7   9   3   17.70    1.90
  -7   9   3   16.60    1.30
   7   9  -3   16.00    1.30
   7   9  -3   18.40    2.40
   7   9  -3   12.90    1.90
  -7   9   3   16.90    1.20
  -5   9   3   42.10    3.30
  -5   9   3   42.70    2.00
  -5   9   3   42.00    2.00
   5   9  -3   42.20    1.90
  -5   9   3   41.80    2.50
   5   9  -3   43.50    3.20
   5   9  -3   41.80    2.70
  -3   9   3   52.29    2.20
  -3   9   3   52.89    2.80
  -3   9   3   55.69    4.50
   3   9  -3   62.79    4.50
   3   9  -3   42.50    5.50
   3   9  -3   53.49    2.50
  -3   9   3   51.59    3.70
   1   9  -3   93.29    4.50
  -1   9   3   97.69    4.70
  -1   9   3   97.59    3.80
   1   9  -3  100.89    3.30
  -1   9   3  103.59    3.40
  -1   9   3   90.39    6.60
   1   9   3   12.20    3.10
   1   9   3    7.60    1.40
  -1   9  -3    7.90    1.40
  -1   9  -3   11.10    2.60
   1   9   3   10.00    2.50
   1   9   3    9.70    2.00
  -1   9  -3   11.60    1.70
  -3   9  -3   22.10    1.50
   3   9   3   20.20    1.60
  -3   9  -3   25.20    2.50
   3   9   3   21.30    2.20
  -3   9  -3   22.50    1.40
   3   9   3   22.50    2.90
   3   9   3   22.30    3.10
   5   9   3  116.49    4.30
   5   9   3  122.99    4.90
  -5   9  -3  118.09    4.20
   5   9   3  118.09    5.20
   5   9   3  128.79    4.00
  -5   9  -3  120.29    3.60
  -5   9  -3  120.99    3.70
  -5   9  -3  123.19    4.40
   7   9   3   -0.80    0.80
  -7   9  -3    0.20    0.40
   7   9   3    1.60    1.30
   7   9   3    0.30    0.70
  -7   9  -3    2.60    1.30
   7   9   3    1.00    1.60
  -7   9  -3    1.20    1.00
  -7   9  -3    0.40    0.60
   7   9   3    0.10    1.00
  -9   9  -3  137.99    4.00
   9   9   3  127.29    5.30
  -9   9  -3  133.69    4.00
   9   9   3  136.79    4.20
   9   9   3  136.39    4.50
   9   9   3  139.89    4.00
   9   9   3  136.09    5.00
  -9   9  -3  135.99    4.40
  -9   9  -3  135.99    4.30
  11   9   3    1.70    1.40
  11   9   3    1.10    1.00
  11   9   3    1.40    1.20
 -11   9  -3    2.60    0.70
  11   9   3    1.00    0.90
 -11   9  -3    1.20    0.50
  13   9   3   22.30    2.30
  13   9   3   24.20    2.10
 -13   9  -3   22.20    1.50
  13   9   3   22.20    1.60
  13   9   3   24.40    1.50
 -13   9  -3   22.30    1.00
 -13   9  -3   22.30    1.10
  15  -9   3    6.90    0.70
  15   9   3    5.60    1.60
  15   9   3    8.80    2.10
 -15   9  -3    7.80    0.60
  15   9   3    9.40    1.00
 -15   9  -3    5.10    1.00
 -15   9  -3    6.90    0.60
  14 -10  -3   14.40    0.80
 -14  10   3   14.60    0.80
  14  10  -3   13.80    0.80
  14  10  -3   14.30    1.30
  14  10  -3   16.30    1.40
  12  10  -3    9.50    0.90
 -12  10   3    9.20    1.00
 -12  10   3    9.30    0.80
  12  10  -3   14.00    2.70
  12  10  -3    8.30    1.50
 -12  10   3    8.50    0.80
 -10  10   3    0.50    0.50
  10  10  -3    0.50    1.10
 -10  10   3    0.80    0.50
   8  10  -3    3.40    1.40
   8  10  -3    2.60    0.60
  -8  10   3    3.50    0.90
  -8  10   3    5.60    1.50
  -8  10   3    3.20    0.90
   8  10  -3    1.10    1.10
  -8  10   3    2.60    0.60
  -6  10   3    1.00    0.70
  -6  10   3   -2.10    1.80
  -6  10   3    0.10    0.90
   6  10  -3    0.80    0.70
   6  10  -3    2.70    1.60
  -6  10   3    0.00    0.90
   6  10  -3    1.40    1.40
  -4  10   3   13.70    1.70
   4  10  -3   13.40    2.30
  -4  10   3   11.20    2.40
   4  10  -3   13.00    3.00
   4  10  -3   14.90    1.60
  -4  10   3   12.70    1.30
   4  10  -3   11.40    3.10
  -2  10   3    2.50    0.60
  -2  10   3    3.10    1.20
  -2  10   3    1.10    2.00
   2  10  -3    3.30    2.60
  -2  10   3    2.00    1.60
   2  10  -3    4.40    1.40
   0  10   3  159.58    6.10
   0  10  -3  161.88    5.40
   0  10   3  159.48    5.30
   0  10   3  169.08    4.80
   0  10  -3  162.08    4.60
   0  10   3  149.79    6.20
   2  10   3   -1.10    1.20
   2  10   3    0.10    0.60
  -2  10  -3    0.80    0.60
   2  10   3    1.50    1.70
  -2  10  -3   -1.70    0.80
  -2  10  -3   -0.20    1.20
   2  10   3    0.40    1.40
  -4  10  -3   44.10    2.50
   4  10   3   45.90    2.50
   4  10   3   41.20    3.30
   4  10   3   44.30    2.10
  -4  10  -3   45.10    1.80
   4  10   3   40.20    3.10
  -4  10  -3   42.20    1.80
  -6  10  -3   97.69    3.00
  -6  10  -3   94.89    3.00
   6  10   3   96.59    3.30
   6  10   3   94.09    4.50
   6  10   3   97.09    4.60
   6  10   3   97.49    3.80
  -6  10  -3  100.29    3.50
   8  10   3  151.88    5.80
  -8  10  -3  159.28    4.70
   8  10   3  161.48    4.60
   8  10   3  157.18    5.50
  -8  10  -3  150.88    4.40
   8  10   3  151.78    5.00
  -8  10  -3  153.58    4.40
  10  10   3   35.30    1.60
 -10  10  -3   32.60    1.30
 -10  10  -3   34.30    1.60
 -10  10  -3   31.70    2.00
 -10  10  -3   33.60    1.40
  10  10   3   28.40    2.60
  10  10   3   33.20    2.50
  10  10   3   34.10    1.90
 -12  10  -3    0.40    0.30
  12  10   3    1.90    1.10
 -12  10  -3    1.10    0.40
 -12  10  -3    0.70    0.90
  12  10   3    0.20    0.60
  12  10   3    0.50    1.10
  12  10   3    0.00    0.60
  14 -10   3   23.80    1.30
 -14  10  -3   26.40    1.00
 -14  10  -3   26.50    1.00
  14  10   3   24.00    1.40
  14  10   3   18.30    2.10
  14  10   3   28.90    2.00
 -14  10  -3   30.50    1.70
  13 -11  -3    6.10    0.90
 -13  11   3    5.30    0.70
  13  11  -3    6.20    1.40
  13  11  -3    5.20    0.60
  13  11  -3    4.90    1.10
  11  11  -3    0.00    0.40
  11  11  -3   -0.10    0.90
 -11  11   3   -0.30    0.40
  11  11  -3    0.60    0.80
 -11  11   3   -0.80    0.50
 -11  11   3   -0.40    0.40
  -9  11   3    2.00    0.60
  -9  11   3    3.40    0.90
   9  11  -3    3.60    0.90
   9  11  -3    2.30    1.00
  -9  11   3    3.50    0.70
   9  11  -3    1.80    1.20
  -7  11   3   12.20    3.20
   7  11  -3   16.00    2.10
   7  11  -3   16.60    2.30
  -7  11   3   13.90    1.30
   7  11  -3   13.00    1.20
  -7  11   3   14.30    1.90
   5  11  -3  109.99    3.30
  -5  11   3  106.09    3.20
  -5  11   3  102.59    4.40
   5  11  -3   95.79    5.80
   5  11  -3  104.29    4.80
  -5  11   3  105.79    3.90
  -3  11   3   52.69    2.00
  -3  11   3   54.09    2.50
   3  11  -3   51.29    2.90
   3  11  -3   48.70    4.10
  -3  11   3   54.69    3.20
   1  11  -3   65.09    2.30
  -1  11   3   68.79    2.50
  -1  11   3   57.59    3.80
  -1  11   3   60.09    3.60
   1  11  -3   61.49    3.10
  -1  11   3   63.19    2.80
   1  11   3    2.40    0.90
   1  11   3    0.90    1.40
   1  11   3    2.70    1.70
  -1  11  -3    1.90    0.60
   1  11   3    3.10    0.70
  -1  11  -3    5.20    1.30
   3  11   3   19.50    1.30
   3  11   3   20.20    1.80
  -3  11  -3   20.70    1.40
   3  11   3   14.90    2.70
  -3  11  -3   20.20    1.20
   3  11   3   19.00    2.30
  -3  11  -3   22.30    1.90
   5  11   3    7.20    1.00
   5  11   3    7.30    1.50
  -5  11  -3    5.00    1.00
  -5  11  -3    5.90    0.80
   5  11   3    4.50    1.70
   5  11   3    4.20    1.40
  -7  11  -3    0.30    0.50
   7  11   3   -0.10    0.50
   7  11   3   -0.60    1.20
  -7  11  -3    0.40    0.30
   7  11   3    1.30    1.20
   7  11   3   -0.30    1.70
  -7  11  -3    1.10    0.80
   9  11   3    0.00    0.50
  -9  11  -3    0.10    0.60
   9  11   3   -0.30    0.60
  -9  11  -3    0.20    0.40
  -9  11  -3   -0.20    0.30
   9  11   3    0.10    1.10
   9  11   3    0.50    1.10
 -11  11  -3    0.00    0.30
  11  11   3    0.40    0.60
  11  11   3   -0.80    1.00
  11  11   3   -0.20    1.00
  11  11   3   -0.90    0.60
 -11  11  -3    0.20    0.50
  13 -11   3   11.10    0.80
  13  11   3   12.70    1.50
 -13  11  -3   11.80    0.60
  13  11   3   10.10    1.50
  13  11   3   15.00    1.20
 -13  11  -3   13.10    0.70
  10  12  -3   10.70    1.60
  10  12  -3    9.90    1.90
  10  12  -3   12.90    0.90
 -10  12   3   10.20    0.80
 -10  12   3   10.30    0.90
  -8  12   3   19.10    0.90
   8  12  -3   20.70    2.00
   8  12  -3   20.90    2.60
   8  12  -3   22.60    1.60
  -8  12   3   19.40    1.20
  -6  12   3    0.50    0.60
   6  12  -3    0.10    1.40
   6  12  -3    1.90    1.50
  -6  12   3    1.00    1.00
  -6  12   3    0.50    0.40
  -4  12   3   23.30    1.50
  -4  12   3   21.20    1.20
  -4  12   3   24.20    2.20
   4  12  -3   25.20    3.20
  -2  12   3   10.80    0.90
  -2  12   3   13.20    2.00
  -2  12   3   10.30    1.40
   0  12   3   18.70    1.60
   0  12   3   13.70    2.10
   0  12   3   19.20    1.10
   0  12  -3   21.20    1.80
   0  12  -3   18.20    1.10
  -2  12  -3   -0.20    0.40
   2  12   3    0.10    0.80
   2  12   3    0.10    1.10
   2  12   3   -0.10    1.20
  -2  12  -3    1.90    1.00
   2  12   3    0.00    0.50
  -4  12  -3    0.70    0.80
   4  12   3    0.60    1.20
   4  12   3    0.30    0.40
   4  12   3    1.50    1.20
   4  12   3   -0.30    0.70
  -4  12  -3    0.10    0.30
  -4  12  -3    0.10    0.60
  -6  12  -3   13.30    0.90
   6  12   3   12.80    1.70
   6  12   3   10.70    1.80
   6  12   3   12.50    1.30
  -6  12  -3   14.10    1.20
   6  12   3   12.00    0.80
  -6  12  -3   12.20    0.80
   8  12   3    0.20    0.60
   8  12   3    0.40    0.40
   8  12   3   -0.50    0.90
  -8  12  -3    0.30    0.40
   8  12   3    0.70    0.90
  -8  12  -3    0.50    0.30
 -10 -12  -3    0.10    0.30
 -10  12  -3    0.50    0.40
  10  12   3    0.80    0.50
  10  12   3    0.70    0.80
 -10  12  -3    0.60    0.30
  10  12   3    1.50    0.90
  -7  13   3   16.60    1.00
  -7  13   3   15.70    0.90
  -5  13   3   12.60    0.70
  -5  13   3   14.30    1.00
  -3  13   3    0.20    0.50
  -3  13   3    1.10    1.10
  -3  13   3    0.10    0.30
  -1  13   3    3.60    0.60
  -1  13   3    2.30    0.70
  -1  13   3    2.40    0.90
   1  13   3    1.60    0.60
   1  13   3    1.10    0.30
   1  13   3    1.30    0.80
   3  13   3    7.10    0.70
  -3  13  -3    6.00    0.60
   3  13   3    4.70    1.00
   3  13   3    3.50    1.00
   5  13   3    5.00    1.40
  -5  13  -3    4.00    0.50
   5  13   3    5.00    0.60
   5  13   3    6.10    0.90
   7  13   3    1.10    0.40
  -7  13  -3    2.50    0.50
   7  13   3    4.80    1.30
   7  13   3    0.90    0.50
   7  13   3    0.80    0.80
  -2  14   3    9.30    1.30
  -2  14   3   10.30    0.80
  -2  14   3    9.90    0.50
   2  14   3    0.90    0.60
   2  14   3   -0.10    0.30
   2  14   3    0.10    0.50
  20   0  -4    4.60    0.70
 -20   0   4    4.50    0.90
 -18   0   4    1.40    0.60
  18   0  -4    0.70    1.00
  18   0  -4    3.40    0.80
  16   0  -4   20.70    1.60
  16   0  -4   21.90    1.30
 -16   0   4   22.20    1.60
 -14   0   4   26.60    1.80
  14   0  -4   27.10    1.80
  14   0  -4   25.90    1.40
  12   0  -4   -0.80    0.60
  12   0  -4   -0.40    0.90
 -12   0   4    0.60    0.90
 -12   0   4   -0.90    1.70
  10   0  -4   23.80    2.10
  10   0  -4   25.20    1.90
 -10   0   4   22.80    2.10
  10   0  -4   21.50    1.60
  -8   0   4  148.69    4.70
   8   0  -4  160.38    4.60
   8   0  -4  146.49    4.20
  -6   0   4  182.78    5.20
   6   0  -4  187.58    5.20
   6   0  -4  180.48    4.70
  -4   0   4   47.60    1.80
   4   0  -4   47.50    1.80
   2   0  -4   22.10    1.20
   0   0  -4   83.49    2.60
   0   0  -4   85.69    2.80
  -2   0  -4  153.68    4.60
  -2   0  -4  161.08    4.30
  -2   0  -4  153.58    4.50
   2   0   4  160.48    4.20
  -4   0  -4  250.07    7.20
   4   0   4  270.07    6.80
  -4   0  -4  260.77    7.00
  -6   0  -4  249.97    7.00
  -6   0  -4  250.57    7.20
   6   0   4  257.87    6.80
  -8   0  -4   28.00    1.80
  -8   0  -4   26.80    2.10
   8   0   4   26.10    1.60
 -10   0  -4   54.99    3.10
  10   0   4   54.09    2.50
  10   0   4   55.29    2.70
 -10   0  -4   53.59    3.30
 -10   0  -4   56.29    2.70
  12   0   4    6.80    1.40
 -12   0  -4    8.60    1.70
  12   0   4    7.40    1.90
  14   0   4   39.40    1.90
 -14   0  -4   39.10    2.20
  16   0   4   69.19    2.70
 -16   0  -4   68.19    2.80
  16   0   4   68.79    2.60
  18   0   4   64.99    2.20
  18   0   4   63.09    2.40
 -18   0  -4   62.99    2.40
  20   0   4    8.70    0.80
 -21  -1   4    1.00    0.40
  21  -1  -4    0.50    0.40
 -21   1   4    0.70    0.40
  21   1  -4    0.50    0.40
  19  -1  -4    1.50    0.50
 -19  -1   4    1.20    0.50
 -19   1   4    0.80    0.60
  19   1  -4    0.40    1.10
  19   1  -4    3.30    0.80
  17  -1  -4   -0.60    1.00
 -17  -1   4    0.00    0.60
  17  -1  -4    0.60    0.50
  17   1  -4   -0.20    0.80
 -17   1   4   -0.80    0.70
 -17   1   4    0.30    0.60
  15  -1  -4   23.70    1.80
  15  -1  -4   21.80    1.30
 -15   1   4   25.20    1.60
  15   1  -4   28.20    1.80
  15   1  -4   25.20    1.40
 -13  -1   4   17.50    1.90
  13  -1  -4   17.00    1.20
  13  -1  -4   18.30    1.80
  13   1  -4   18.70    1.30
 -13   1   4   18.20    1.50
  13   1  -4   16.70    1.80
  13   1  -4   16.70    1.60
 -11  -1   4    9.40    2.20
  11  -1  -4   12.00    1.30
  11  -1  -4   10.60    1.70
  11   1  -4   17.70    1.70
  11   1  -4   10.30    1.50
 -11   1   4   11.50    1.70
  11   1  -4   14.00    1.20
 -11   1   4   13.30    1.50
  11   1  -4   11.10    1.60
  -9  -1   4   67.09    2.90
   9  -1  -4   65.09    2.40
   9  -1  -4   65.59    2.60
  -9   1   4   64.19    2.80
   7  -1  -4  112.99    3.30
   7  -1  -4  117.19    3.60
  -7  -1   4  116.29    3.90
   7   1  -4  117.49    3.30
  -7   1   4  119.59    3.70
   7   1  -4  117.39    3.70
  -5  -1   4   35.90    1.60
   5  -1  -4   36.80    1.50
   5  -1  -4   36.90    2.00
   5  -1  -4   36.80    1.20
  -5   1   4   36.90    1.60
   5   1  -4   34.20    1.60
   3  -1  -4  165.48    4.80
   3  -1  -4  174.08    4.30
   3  -1  -4  170.28    4.30
   3   1  -4  170.18    4.80
  -3   1   4  166.18    4.70
   1  -1  -4  102.89    2.60
   1  -1  -4   99.59    3.00
   1  -1  -4  102.39    2.60
   1   1  -4   95.49    3.30
   1   1  -4   97.29    3.10
   1  -1   4    9.10    0.50
  -1  -1  -4    8.20    0.90
  -1  -1  -4    8.70    0.80
  -1  -1  -4    7.90    0.80
  -1   1  -4    8.60    0.80
   1   1   4    8.60    0.70
  -1   1  -4   10.20    1.00
  -3  -1  -4   79.09    2.70
   3  -1   4   86.39    2.40
  -3  -1  -4   85.29    2.80
   3   1   4   86.49    2.50
  -3   1  -4   82.69    2.80
  -3   1  -4   82.09    2.90
  -3   1  -4   80.49    2.60
   5  -1   4  346.27    8.90
  -5  -1  -4  345.57    9.30
  -5  -1  -4  340.37    9.10
  -5   1  -4  330.57    9.00
   5   1   4  351.16    9.00
  -5   1  -4  336.87    9.40
  -7  -1  -4   31.10    1.80
  -7  -1  -4   34.10    2.20
   7  -1   4   32.00    1.60
   7   1   4   32.20    1.60
  -7   1  -4   31.00    1.70
  -7   1  -4   32.60    2.10
  -9  -1  -4    9.40    1.90
  -9  -1  -4    9.00    2.10
   9  -1   4    8.80    1.50
  -9   1  -4    6.80    1.70
  -9   1  -4    9.50    2.00
  -9   1  -4    8.10    1.10
   9   1   4    7.20    1.60
  11  -1   4    0.50    1.50
 -11  -1  -4   -0.30    1.70
  11  -1   4    1.20    1.00
 -11  -1  -4   -1.30    1.40
 -11  -1  -4   -1.60    1.80
 -11   1  -4    2.40    2.00
  11   1   4    1.10    0.90
  11   1   4    1.90    1.50
 -11   1  -4    0.40    1.00
  13  -1   4    8.30    1.50
 -13   1  -4    8.20    1.60
  13   1   4   10.80    1.40
  13   1   4    8.10    1.60
 -15  -1  -4    7.20    1.80
  15  -1   4    6.30    1.10
  15   1   4    7.70    1.70
  15   1   4    7.30    1.10
 -15   1  -4    5.10    1.30
 -17  -1  -4   38.70    2.20
  17  -1   4   33.30    1.70
  17  -1   4   38.00    1.70
  17   1   4   38.90    2.00
  17   1   4   37.70    1.70
  19  -1   4   21.60    1.50
  19  -1   4   19.80    1.10
  19   1   4   17.30    2.80
 -19   1  -4   19.40    1.30
  19   1   4   21.30    1.30
  20  -2  -4   76.19    2.30
 -20  -2   4   74.49    2.40
  20   2  -4   71.59    2.30
 -20   2   4   75.99    2.40
  18  -2  -4   57.19    2.50
 -18  -2   4   51.99    2.10
  18   2  -4   55.89    2.20
 -18   2   4   49.80    1.90
  18   2  -4   47.90    2.10
 -18   2   4   52.19    2.10
  16  -2  -4   -0.10    1.10
  16  -2  -4    0.90    0.50
  16   2  -4    0.60    0.80
  16   2  -4    1.60    0.80
 -16   2   4    1.20    0.70
  16   2  -4    0.80    0.50
 -16   2   4    1.10    0.70
  14  -2  -4   20.70    1.80
  14  -2  -4   20.10    1.30
  14   2  -4   20.90    1.30
  14   2  -4   22.90    1.60
 -14   2   4   23.70    1.50
  14   2  -4   20.00    1.60
  12  -2  -4   38.90    2.30
 -12  -2   4   37.00    3.70
 -12  -2   4   28.20    3.30
  12  -2  -4   40.00    1.80
 -12   2   4   37.90    1.80
  12   2  -4   36.40    1.90
 -12   2   4   29.80    3.90
  12   2  -4   36.10    1.70
  12   2  -4   34.50    2.20
  12   2  -4   40.40    1.90
  10  -2  -4   48.90    2.50
  10  -2  -4   50.69    2.10
  10  -2  -4   51.59    2.70
 -10  -2   4   48.50    2.80
 -10   2   4   46.70    2.80
 -10   2   4   51.19    2.10
  10   2  -4   51.79    2.30
  10   2  -4   48.40    2.10
  10   2  -4   52.89    2.40
  10   2  -4   49.90    2.10
   8  -2  -4    2.50    0.70
   8  -2  -4    3.00    0.70
  -8   2   4    3.20    0.80
  -6  -2   4   10.30    1.10
   6  -2  -4    9.60    0.90
   6  -2  -4    9.40    1.00
  -6   2   4    9.10    1.10
   6   2  -4    9.70    1.00
   6   2  -4   10.40    1.10
   4  -2  -4   15.60    2.00
  -4  -2   4   17.50    1.20
   4  -2  -4   16.10    1.00
  -4   2   4   18.00    1.10
   4   2  -4   17.70    1.20
   2  -2  -4   23.10    1.00
   2  -2  -4   21.20    1.40
   2  -2  -4   21.50    1.10
  -2   2   4   22.80    2.00
  -2   2   4   21.60    1.00
   2   2  -4   20.70    1.10
   0  -2  -4    0.80    0.60
   0  -2  -4    1.30    0.40
   0  -2  -4    2.10    0.70
   0   2   4    0.50    0.90
   0   2  -4    0.80    0.30
   0   2  -4    1.40    0.60
  -2  -2  -4   30.50    1.50
  -2  -2  -4   31.40    1.50
   2  -2   4   31.80    1.10
  -2   2  -4   32.10    1.80
   2   2   4   32.70    1.40
  -2   2  -4   33.80    1.40
   4  -2   4  150.08    4.10
  -4  -2  -4  140.29    4.30
  -4  -2  -4  149.29    4.40
  -4   2  -4  148.19    4.30
  -4   2  -4  143.89    4.60
   4   2   4  150.98    4.30
  -6  -2  -4    5.20    1.10
  -6  -2  -4    7.90    1.30
   6  -2   4    7.60    0.90
  -6   2  -4    7.40    1.10
  -6   2  -4    6.10    1.40
   6   2   4    8.20    1.20
  -8  -2  -4   14.80    1.80
   8  -2   4   13.10    1.40
  -8  -2  -4   14.50    1.90
   8   2   4   13.80    1.70
  -8   2  -4   15.20    2.00
  -8   2  -4   14.80    1.70
  10  -2   4   -0.20    1.10
 -10  -2  -4   -0.90    1.60
 -10  -2  -4    0.30    1.40
 -10   2  -4    0.10    1.00
  10   2   4    0.40    0.90
 -10   2  -4   -1.30    1.70
  10   2   4    1.00    1.30
  10   2   4   -1.20    1.00
 -10   2  -4    0.40    0.60
 -10   2  -4    0.60    1.00
  12  -2   4   91.49    3.10
 -12   2  -4   90.39    3.30
  12   2   4   92.29    3.10
 -12   2  -4   88.79    3.00
  12   2   4   89.29    3.30
 -12   2  -4   92.49    3.50
  14  -2   4    0.50    0.70
  14   2   4   -0.30    0.70
 -14   2  -4   -1.10    0.80
  14   2   4    1.60    1.00
  16  -2   4    0.50    0.70
 -16   2  -4    0.00    0.80
  16   2   4   -1.20    0.90
  16   2   4    1.50    0.70
  18  -2   4   10.80    1.20
  18  -2   4   12.30    1.00
 -18   2  -4   10.70    1.10
  18   2   4   12.50    1.60
  18   2   4   11.60    1.10
  20  -2   4    0.70    0.50
 -20   2  -4    0.30    0.60
  20   2   4    1.70    0.50
 -21  -3   4   -0.80    0.50
  21  -3  -4   -0.10    0.30
  21   3  -4   -0.20    0.40
 -21   3   4    0.60    0.40
  19  -3  -4   40.00    1.50
 -19  -3   4   41.00    1.70
 -19   3   4   42.80    1.60
  19   3  -4   40.40    1.60
  19   3  -4   40.90    1.90
 -19   3   4   40.40    1.60
  17  -3  -4    1.10    0.50
  17   3  -4    1.50    0.80
  17   3  -4    2.50    0.80
  17   3  -4    1.40    0.70
 -17   3   4    1.10    0.70
 -17   3   4    1.30    0.60
  15  -3  -4   18.40    1.50
  15  -3  -4   17.20    2.00
  15   3  -4   20.40    1.50
  15   3  -4   17.90    1.40
  15   3  -4   19.70    1.30
 -15   3   4   17.60    1.30
 -15   3   4   18.20    1.50
  13  -3  -4    8.50    1.10
  13   3  -4    7.50    1.10
 -13   3   4    6.60    1.10
  13   3  -4    6.40    1.60
 -13   3   4    7.00    1.40
  13   3  -4    8.40    1.20
  13   3  -4    7.10    1.30
 -11  -3   4    2.00    1.50
 -11  -3   4    1.70    1.30
  11  -3  -4    2.10    1.20
  11  -3  -4    3.20    0.80
  11   3  -4    2.70    1.20
  11   3  -4    1.70    0.80
  11   3  -4    1.50    0.70
  11   3  -4    2.20    0.80
 -11   3   4    2.30    0.80
  -9  -3   4    3.40    1.00
   9  -3  -4    3.10    1.60
   9  -3  -4    2.20    1.00
   9   3  -4    3.00    0.90
  -9   3   4    1.50    0.80
   9   3  -4    2.60    1.20
   9   3  -4    5.10    1.40
  -9   3   4    1.50    1.30
   9   3  -4    1.70    0.70
   7  -3  -4    0.90    0.80
  -7  -3   4    0.40    0.70
   7  -3  -4    0.70    0.60
  -7   3   4    0.20    0.70
   5  -3  -4   14.40    1.10
  -5  -3   4   16.20    1.30
   5  -3  -4   14.20    1.20
  -5   3   4   14.30    1.10
   5   3  -4   14.50    1.20
   3  -3  -4   18.40    1.10
   3  -3  -4   18.70    1.20
   3   3  -4   18.30    1.20
  -3   3   4   19.70    1.00
   1  -3  -4  378.86   10.00
  -1  -3   4  383.76    9.40
  -1  -3   4  409.46    9.50
  -1   3   4  376.66    9.70
  -1   3   4  382.06    9.60
   1   3  -4  351.16   10.00
   1  -3   4  237.28    6.20
   1  -3   4  230.38    5.90
  -1  -3  -4  235.88    6.20
  -1  -3  -4  230.68    6.40
   1   3   4  228.98    6.20
  -1   3  -4  226.88    6.30
   1   3   4  232.78    6.40
  -1   3  -4  214.08    6.80
   3  -3   4  801.62   20.10
  -3  -3  -4  795.22   20.60
  -3  -3  -4  812.82   20.30
  -3   3  -4  783.92   20.80
   3   3   4  825.72   20.50
  -3   3  -4  821.12   20.40
   5  -3   4  380.36    9.60
  -5  -3  -4  368.56   10.00
  -5  -3  -4  369.36    9.80
  -5   3  -4  369.66   10.30
   5   3   4  353.96    9.90
  -5   3  -4  365.46    9.70
  -7  -3  -4  450.75   12.40
   7  -3   4  454.25   12.00
  -7  -3  -4  462.25   12.30
  -7   3  -4  462.95   11.90
   7   3   4  456.95   12.30
  -7   3  -4  456.05   12.70
   9  -3   4    8.50    1.70
  -9  -3  -4    6.00    1.60
  -9  -3  -4   12.00    2.40
  -9   3  -4    8.90    1.60
  -9   3  -4    6.80    1.80
  -9   3  -4    9.10    1.10
  -9   3  -4    9.30    1.50
   9   3   4    9.00    1.60
   9   3   4    7.30    1.20
   9   3   4    7.90    1.30
 -11  -3  -4   28.10    4.70
 -11  -3  -4   47.90    6.60
  11  -3   4   31.40    3.30
  11   3   4   38.00    2.20
  11   3   4   30.50    3.80
 -11   3  -4   34.70    1.90
  11   3   4   33.30    2.00
 -11   3  -4   33.50    2.00
 -11   3  -4   32.80    1.60
  13  -3   4    0.60    0.70
  13   3   4    1.00    0.80
 -13   3  -4    1.10    0.90
  13   3   4    0.30    1.00
 -13   3  -4   -0.30    0.90
 -13   3  -4    0.50    0.50
  15  -3   4    0.20    0.70
  15   3   4    0.80    0.80
 -15   3  -4    0.30    0.80
  15   3   4   -0.30    1.00
  17  -3   4    0.40    0.60
 -17   3  -4    0.40    0.70
  17   3   4    0.50    0.60
  17   3   4   -1.00    0.90
  19  -3   4    2.30    1.20
  19  -3   4   -0.60    0.40
  19   3   4    0.30    0.50
 -19   3  -4    0.00    0.50
  20  -4  -4   94.39    2.60
 -20  -4   4   93.99    2.70
 -20   4   4   95.69    2.70
 -20   4   4   94.89    3.30
  20   4  -4   90.29    3.10
  20   4  -4   90.49    3.10
 -18  -4   4   58.09    2.10
  18  -4  -4   56.79    1.90
  18   4  -4   56.59    2.10
  18   4  -4   56.29    2.20
 -18   4   4   57.99    2.10
  18   4  -4   55.49    2.00
 -18   4   4   56.69    1.90
  16  -4  -4    6.80    0.90
  16   4  -4    7.30    1.00
 -16   4   4    8.70    1.20
 -16   4   4    6.00    1.00
  16   4  -4    8.30    1.00
  16   4  -4    6.20    1.30
  14  -4  -4    0.30    0.60
  14   4  -4    0.80    0.70
  14   4  -4   -0.10    0.60
 -14   4   4    0.30    0.60
 -14   4   4    1.00    0.90
  14   4  -4    0.30    0.60
  12  -4  -4   12.10    2.00
  12  -4  -4   11.50    1.20
  12   4  -4    9.80    1.20
 -12   4   4   10.80    1.20
  12   4  -4   11.40    1.20
  12   4  -4   11.70    1.30
  12   4  -4   13.30    1.80
  10  -4  -4    5.00    1.60
  10  -4  -4    4.60    1.40
 -10  -4   4    4.20    1.80
  10   4  -4    4.80    1.30
  10   4  -4    6.30    1.30
 -10   4   4    4.50    0.80
 -10   4   4    3.00    1.70
  10   4  -4    4.10    1.20
  10   4  -4    3.90    0.80
   8  -4  -4   43.80    3.30
   8  -4  -4   50.99    2.80
  -8  -4   4   48.10    2.70
  -8   4   4   48.50    2.00
   8   4  -4   44.20    2.20
   8   4  -4   48.60    2.70
   8   4  -4   50.59    1.90
   6  -4  -4  204.18    5.60
  -6  -4   4  188.28    6.20
   6  -4  -4  202.38    5.80
   4  -4  -4   40.20    1.90
  -4  -4   4   37.70    2.00
   4  -4  -4   38.20    1.70
   4   4  -4   40.50    1.90
  -2  -4   4   88.29    2.70
   2  -4  -4   89.09    2.90
   2  -4  -4   89.99    3.00
   2   4  -4   89.49    3.00
   0  -4  -4    8.90    1.00
   0   4  -4    9.50    1.50
   0   4  -4    9.20    1.00
   2  -4   4  526.25   13.70
  -2  -4  -4  531.75   14.10
  -2   4  -4  545.85   13.90
  -2   4  -4  552.84   14.50
   2   4   4  547.75   14.30
  -4  -4  -4    6.10    1.30
   4  -4   4    6.70    1.00
  -4  -4  -4    6.40    1.50
  -4   4  -4    6.70    1.10
   4   4   4    5.90    1.40
  -4   4  -4    7.70    1.80
  -6  -4  -4   41.20    2.50
  -6  -4  -4   37.40    2.20
   6  -4   4   39.90    1.90
   6   4   4   38.90    2.50
  -6   4  -4   40.90    2.60
  -8  -4  -4   26.40    2.30
   8  -4   4   19.80    2.00
  -8  -4  -4   24.00    3.00
  -8   4  -4   18.60    1.80
  -8   4  -4   24.60    1.50
   8   4   4   22.80    2.50
  -8   4  -4   22.50    3.00
  -8   4  -4   22.80    1.30
   8   4   4   21.60    6.20
   8   4   4   20.70    2.20
   8   4   4   20.60    2.00
   8   4   4   21.00    1.40
 -10  -4  -4   75.99    4.60
  10  -4   4   71.79    3.70
 -10   4  -4   73.09    2.90
  10   4   4   72.29    3.10
 -10   4  -4   73.99    5.30
  10   4   4   75.39    3.00
 -10   4  -4   72.79    2.60
  10   4   4   72.39    4.40
 -10   4  -4   71.19    2.40
 -12   4  -4    2.90    0.70
  12   4   4    2.90    1.00
 -12   4  -4    4.40    1.00
  12   4   4    3.10    1.00
 -12   4  -4    4.10    0.90
  14  -4   4    3.80    0.80
 -14   4  -4    2.20    0.90
 -14   4  -4    4.20    0.90
  14   4   4    2.10    0.90
  14   4   4    3.40    1.00
 -14   4  -4    3.30    0.80
 -16   4  -4   11.40    1.40
  16   4   4   12.00    1.60
 -16   4  -4   10.10    1.20
  16   4   4   10.20    1.30
  18  -4   4    0.30    0.50
  18   4   4    0.00    0.50
 -18   4  -4   -0.40    0.50
 -19  -5   4    4.90    1.10
  19  -5  -4    5.80    0.60
 -19   5   4    8.00    0.70
  19   5  -4    7.40    0.90
  19   5  -4    6.30    1.10
 -19   5   4    7.60    1.40
  19   5  -4    6.70    1.00
 -17  -5   4    0.50    0.70
  17  -5  -4    0.70    0.40
  17  -5  -4   -1.30    0.80
 -17   5   4    1.00    0.70
  17   5  -4    0.60    0.50
  17   5  -4    0.10    0.50
 -17   5   4    0.30    0.40
  17   5  -4    1.50    0.70
  15  -5  -4   16.50    1.10
  15   5  -4   18.30    1.30
 -15   5   4   16.70    1.10
 -15   5   4   16.00    1.50
  15   5  -4   16.80    1.50
  15   5  -4   15.80    1.10
  13  -5  -4   56.59    2.20
 -13   5   4   56.69    2.60
  13   5  -4   57.59    2.60
  13   5  -4   57.99    2.10
  13   5  -4   60.39    2.60
 -13   5   4   56.19    3.10
  13   5  -4   57.19    2.30
  11  -5  -4    0.90    1.40
  11   5  -4    0.70    0.80
  11   5  -4   -1.50    2.10
 -11   5   4    0.80    0.60
 -11   5   4    0.50    1.20
 -11   5   4   -0.10    1.30
  11   5  -4    1.10    0.80
  11   5  -4    0.10    0.60
   9  -5  -4    4.10    1.50
   9  -5  -4    4.60    1.80
  -9  -5   4    2.50    1.50
  -9  -5   4    3.90    1.40
  -9   5   4    5.70    1.60
   9   5  -4    3.30    0.70
   9   5  -4    4.70    1.00
  -9   5   4    4.80    1.10
   9   5  -4    3.10    0.90
   9   5  -4    4.00    1.30
   7  -5  -4    3.00    1.50
   7  -5  -4    2.40    1.30
  -7  -5   4    3.90    1.20
   7   5  -4    3.00    1.00
   7   5  -4    2.70    1.40
   7   5  -4    3.40    0.70
  -7   5   4    4.90    2.10
  -7   5   4    3.50    0.80
   5  -5  -4    6.30    1.50
   5  -5  -4    9.20    1.60
  -5  -5   4    8.10    1.60
   3  -5  -4   -0.30    0.70
  -3  -5   4   -0.10    0.80
  -3  -5   4    0.60    0.90
   3  -5  -4   -0.10    0.80
  -1  -5   4  146.39    4.30
   1  -5  -4  147.29    4.50
   1   5  -4  150.28    4.60
   1  -5   4  116.89    3.60
  -1  -5  -4  118.89    3.90
  -1   5  -4  116.49    4.40
  -1   5  -4  121.29    3.80
   3  -5   4   11.00    1.40
  -3  -5  -4   12.80    1.60
  -3   5  -4    9.80    2.10
  -3   5  -4   11.20    1.40
   3   5   4    9.30    2.00
   5  -5   4    5.50    1.10
  -5  -5  -4    6.90    1.60
  -5   5  -4    6.20    1.40
   5   5   4    5.10    1.20
  -5   5  -4    6.80    1.00
  -5   5  -4    6.30    1.50
   5   5   4    6.80    1.40
   5   5   4    4.80    0.80
  -5   5  -4    4.40    1.40
  -7  -5  -4  131.99    4.80
   7  -5   4  126.89    4.40
  -7   5  -4  129.29    5.50
   7   5   4  126.89    5.10
   7   5   4  128.79    3.80
  -7   5  -4  127.49    3.80
   7   5   4  128.79    4.30
   7   5   4  117.49    5.80
  -7   5  -4  125.19    3.70
   7   5   4  124.79    4.30
  -7   5  -4  124.89    4.10
   7   5   4  119.79    5.70
  -7   5  -4  118.99    4.60
   9  -5   4   58.09    3.60
   9   5   4   60.09    4.60
   9   5   4   56.39    2.70
   9   5   4   59.69    2.60
  -9   5  -4   61.89    5.10
  -9   5  -4   57.79    2.10
   9   5   4   51.49    4.70
   9   5   4   55.69    2.10
  -9   5  -4   56.69    2.20
   9   5   4   56.19    4.10
  -9   5  -4   57.69    2.50
  11   5   4    5.20    2.50
  11   5   4    2.10    0.90
 -11   5  -4    2.30    0.70
 -11   5  -4    0.90    0.50
 -11   5  -4    1.50    0.90
  11   5   4    2.90    2.70
  11   5   4    1.00    0.90
  13   5   4    0.00    0.90
  13   5   4    2.70    1.00
 -13   5  -4    1.30    0.50
 -13   5  -4    1.60    0.60
 -13   5  -4    0.80    0.80
  15  -5   4    4.40    1.00
  15   5   4    5.60    1.40
 -15   5  -4    5.00    1.10
  17  -5   4   11.20    0.90
 -17  -5  -4   11.10    0.80
  17   5   4   10.50    1.20
 -17   5  -4   11.30    1.20
 -17   5  -4   11.70    1.00
  17   5   4    6.30    1.50
  19  -5   4    4.20    0.70
  19  -5   4    3.10    0.70
  19   5   4    4.70    1.20
 -19   5  -4    3.70    0.70
  18  -6  -4    1.30    0.30
 -18  -6   4    0.90    0.80
 -18   6   4    1.10    0.40
  18   6  -4    0.40    0.40
  18   6  -4    3.60    1.00
 -18   6   4    0.70    0.80
  18   6  -4    1.30    0.90
  16  -6  -4    0.90    0.40
  16  -6  -4   -0.50    0.70
  16   6  -4    0.20    0.70
 -16   6   4    0.80    0.80
  16   6  -4    0.20    0.70
 -16   6   4    0.90    0.40
  16   6  -4    0.40    0.40
  14  -6  -4   12.70    1.10
 -14   6   4   13.50    1.80
  14   6  -4   15.00    1.10
 -14   6   4   14.00    1.10
  14   6  -4   13.20    1.40
  14   6  -4   13.40    1.40
  12   6  -4    3.20    0.90
  12   6  -4    5.20    1.30
 -12   6   4    8.50    1.60
  12   6  -4    3.60    0.70
 -12   6   4    4.30    1.00
  12   6  -4    3.80    1.00
  10  -6  -4    1.40    1.40
  10   6  -4    1.10    0.90
  10   6  -4    0.30    1.20
  10   6  -4    0.60    1.00
 -10   6   4   -0.10    0.60
  10   6  -4    0.20    0.60
   8  -6  -4   52.69    4.00
  -8  -6   4   45.90    3.70
   8  -6  -4   58.09    3.20
  -8  -6   4   49.70    3.60
  -8   6   4   57.59    3.80
   8   6  -4   54.09    2.30
  -8   6   4   48.90    2.90
  -8   6   4   56.99    3.00
   8   6  -4   50.79    3.00
   8   6  -4   53.29    2.70
   8   6  -4   54.09    2.00
  -8   6   4   54.39    2.10
  -6  -6   4   96.69    4.20
   6  -6  -4   97.39    4.20
  -6   6   4   89.59    4.30
   6   6  -4   92.09    3.90
   6   6  -4   99.29    3.40
   6   6  -4   90.99    4.20
  -6   6   4   94.39    4.80
  -6   6   4   87.99    3.50
   6   6  -4   95.79    2.90
  -4  -6   4   52.69    2.80
   4  -6  -4   49.60    2.90
   4   6  -4   47.70    3.00
  -4   6   4   49.50    2.70
   4   6  -4   46.90    2.00
  -4   6   4   41.90    4.00
   2  -6  -4   18.70    2.00
   2  -6  -4   17.90    1.80
  -2  -6   4   15.90    2.10
  -2   6   4   16.30    3.80
   0  -6  -4   54.99    2.60
   0  -6   4   58.49    2.60
   0   6   4   45.50    4.20
   2  -6   4    6.50    1.30
  -2  -6  -4    6.30    1.70
  -2   6  -4    5.30    1.00
   2   6   4    6.70    2.20
   2   6   4    8.90    1.60
  -2   6  -4    4.40    1.70
  -2   6  -4   10.50    2.20
   4  -6   4    9.40    1.50
  -4  -6  -4    8.40    1.50
  -4   6  -4   13.60    2.00
   4   6   4    9.60    2.50
   4   6   4    8.30    1.70
   4   6   4    5.50    1.70
   4   6   4    9.10    2.40
   4   6   4   12.60    2.60
  -4   6  -4    7.80    1.20
  -4   6  -4    5.90    1.70
  -4   6  -4    9.10    1.30
  -6  -6  -4   26.40    2.80
   6  -6   4   24.40    2.80
  -6   6  -4   28.30    1.50
  -6   6  -4   27.60    4.10
   6   6   4   23.00    3.80
  -6   6  -4   25.00    1.50
   6   6   4   25.60    1.50
   6   6   4   24.70    2.10
   6   6   4   25.10    2.50
  -6   6  -4   24.90    2.00
   6   6   4   14.90    3.50
   6   6   4   28.70    3.60
   8  -6   4    3.20    2.10
  -8   6  -4    1.40    1.00
   8   6   4   -1.80    1.80
   8   6   4   -2.00    1.00
  -8   6  -4    0.10    0.50
  -8   6  -4   -0.20    0.60
  -8   6  -4    1.90    1.30
   8   6   4    0.30    0.60
   8   6   4   -0.90    1.00
   8   6   4   -1.80    2.10
  10   6   4    0.00    0.90
 -10   6  -4    0.50    0.90
  10   6   4    0.50    1.90
  10   6   4   -0.30    2.10
 -10   6  -4   -0.20    0.60
 -10   6  -4   -0.20    0.50
  10   6   4    1.40    1.00
  12   6   4   15.20    1.70
 -12   6  -4   16.50    1.10
  12   6   4   16.60    1.60
  12   6   4   16.80    3.00
 -12   6  -4   13.90    1.40
 -12   6  -4   13.90    1.10
  12   6   4   18.40    3.80
  14  -6   4    0.90    0.60
 -14   6  -4    1.70    0.80
  14   6   4    0.60    0.80
 -14   6  -4    0.20    0.50
  14   6   4   -0.70    1.00
 -14   6  -4    0.30    0.50
  16  -6   4   17.70    1.10
  16   6   4   17.70    1.60
 -16   6  -4   19.60    1.10
  16   6   4   16.80    1.40
 -16   6  -4   19.00    1.20
  18  -6   4    0.20    0.50
 -18  -6  -4    0.10    0.40
 -18   6  -4    0.30    0.40
  18   6   4    0.20    0.50
  17  -7  -4    4.40    0.50
 -17   7   4    4.50    0.60
  17   7  -4    4.90    0.70
  17   7  -4    4.80    1.00
  17   7  -4    5.20    1.00
  15  -7  -4    0.20    0.40
  15   7  -4   -0.10    0.40
  15   7  -4    1.30    0.70
  15   7  -4    0.20    0.70
 -15   7   4    0.40    0.40
  13  -7  -4    5.60    1.00
  13   7  -4    4.50    1.20
  13   7  -4    3.80    0.90
  13   7  -4    5.10    1.20
 -13   7   4    2.60    0.60
  11   7  -4   -0.60    0.80
 -11   7   4   -0.30    0.60
 -11   7   4    1.00    1.00
  11   7  -4   -0.40    0.50
  11   7  -4    0.10    1.30
  11   7  -4    0.00    1.00
   9  -7  -4   12.40    2.40
  -9   7   4   16.90    1.20
   9   7  -4   13.50    1.70
   9   7  -4   17.70    1.20
  -9   7   4   11.30    2.00
   9   7  -4   15.10    2.20
  -9   7   4   15.40    1.70
   9   7  -4   16.40    2.10
   7  -7  -4    0.60    1.40
  -7   7   4    0.70    0.80
   7   7  -4    0.70    1.40
  -7   7   4    1.40    0.70
  -7   7   4    1.90    1.40
  -7   7   4    0.80    1.70
   7   7  -4    0.50    1.00
   7   7  -4    1.00    1.50
   7   7  -4    1.40    0.60
  -5  -7   4   -1.30    1.90
  -5  -7   4    0.40    1.40
   5  -7  -4    3.60    1.90
  -5   7   4    3.20    0.90
   5   7  -4    2.10    1.30
   5   7  -4    3.20    0.80
  -5   7   4    4.30    1.50
  -5   7   4    2.40    1.00
  -5   7   4    0.90    1.70
   5   7  -4    0.80    1.60
   3  -7  -4   17.20    2.90
  -3  -7   4   18.40    2.80
   3   7  -4   21.40    2.80
  -3   7   4   20.20    2.60
  -3   7   4   18.00    3.50
   3   7  -4   14.90    1.50
  -3   7   4   18.60    1.80
   3   7  -4   19.30    2.60
   1  -7  -4   13.20    2.70
   1  -7  -4   19.20    2.60
  -1   7   4   14.10    3.00
   1   7  -4   14.00    1.70
  -1   7   4   17.70    2.60
  -1   7   4   20.40    3.50
   1   7  -4   16.10    2.50
  -1   7   4   14.70    1.60
  -1  -7  -4  181.98    5.90
   1   7   4  179.38    5.80
  -1   7  -4  175.08    5.00
   1   7   4  177.58    6.60
  -1   7  -4  179.58    5.60
   1   7   4  172.78    5.30
   1   7   4  179.48    6.70
  -1   7  -4  167.08    5.10
  -3  -7  -4  323.07    9.60
   3  -7   4  317.87   11.10
   3   7   4  325.97    9.80
   3   7   4  306.67   10.00
  -3   7  -4  315.57    8.40
   3   7   4  316.07    9.10
  -3   7  -4  318.27    8.40
  -3   7  -4  308.37    8.90
   3   7   4  327.37    8.80
  -5  -7  -4   -1.30    1.90
  -5   7  -4    4.30    0.80
   5   7   4    5.30    1.40
   5   7   4    0.90    1.40
  -5   7  -4    5.80    3.20
  -5   7  -4    4.00    1.10
   5   7   4    6.60    2.00
   5   7   4    1.50    1.90
   5   7   4    3.10    2.80
  -5   7  -4    3.20    0.70
  -7   7  -4  116.39    3.50
   7   7   4  113.69    5.20
  -7   7  -4  114.09    4.20
   7   7   4  111.59    4.20
   7   7   4  119.49    4.90
  -7   7  -4  119.69    3.60
   7   7   4  113.59    3.90
  -7   7  -4  119.09    4.00
   9   7   4    0.80    0.80
   9   7   4   -1.40    1.80
  -9   7  -4    1.50    1.00
  -9   7  -4   -0.30    0.60
  -9   7  -4   -0.10    0.90
   9   7   4   -0.30    1.80
   9   7   4    0.90    1.00
  -9   7  -4    0.70    0.50
 -11   7  -4    6.40    0.90
  11   7   4    5.40    1.70
  11   7   4    8.10    1.50
 -11   7  -4    8.40    1.40
  11   7   4    4.10    1.10
  11   7   4    6.10    1.90
 -11   7  -4    5.90    0.90
  13   7   4   24.40    1.70
  13   7   4   16.10    4.80
  13   7   4   24.60    3.10
 -13   7  -4   26.60    1.30
 -13   7  -4   27.30    1.70
 -13   7  -4   27.40    1.20
  15  -7   4    1.60    0.50
  15   7   4    1.30    0.70
 -15   7  -4    1.10    0.60
 -15   7  -4    1.50    0.50
 -15   7  -4    1.20    0.40
  15   7   4    0.40    0.70
  17  -7   4    3.80    0.70
 -17   7  -4    0.20    0.40
 -17   7  -4    1.40    0.50
  17   7   4    1.00    0.60
  16  -8  -4    3.80    0.60
  16  -8  -4    4.20    0.70
  16   8  -4    4.70    0.70
 -16   8   4    3.60    0.60
  16   8  -4    2.70    0.70
  16   8  -4    2.10    0.80
  14  -8  -4    3.40    0.70
 -14   8   4    2.00    0.40
  14   8  -4    3.60    1.10
  14   8  -4    2.10    0.40
  14   8  -4    1.40    0.70
  12   8  -4   -0.50    0.90
  12   8  -4   -0.40    0.70
 -12   8   4    0.40    0.40
  12   8  -4   -0.10    0.40
 -12   8   4    0.20    0.80
 -10   8   4    2.50    0.60
 -10   8   4    4.20    1.00
 -10   8   4    3.10    0.80
  10   8  -4    1.90    1.00
  10   8  -4    2.10    0.90
  10   8  -4    1.20    0.90
   8  -8  -4    1.20    1.40
   8   8  -4   -0.20    1.20
  -8   8   4    0.10    1.00
  -8   8   4    0.90    0.70
   8   8  -4   -0.40    0.90
   8   8  -4    0.50    0.60
  -8   8   4    3.50    1.60
  -8   8   4    0.70    0.60
   8   8  -4    1.00    1.60
  -6   8   4   18.20    2.30
  -6   8   4   14.70    2.80
  -6   8   4   17.80    1.50
   6   8  -4   15.80    1.90
   6   8  -4   17.70    2.70
  -6   8   4   14.30    1.50
   6   8  -4   21.00    2.90
   6   8  -4   16.40    1.30
   4   8  -4   12.60    2.30
  -4   8   4   16.90    2.10
   4   8  -4   13.70    1.40
  -4   8   4   15.10    1.50
   4   8  -4   17.40    2.50
  -4   8   4   14.70    1.80
  -2  -8   4   29.30    4.40
  -2   8   4   23.40    3.40
  -2   8   4   26.00    3.30
   2   8  -4   24.40    1.90
   2   8  -4   23.70    1.80
  -2   8   4   22.50    1.70
  -2   8   4   25.10    2.30
   2   8  -4   28.20    2.80
   0  -8  -4   37.00    5.80
   0  -8   4   38.20    4.50
   0   8   4   35.60    2.60
   0   8   4   34.00    3.20
   0   8  -4   35.20    2.90
   0   8  -4   33.40    1.80
   0   8   4   32.10    3.60
   0   8   4   32.00    1.90
  -2  -8  -4   57.49    5.00
   2   8   4   61.09    4.10
   2   8   4   59.19    3.90
  -2   8  -4   62.69    2.30
   2   8   4   63.59    3.20
   2   8   4   63.69    2.60
  -2   8  -4   64.69    2.30
  -2   8  -4   58.19    3.10
   4   8   4  165.18    4.90
   4   8   4  157.28    6.30
  -4   8  -4  163.68    4.80
  -4   8  -4  164.68    4.60
   4   8   4  144.99    5.60
   6   8   4    6.80    1.30
  -6   8  -4    9.30    1.00
  -6   8  -4    6.10    0.90
  -6   8  -4    8.00    2.10
   6   8   4    4.50    0.90
   6   8   4   10.50    3.00
   6   8   4   10.40    2.80
  -6   8  -4    6.70    1.70
   8   8   4    0.10    1.00
  -8   8  -4   -0.10    0.90
  -8   8  -4    0.10    0.40
   8   8   4    1.40    0.90
  -8   8  -4    0.00    0.50
   8   8   4   -1.20    1.50
  -8   8  -4    1.00    1.10
   8   8   4   -0.20    1.60
 -10   8  -4    8.30    0.90
  10   8   4    8.60    2.00
 -10   8  -4    9.60    1.00
 -10   8  -4   10.40    1.50
  10   8   4   11.40    2.60
  10   8   4   10.30    1.60
  10   8   4    7.60    1.50
  12   8   4   21.60    1.60
  12   8   4   23.40    2.50
 -12   8  -4   22.30    1.10
  12   8   4   15.30    3.20
 -12   8  -4   22.00    1.20
  12   8   4   25.00    1.40
  14  -8   4   -0.50    0.50
  14   8   4    1.00    0.70
  14   8   4    0.60    0.70
  14   8   4   -1.00    1.50
 -14   8  -4    0.30    0.40
  14   8   4   -1.00    1.70
 -14   8  -4    0.30    0.40
 -14   8  -4    0.30    0.60
  16  -8   4    0.50    0.50
 -16  -8  -4    0.30    0.30
 -16   8  -4    0.70    0.40
 -16   8  -4   -0.40    0.50
  16   8   4    0.10    0.60
  15  -9  -4    0.10    0.40
  15   9  -4    0.00    0.60
  15   9  -4    0.20    0.70
 -15   9   4    0.30    0.30
  15   9  -4    0.00    0.40
  13  -9  -4   27.10    1.20
 -13   9   4   27.70    1.30
  13   9  -4   28.60    1.90
  13   9  -4   26.40    1.90
  13   9  -4   29.60    1.20
  11   9  -4    3.00    0.90
  11   9  -4    5.70    0.80
  11   9  -4    4.20    1.10
 -11   9   4    4.50    1.40
   9  -9  -4    2.70    1.50
   9   9  -4    2.90    1.40
  -9   9   4    1.40    0.90
  -9   9   4    3.00    0.70
   9   9  -4    2.20    0.90
   9   9  -4    1.70    0.60
  -9   9   4    1.40    0.50
   7  -9  -4    2.50    1.20
  -7   9   4    2.20    1.00
  -7   9   4    1.70    0.60
  -7   9   4    4.80    2.60
  -7   9   4    2.60    0.70
   7   9  -4    2.00    1.70
   7   9  -4    1.40    1.00
   7   9  -4    2.00    0.60
   5   9  -4   40.70    4.10
  -5   9   4   37.80    3.20
  -5   9   4   48.90    2.00
  -5   9   4   46.40    2.00
   5   9  -4   42.50    1.90
   5   9  -4   42.50    2.70
  -5   9   4   44.10    2.60
  -3   9   4   31.90    1.80
   3   9  -4   31.30    1.90
  -3   9   4   34.10    3.20
  -3   9   4   31.80    2.40
  -1   9   4   14.00    1.90
  -1   9   4   10.50    1.40
   1   9  -4   14.90    2.80
   1   9  -4   13.60    1.70
  -1   9   4   13.10    2.90
  -1   9   4   12.50    3.10
   1   9   4  273.17    7.90
   1   9   4  267.97    7.50
  -1   9  -4  265.27    7.10
  -1   9  -4  268.47    7.80
  -1   9  -4  270.27    7.20
   1   9   4  251.07    8.80
   1   9   4  264.97    8.60
  -3   9  -4  642.24   16.50
   3   9   4  586.04   17.50
  -3   9  -4  631.34   15.90
   3   9   4  638.14   16.70
   3   9   4  638.74   16.30
  -3   9  -4  626.84   16.00
   5   9   4   16.80    2.90
  -5   9  -4   17.80    2.30
  -5   9  -4   18.40    1.20
   5   9   4   15.90    2.00
  -5   9  -4   16.60    1.20
   5   9   4   17.40    1.50
   5   9   4   16.40    2.90
  -5   9  -4   14.40    2.10
   7   9   4    6.10    1.70
  -7   9  -4    9.70    1.90
   7   9   4   11.60    1.80
   7   9   4   12.10    2.60
  -7   9  -4    8.60    1.70
  -7   9  -4   10.90    1.00
   7   9   4   12.30    2.10
  -7   9  -4    9.80    1.00
   9   9   4   91.19    4.10
  -9   9  -4   88.39    2.70
   9   9   4   86.99    3.30
   9   9   4   90.39    3.10
  -9   9  -4   85.89    2.70
   9   9   4   79.59    4.20
  -9   9  -4   88.89    3.20
  11   9   4    1.40    1.40
 -11   9  -4   -1.90    0.70
 -11   9  -4    1.30    0.50
 -11   9  -4    0.10    0.40
  11   9   4    0.70    0.80
  11   9   4   -0.10    1.30
  11   9   4   -0.20    0.60
 -13   9  -4   20.00    0.90
 -13   9  -4   19.50    0.90
  13   9   4   19.00    1.20
  13   9   4   16.80    2.20
  13   9   4   19.70    1.40
  13   9   4   24.30    2.60
 -13   9  -4   19.60    1.30
 -15  -9  -4    3.30    0.40
  15  -9   4    3.40    0.60
  15   9   4    2.30    0.70
 -15   9  -4    4.90    0.90
 -15   9  -4    3.20    0.60
  14 -10  -4    0.30    0.30
  14  10  -4   -0.40    0.90
  14  10  -4    0.50    0.30
  14  10  -4    0.30    0.60
 -14  10   4    0.20    0.30
  12 -10  -4   22.60    1.20
  12  10  -4   27.50    1.90
  12  10  -4   24.10    1.10
 -12  10   4   22.80    1.30
 -12  10   4   26.40    1.10
  12  10  -4   25.90    1.70
  10  10  -4   32.50    2.30
  10  10  -4   29.60    1.30
 -10  10   4   29.30    1.60
 -10  10   4   29.10    1.30
  10  10  -4   27.50    1.90
 -10  10   4   29.60    1.30
   8 -10  -4   61.59    3.50
  -8  10   4   51.79    1.90
   8  10  -4   48.80    3.10
   8  10  -4   53.09    1.90
  -8  10   4   51.89    2.40
   8  10  -4   54.39    2.70
   6 -10  -4   44.20    2.50
  -6  10   4   46.00    2.40
   6  10  -4   44.00    3.70
  -6  10   4   44.10    1.90
   6  10  -4   46.10    1.80
   6  10  -4   44.30    2.80
  -6  10   4   42.20    4.60
  -6  10   4   45.60    1.80
  -4  10   4   66.29    3.70
  -4  10   4   67.19    2.60
   4  10  -4   64.99    4.00
  -4  10   4   67.79    3.00
   4  10  -4   67.29    2.40
  -2  10   4   62.19    2.30
  -2  10   4   61.79    4.20
  -2  10   4   61.19    2.90
   0  10   4   63.59    2.90
   0  10   4   62.59    3.90
   0  10  -4   64.69    2.40
   0  10  -4   64.09    2.30
   0  10   4   63.69    2.40
   0  10   4   61.89    3.70
   2  10   4   45.80    2.60
   2  10   4   50.99    2.10
   2  10   4   47.30    3.40
  -2  10  -4   48.70    1.90
   2  10   4   47.10    5.50
  -2  10  -4   48.40    2.00
   4  10   4    4.00    1.70
  -4  10  -4    4.60    1.00
  -4  10  -4    1.60    1.40
   4  10   4    4.50    1.10
   4  10   4    4.00    1.10
   4  10   4    2.70    1.50
  -4  10  -4    4.20    0.80
   6  10   4   -0.10    1.40
  -6  10  -4   -0.10    0.40
   6  10   4    0.20    0.90
  -6  10  -4   -0.20    1.30
   6  10   4    0.30    0.90
   6  10   4   -0.70    1.30
  -6  10  -4   -1.00    0.50
  -6  10  -4   -1.10    1.40
   8  10   4   16.90    1.70
  -8  10  -4   17.50    1.70
   8  10   4   18.40    3.30
 -10  10  -4   48.00    1.70
  10  10   4   49.99    1.80
  10  10   4   46.00    2.10
 -10  10  -4   48.80    2.10
  10  10   4   41.50    2.80
  10  10   4   44.90    2.90
 -10  10  -4   49.10    1.90
  12  10   4    5.20    1.30
 -12  10  -4    7.90    1.30
  12  10   4    6.80    0.90
  12  10   4    7.60    1.10
 -12  10  -4    7.00    0.80
 -12  10  -4    7.30    0.60
  12  10   4    3.90    1.10
 -14  10  -4   36.10    1.20
  14  10   4   35.30    1.50
  13 -11  -4    4.90    0.50
  13  11  -4    5.50    1.10
 -13  11   4    5.20    0.60
  13  11  -4    5.70    0.50
  11 -11  -4    0.10    0.30
 -11  11   4    0.90    0.50
 -11  11   4    0.30    0.40
  11  11  -4    0.80    0.40
 -11  11   4    1.20    0.60
  11  11  -4   -2.40    1.30
  11  11  -4    0.40    0.80
  -9  11   4    1.80    0.50
  -9  11   4    0.90    0.40
   9  11  -4    0.00    1.50
   9  11  -4    1.10    0.50
  -9  11   4    1.10    0.60
   9  11  -4    0.70    1.00
  -7  11   4    8.70    1.30
   7  11  -4    7.90    1.10
  -7  11   4    7.80    0.80
   7  11  -4    8.60    2.20
   7  11  -4   15.10    3.00
   5 -11  -4   52.89    2.50
   5  11  -4   50.29    3.40
  -5  11   4   56.59    3.20
  -3  11   4    3.80    1.40
  -3  11   4    4.20    1.00
  -3  11   4    4.60    0.90
  -1  11   4   26.50    2.50
  -1  11   4   29.60    1.90
  -1  11   4   26.80    1.50
  -1  11  -4   32.60    1.50
   1  11   4   35.80    1.60
   1  11   4   32.50    2.80
   1  11   4   34.40    2.20
  -1  11  -4   36.50    1.80
   1  11   4   31.50    2.90
  -3  11  -4   17.80    1.00
   3  11   4   17.30    2.30
   3  11   4   18.30    1.30
  -3  11  -4   18.10    1.20
   3  11   4   15.90    1.60
   3  11   4   18.00    2.50
  -5 -11  -4    1.10    0.50
   5  11   4    0.50    0.80
   5  11   4    0.80    0.50
  -5  11  -4    1.00    0.40
   5  11   4    2.60    1.20
  -5  11  -4    1.00    0.50
  -7  11  -4   15.70    1.00
  -7  11  -4   13.70    0.80
   7  11   4   15.00    1.40
   7  11   4   12.80    1.90
   7  11   4    8.90    1.90
   7  11   4   13.90    1.00
   9  11   4    7.80    1.60
  -9  11  -4   10.50    0.70
   9  11   4    8.70    0.90
   9  11   4   10.20    1.30
   9  11   4    6.30    1.20
  -9  11  -4   10.10    0.80
 -11 -11  -4    5.10    0.50
  11  11   4    4.50    1.10
  11  11   4    3.40    1.00
  11  11   4    5.90    0.80
 -11  11  -4    5.10    0.50
 -11  11  -4    5.00    0.70
  11  11   4    5.60    1.00
  10 -12  -4   16.60    0.90
 -10  12   4   15.70    0.90
  10  12  -4   17.60    1.00
  10  12  -4   16.00    1.80
   8  12  -4    3.80    1.30
  -8  12   4    3.30    0.60
  -8  12   4    4.90    0.60
  -6  12   4    7.90    1.10
  -6  12   4    6.70    0.70
   4 -12  -4    1.50    0.90
  -4  12   4    0.70    1.00
  -4  12   4    3.00    0.60
  -4  12   4    3.00    0.70
  -2  12   4    0.00    1.00
  -2  12   4    0.50    0.30
  -2  12   4   -0.10    0.70
   0  12   4   -0.30    0.40
   0  12   4    0.40    1.00
   0  12   4    0.10    0.70
   2  12   4    0.20    0.90
   2  12   4    1.40    0.70
   2  12   4    1.20    0.40
  -2  12  -4    0.90    0.50
   4  12   4    0.10    0.60
  -4  12  -4   -0.40    0.30
   4  12   4    1.60    1.10
  -4  12  -4   -0.50    0.50
   4  12   4   -0.30    1.10
   4  12   4    0.50    0.40
   6  12   4   -0.40    0.90
   6  12   4   -0.20    0.60
   6  12   4    0.30    0.40
  -6  12  -4   -0.20    0.40
  -6  12  -4    0.40    0.30
   6  12   4    0.10    0.90
  -8 -12  -4   -0.40    0.40
  -8  12  -4    0.40    0.40
   8  12   4   -0.40    0.90
   8  12   4    0.10    0.50
  -8  12  -4    0.10    0.30
   8  12   4    0.30    0.90
   8  12   4    0.10    0.40
 -10 -12  -4   -0.40    0.50
 -10  12  -4    0.10    0.30
  10  12   4    0.80    0.90
  10  12   4   -0.50    0.50
  -7  13   4    0.40    0.30
  -7  13   4    0.60    0.50
  -5  13   4   -0.40    0.50
  -5  13   4    0.20    0.30
   3 -13  -4    0.20    1.10
  -3  13   4    0.80    0.30
  -3  13   4    0.90    0.80
  -3  13   4    0.40    0.50
  -1  13   4    0.60    0.60
  -1  13   4    0.70    0.30
  -1  13   4    0.40    0.80
   1  13   4    5.40    0.70
   1  13   4    8.60    1.40
   1  13   4    5.30    0.90
   3  13   4   13.30    1.00
   3  13   4   12.10    1.40
   3  13   4   14.80    0.70
  -5  13  -4    3.10    0.70
   5  13   4    3.10    0.80
   5  13   4    2.30    0.90
   5  13   4    3.90    0.60
 -20   0   5   -0.30    0.40
  20   0  -5   -0.10    0.30
  18   0  -5    0.00    0.40
  18   0  -5   -0.90    0.70
 -18   0   5   -0.10    0.50
  16   0  -5    0.40    0.50
 -16   0   5   -0.20    0.70
  16   0  -5    0.20    0.70
  14   0  -5    0.30    0.80
 -14   0   5    0.10    0.70
  14   0  -5    0.10    0.60
  12   0  -5    0.20    0.90
  12   0  -5    0.60    1.00
  12   0  -5    0.60    0.80
  12   0  -5   -0.10    0.60
 -12   0   5   -0.20    0.70
  10   0  -5   -1.00    1.10
  10   0  -5    0.60    0.90
  10   0  -5    1.90    0.90
 -10   0   5    0.40    1.40
  10   0  -5    0.20    0.80
  -8   0   5   -0.80    0.90
   8   0  -5   -0.30    1.00
   8   0  -5   -0.20    0.90
  -6   0   5    0.20    0.70
   6   0  -5   -0.70    0.60
   4   0  -5   -0.30    0.40
  -4   0   5    0.10    0.50
   2   0  -5    0.00    0.30
   0   0  -5   -0.30    0.40
   0   0  -5    0.40    0.70
  -2   0  -5   -0.30    0.50
   2   0   5   -0.30    0.50
  -2   0  -5    0.50    1.20
  -4   0  -5   -0.20    0.60
  -4   0  -5    0.20    0.80
   4   0   5   -0.30    0.50
   6   0   5    0.60    0.70
  -6   0  -5    0.00    0.70
  -6   0  -5   -1.40    1.00
  -8   0  -5   -0.10    1.50
  -8   0  -5    0.50    1.10
  -8   0  -5    0.20    0.90
  10   0   5    1.80    1.10
 -10   0  -5    2.10    1.90
 -10   0  -5    1.20    1.40
  10   0   5    3.20    1.70
 -10   0  -5    1.90    1.80
 -10   0  -5   -1.20    0.80
 -12   0  -5   -0.30    1.30
  12   0   5    0.70    0.90
 -14   0  -5    2.00    1.10
  14   0   5    0.30    0.80
  14   0   5    0.30    0.80
  16   0   5    0.30    0.80
 -16   0  -5   -1.30    0.90
  16   0   5    0.00    0.90
 -18   0  -5   -1.20    1.00
  18   0   5    1.60    0.70
  18   0   5   -0.20    0.60
  20   0   5    0.20    0.60
 -21  -1   5    0.50    0.40
  21  -1  -5    0.20    0.30
 -21   1   5    0.50    0.40
  21   1  -5    0.70    0.30
  19  -1  -5    0.90    0.40
 -19  -1   5    0.90    0.50
  19   1  -5    1.90    0.80
  19   1  -5    0.60    0.40
 -19   1   5    1.10    0.50
  17  -1  -5    0.90    0.50
  17  -1  -5    0.20    0.70
 -17   1   5    0.40    0.60
 -17   1   5   -0.10    0.60
  17   1  -5    0.80    0.50
  15  -1  -5    1.90    0.60
 -15  -1   5    1.50    0.90
  15  -1  -5    1.20    0.80
  15   1  -5    0.00    1.10
  15   1  -5    1.50    0.60
 -15   1   5    2.10    0.70
  15   1  -5    0.60    0.60
  13  -1  -5   33.30    1.80
 -13  -1   5   31.30    1.80
  13  -1  -5   31.00    1.50
  13   1  -5   30.70    1.90
  13   1  -5   29.20    1.50
 -13   1   5   30.10    1.70
  13   1  -5   31.80    1.80
  13   1  -5   29.90    1.80
  11  -1  -5   12.10    1.80
  11  -1  -5   12.50    1.30
  11  -1  -5   12.20    1.50
 -11  -1   5   10.10    1.90
  11   1  -5   12.30    1.70
 -11   1   5   14.80    3.40
 -11   1   5   12.30    1.30
  11   1  -5   12.80    1.50
  11   1  -5   12.10    1.20
  11   1  -5   13.80    1.40
   9  -1  -5   16.30    2.00
   9  -1  -5   12.50    1.70
  -9  -1   5   13.70    2.00
   9  -1  -5   15.00    2.10
   9  -1  -5   16.10    1.60
   9   1  -5   13.70    1.90
  -9   1   5   18.30    2.20
   9   1  -5   11.70    1.40
   9   1  -5   12.70    1.90
   9   1  -5   12.30    1.60
   9   1  -5   10.10    1.50
   7  -1  -5    7.40    1.30
  -7   1   5    7.00    1.40
   5  -1  -5    2.80    0.60
  -5  -1   5    2.90    0.70
  -5   1   5    4.60    1.20
   5   1  -5    3.50    1.00
   3  -1  -5  507.95   13.60
  -3   1   5  545.85   13.50
   3   1  -5  511.45   13.70
   1  -1  -5  309.17    8.50
   1   1  -5  320.57    8.60
  -1  -1  -5   62.59    2.30
  -1  -1  -5   65.89    2.50
   1   1   5   62.39    2.10
  -1   1  -5   58.89    2.60
  -1   1  -5   60.99    2.30
  -3  -1  -5   26.90    1.50
  -3  -1  -5   26.90    1.80
   3  -1   5   26.00    1.20
  -3   1  -5   27.30    1.90
  -3   1  -5   27.10    1.50
   3   1   5   25.40    1.40
  -5  -1  -5   12.50    1.80
   5  -1   5   10.80    1.10
  -5  -1  -5   12.00    1.30
  -5   1  -5   10.00    1.30
  -5   1  -5   14.60    1.80
   5   1   5   11.20    1.40
  -7  -1  -5    2.60    0.90
   7  -1   5    2.60    0.90
  -7  -1  -5    3.50    1.40
  -7   1  -5    2.90    1.40
   7   1   5    2.80    1.00
  -7   1  -5    1.30    0.90
  -9  -1  -5   70.59    4.00
  -9  -1  -5   63.39    3.50
   9  -1   5   64.29    2.90
   9  -1   5   64.19    3.10
   9   1   5   60.79    3.40
  -9   1  -5   64.79    3.00
  -9   1  -5   62.29    4.10
  -9   1  -5   61.79    3.60
   9   1   5   57.39    2.90
 -11  -1  -5   66.29    2.40
  11  -1   5   67.89    2.70
 -11  -1  -5   73.29    3.50
  11  -1   5   71.99    6.40
  11   1   5   68.29    2.70
 -11   1  -5   66.19    2.90
 -13  -1  -5  114.69    3.60
 -13  -1  -5  124.09    4.20
  13  -1   5  118.99    3.70
  13   1   5  117.09    3.90
  13   1   5  115.39    3.80
 -13   1  -5  117.79    4.00
 -15  -1  -5    1.00    1.30
  15  -1   5    0.30    0.70
 -15   1  -5    2.10    0.90
  15   1   5   -0.60    0.70
  15   1   5    0.20    0.80
  17  -1   5   10.00    1.10
  17  -1   5    8.70    1.10
  17   1   5   12.10    1.40
 -17   1  -5    9.60    1.30
  17   1   5    9.70    1.10
  19  -1   5  131.19    3.70
  19  -1   5  134.39    3.80
  19   1   5  141.49    3.80
 -19   1  -5  127.69    3.80
  19   1   5  132.29    3.80
 -20  -2   5    2.60    0.60
  20  -2  -5    3.60    0.60
  20   2  -5    2.20    0.60
 -20   2   5    2.40    0.60
 -18  -2   5    8.00    0.90
  18  -2  -5    7.70    0.80
  18   2  -5    5.70    1.10
  18   2  -5    6.20    0.90
 -18   2   5    7.50    0.90
 -18   2   5    5.60    1.00
  16  -2  -5    8.90    1.40
  16  -2  -5    9.50    0.90
 -16   2   5    8.50    1.20
 -16   2   5    9.70    1.10
  16   2  -5   11.20    1.40
  16   2  -5    9.40    1.20
  16   2  -5    9.80    1.00
  14  -2  -5    5.20    1.50
  14  -2  -5    5.40    0.90
  14   2  -5    6.30    1.20
 -14   2   5    7.40    1.10
  14   2  -5    6.30    1.10
  14   2  -5    5.00    1.10
 -12  -2   5   14.60    1.70
  12  -2  -5   15.40    1.30
  12   2  -5   17.20    1.40
  12   2  -5   18.50    1.70
 -12   2   5   14.00    1.30
  12   2  -5   11.30    1.40
  12   2  -5   13.30    1.60
  10  -2  -5    1.30    0.80
 -10  -2   5   -0.50    1.90
  10  -2  -5    3.00    1.10
  10   2  -5    1.60    0.80
  10   2  -5    1.40    0.80
  10   2  -5    0.90    0.80
  10   2  -5    1.30    1.00
 -10   2   5   -1.80    1.80
 -10   2   5    2.90    0.80
   8  -2  -5    0.00    0.90
   8  -2  -5    3.20    1.20
  -8  -2   5    1.90    1.10
   8   2  -5    1.70    0.70
   8   2  -5    2.80    1.20
   8   2  -5    2.60    0.90
  -8   2   5    1.00    1.20
   8   2  -5    1.50    0.90
   6  -2  -5   45.80    2.10
  -6   2   5   46.00    2.10
  -4  -2   5    2.70    0.70
   4   2  -5    3.60    1.00
  -4   2   5    4.50    1.10
   2  -2  -5  387.26    9.50
   2  -2  -5  372.06   10.00
  -2   2   5  371.86    9.70
   2   2  -5  361.16   10.70
   0  -2  -5  429.36   11.70
   0   2  -5  435.26   11.60
   0   2  -5  462.75   12.10
  -2  -2  -5  223.18    6.70
  -2  -2  -5  235.88    6.70
   2  -2   5  234.28    6.00
   2   2   5  239.78    6.50
  -2   2  -5  240.68    6.70
  -2   2  -5  243.48    7.10
  -4  -2  -5    4.90    1.20
  -4  -2  -5    3.10    1.00
   4  -2   5    4.20    0.70
  -4   2  -5    1.70    0.90
   4   2   5    4.60    0.90
  -4   2  -5    2.70    0.70
  -6  -2  -5    8.40    1.60
   6  -2   5   12.20    1.50
  -6  -2  -5   10.90    2.10
  -6   2  -5   11.00    1.60
   6   2   5   11.70    1.70
  -6   2  -5   11.40    2.10
   8  -2   5    0.50    1.30
  -8  -2  -5   -0.40    1.20
  -8  -2  -5   -1.10    1.60
  -8   2  -5    1.60    1.30
  -8   2  -5    0.80    1.00
  -8   2  -5    1.00    0.70
  -8   2  -5    1.70    1.20
  -8   2  -5    3.70    1.70
   8   2   5   -0.90    1.40
   8   2   5    1.00    0.90
   8   2   5    0.70    1.40
  10  -2   5   24.50    3.10
  10  -2   5   27.60    2.10
 -10  -2  -5   35.00    4.40
 -10  -2  -5   20.40    3.70
  10   2   5   19.90    3.90
 -10   2  -5   16.50    1.80
  10   2   5   22.60    1.80
 -10   2  -5   22.60    1.30
  10   2   5   19.40    2.00
 -10   2  -5   23.20    2.00
  12  -2   5    7.00    1.60
  12   2   5    7.40    1.60
  12   2   5    7.30    1.50
 -12   2  -5    6.90    1.60
 -14  -2  -5    1.00    0.60
  14  -2   5   -1.10    0.70
  14   2   5    0.00    0.80
  14   2   5    1.40    0.80
 -14   2  -5    1.00    0.90
  16  -2   5    5.30    1.10
 -16   2  -5    3.30    0.80
  16   2   5    5.90    1.40
  16   2   5    6.10    1.50
  18  -2   5   18.50    1.20
  18  -2   5   18.70    1.10
  18   2   5   15.80    1.40
 -18   2  -5   16.10    1.30
  18   2   5   17.50    1.20
 -19  -3   5    5.90    0.80
  19  -3  -5    6.20    0.60
 -19   3   5    6.40    0.80
 -19   3   5    6.10    0.90
  19   3  -5    7.00    1.10
  19   3  -5    6.90    1.00
  17  -3  -5   49.00    1.80
 -17   3   5   49.90    2.00
 -17   3   5   52.89    1.80
  17   3  -5   47.70    1.90
  17   3  -5   48.10    1.80
  17   3  -5   50.39    2.10
  15  -3  -5    3.20    0.70
  15  -3  -5    3.50    1.00
  15   3  -5    2.20    0.60
  15   3  -5    3.40    0.80
 -15   3   5    2.00    0.60
  15   3  -5    3.10    0.70
 -15   3   5    2.80    0.80
  13  -3  -5   40.60    2.10
  13  -3  -5   39.40    1.80
  13   3  -5   38.10    2.10
  13   3  -5   38.70    1.90
  13   3  -5   36.60    1.80
  13   3  -5   40.70    1.70
 -13   3   5   38.90    1.70
  11  -3  -5   17.30    1.30
  11  -3  -5   13.10    1.70
  11   3  -5   16.00    1.40
  11   3  -5   16.00    1.40
  11   3  -5   15.50    1.30
  11   3  -5   15.30    1.70
 -11   3   5   16.30    1.30
   9  -3  -5    7.90    1.80
  -9  -3   5    9.30    1.70
   9   3  -5    6.60    1.60
   9   3  -5    9.50    1.20
  -9   3   5    9.10    1.20
   9   3  -5    9.40    1.30
   9   3  -5   12.50    1.80
   7  -3  -5   36.30    2.60
  -7  -3   5   33.20    2.40
   7  -3  -5   35.40    2.20
   7   3  -5   33.50    1.60
   7   3  -5   32.90    1.90
   7   3  -5   32.40    2.20
   7   3  -5   35.20    2.30
  -5  -3   5    6.90    1.40
   5  -3  -5    6.00    1.30
   5  -3  -5    7.50    1.30
   5   3  -5    6.50    1.20
  -5   3   5    7.70    1.30
   3  -3  -5   92.79    2.90
   3  -3  -5   95.39    3.20
   3   3  -5   86.59    3.50
  -3   3   5   90.79    2.90
   1  -3  -5   16.90    1.80
   1  -3  -5   16.20    1.30
  -1   3   5   16.30    1.20
   1   3  -5   14.00    1.20
  -1  -3  -5   19.40    1.40
  -1   3  -5   17.20    1.80
  -1   3  -5   19.10    1.30
   3  -3   5    4.10    0.70
  -3  -3  -5    4.00    1.10
  -3  -3  -5    3.10    0.70
  -3   3  -5    5.10    1.20
   3   3   5    3.10    1.00
  -3   3  -5    5.90    1.30
  -5  -3  -5   12.40    1.60
  -5  -3  -5   14.40    2.10
   5  -3   5   11.90    1.40
  -5   3  -5    9.80    2.10
  -5   3  -5   12.60    1.60
   5   3   5   11.70    1.90
  -7  -3  -5   58.39    3.10
  -7  -3  -5   70.49    3.90
   7  -3   5   59.99    2.80
  -7   3  -5   59.09    2.20
   7   3   5   61.89    5.00
   7   3   5   65.79    3.30
  -7   3  -5   66.99    3.80
  -7   3  -5   60.49    2.40
  -7   3  -5   63.19    2.70
   7   3   5   60.19    2.60
  -9  -3  -5   -0.60    2.70
   9  -3   5    1.80    2.00
  -9  -3  -5   -1.20    1.60
   9   3   5    1.20    0.90
  -9   3  -5   -1.80    2.30
  -9   3  -5    0.30    0.90
  -9   3  -5    2.30    1.00
   9   3   5    4.20    2.00
   9   3   5    0.20    1.30
  -9   3  -5    1.50    0.60
  11  -3   5   -0.30    0.90
 -11   3  -5    0.30    0.90
  11   3   5   -0.60    0.90
 -11   3  -5    0.10    0.80
 -11   3  -5   -0.50    0.50
  11   3   5   -0.60    1.00
  13  -3   5    8.10    1.50
 -13   3  -5   11.20    1.40
 -13   3  -5    8.60    1.50
  13   3   5    7.70    1.60
  13   3   5    9.70    1.70
  15  -3   5   29.50    1.60
  15   3   5   30.70    1.80
  15   3   5   29.60    1.70
 -15   3  -5   30.90    1.80
  17  -3   5   12.90    1.10
  17  -3   5   12.10    1.10
  17   3   5   12.00    1.10
 -17   3  -5   10.80    1.10
  17   3   5    9.90    1.30
  19  -3   5    8.00    1.00
  19  -3   5    8.70    0.90
  19   3   5   10.30    1.00
 -19   3  -5    9.00    0.90
 -20  -4   5    0.40    0.50
  20  -4  -5    0.50    0.30
  20   4  -5    0.10    0.50
  18  -4  -5    0.00    0.30
 -18  -4   5    0.10    0.50
  18   4  -5   -0.20    0.50
 -18   4   5   -0.60    0.60
 -18   4   5    0.10    0.40
  18   4  -5   -0.10    0.50
  18   4  -5    0.50    0.60
  16  -4  -5    0.90    0.40
 -16   4   5    0.80    0.70
 -16   4   5    0.60    0.70
  16   4  -5    0.60    0.50
  16   4  -5    1.50    0.70
  14  -4  -5   10.20    1.50
  14  -4  -5   11.80    1.10
 -14   4   5   12.30    1.50
  14   4  -5   10.90    1.20
 -14   4   5   10.80    1.50
  14   4  -5   11.80    1.30
  14   4  -5   10.70    1.20
  12  -4  -5   15.30    1.70
  12  -4  -5   13.80    1.30
 -12   4   5   14.70    1.20
  12   4  -5   15.00    1.60
  12   4  -5   15.70    1.30
  12   4  -5   13.60    1.40
 -12   4   5   12.60    1.70
  12   4  -5   13.70    1.20
  10  -4  -5   23.40    2.10
  10   4  -5   26.30    1.70
  10   4  -5   26.40    1.60
  10   4  -5   23.60    1.40
  10   4  -5   25.70    1.90
 -10   4   5   25.10    1.50
  -8  -4   5   19.50    2.60
   8  -4  -5   16.10    2.00
   8   4  -5   14.80    1.50
  -8   4   5   16.80    1.40
   8   4  -5   17.80    1.30
   8   4  -5   19.40    1.90
   8   4  -5   19.50    2.10
   8   4  -5   17.00    2.00
   6  -4  -5  124.59    4.10
  -6  -4   5  115.09    4.30
   6  -4  -5  109.09    4.20
  -6   4   5  120.19    3.60
  -6   4   5  139.49    5.80
   6   4  -5  112.59    3.50
   6   4  -5  114.69    4.10
   6   4  -5  116.69    3.80
  -4  -4   5   63.39    2.90
   4  -4  -5   66.39    2.80
   4  -4  -5   68.09    2.80
   4   4  -5   66.59    2.80
   2  -4  -5  242.18    6.90
   2  -4  -5  254.67    7.00
   2   4  -5  237.68    7.10
   0  -4  -5   27.80    1.70
   0   4  -5   26.10    1.70
  -2  -4  -5  121.09    4.20
  -2   4  -5  121.19    4.00
  -2   4  -5  127.89    4.70
   2   4   5  127.59    4.50
  -4  -4  -5   73.99    3.20
  -4   4  -5   70.99    2.60
  -4   4  -5   76.19    3.80
   4   4   5   79.39    3.60
  -4   4  -5   78.59    3.00
  -4   4  -5   73.19    3.10
   4   4   5   69.09    3.10
  -6  -4  -5   22.80    2.40
  -6   4  -5   20.90    1.40
   6   4   5   26.90    5.10
   6   4   5   25.60    2.70
   6   4   5   20.90    2.00
  -6   4  -5   24.20    2.00
  -6   4  -5   26.00    3.40
   6   4   5   19.90    2.80
  -6   4  -5   21.00    1.50
  -8  -4  -5    9.30    2.00
   8   4   5   14.00    3.50
   8   4   5   11.70    2.40
   8   4   5    9.70    1.80
   8   4   5    7.80    1.50
  -8   4  -5   10.70    1.60
  -8   4  -5    9.90    1.20
  -8   4  -5   17.20    4.20
  -8   4  -5    6.70    1.10
 -10   4  -5   20.60    1.30
  10   4   5   20.50    1.90
 -10   4  -5   18.80    1.40
  10   4   5   18.10    1.90
 -10   4  -5   21.30    1.70
  12  -4   5    0.10    0.80
 -12   4  -5   -0.30    0.50
  12   4   5    0.30    0.90
 -12   4  -5   -0.50    0.70
 -12   4  -5    1.10    0.80
  14  -4   5    0.30    0.80
  14   4   5   -0.50    0.70
 -14   4  -5    1.60    0.80
 -14   4  -5    1.60    0.70
  14   4   5    0.70    0.80
 -16  -4  -5    0.60    0.40
  16  -4   5    0.80    0.60
 -16   4  -5    0.50    0.60
  16   4   5    0.30    0.70
  16   4   5    0.00    0.60
  18  -4   5   -0.50    0.40
  18  -4   5    0.80    0.60
  18   4   5    0.10    0.60
  18   4   5   -1.00    0.80
 -18   4  -5    0.20    0.50
  19  -5  -5    0.40    0.30
 -19  -5   5    0.90    0.60
  19   5  -5    1.50    1.00
  19   5  -5    1.30    0.60
 -19   5   5    0.90    0.40
  17  -5  -5    0.30    0.30
  17   5  -5    0.30    0.40
 -17   5   5    0.40    0.40
 -17   5   5   -0.10    0.70
  17   5  -5    0.00    0.50
  17   5  -5    0.40    0.60
  15  -5  -5    0.90    0.50
  15   5  -5    1.00    0.70
 -15   5   5    1.20    0.90
  15   5  -5   -0.10    0.50
  15   5  -5    0.50    0.70
 -15   5   5    0.70    0.40
  13  -5  -5   -0.10    0.60
  13  -5  -5   -0.20    1.00
  13   5  -5    0.20    0.70
  13   5  -5    0.40    0.90
  13   5  -5   -0.30    0.50
  13   5  -5    0.20    0.70
 -13   5   5    0.30    1.20
  11  -5  -5   98.59    3.70
  11   5  -5   97.39    3.40
  11   5  -5  103.89    3.40
 -11   5   5   98.39    3.20
  11   5  -5   98.89    3.10
  11   5  -5   98.69    3.60
   9  -5  -5   20.50    2.20
   9   5  -5   20.50    1.30
  -9   5   5   22.60    1.40
   9   5  -5   23.90    2.10
   9   5  -5   23.30    2.10
   9   5  -5   24.20    1.60
  -7  -5   5   33.20    3.10
   7  -5  -5   24.20    2.30
   7   5  -5   24.10    2.10
   7   5  -5   26.90    1.80
  -7   5   5   27.40    1.50
   7   5  -5   26.40    1.40
  -5  -5   5   30.90    2.50
   5  -5  -5   25.70    3.10
   5  -5  -5   26.50    2.40
   5   5  -5   26.80    2.30
   5   5  -5   25.80    1.40
   5   5  -5   22.60    2.00
  -5   5   5   34.50    3.80
  -5   5   5   24.90    1.70
   5   5  -5   30.00    2.10
   3  -5  -5  359.56    9.90
  -3  -5   5  371.36   10.30
   3  -5  -5  360.76   10.00
   3   5  -5  347.57   10.00
   3   5  -5  368.66    9.60
   3   5  -5  345.17    9.30
   3   5  -5  370.36   10.10
   1  -5  -5    8.90    1.90
   1   5  -5   14.00    1.40
   1   5  -5   12.60    1.70
  -1   5   5   12.30    3.50
   1   5  -5   12.90    2.10
  -1  -5  -5   40.90    2.30
   1   5   5   36.20    2.30
  -1   5  -5   32.30    1.80
   1   5   5   35.40    4.20
  -1   5  -5   32.60    2.30
  -3  -5  -5    5.30    1.20
  -3   5  -5    6.00    1.80
  -3   5  -5    4.30    1.10
   3   5   5    3.70    2.20
   3   5   5    5.40    1.20
   3   5   5    6.50    1.70
  -3   5  -5    6.10    0.90
  -3   5  -5    5.10    1.20
  -5  -5  -5    0.10    1.20
   5   5   5   -1.10    1.90
  -5   5  -5   -3.10    1.90
   5   5   5    0.20    1.70
  -5   5  -5   -0.30    0.70
  -5   5  -5    1.60    0.70
   5   5   5    0.30    0.90
  -5   5  -5    2.10    1.10
   5   5   5    2.50    2.30
  -7  -5  -5   16.60    3.30
   7   5   5   15.50    2.20
  -7   5  -5   18.60    3.40
   7   5   5   13.20    2.70
  -7   5  -5   15.30    1.30
  -7   5  -5   15.80    1.80
   7   5   5   13.00    1.70
  -7   5  -5   13.90    1.20
   7   5   5   16.60    3.90
  -9   5  -5    0.60    0.90
   9   5   5   -0.10    0.80
  -9   5  -5    0.10    0.60
  -9   5  -5    0.50    0.70
   9   5   5    2.10    1.00
 -11   5  -5    9.50    1.10
 -11   5  -5    9.20    1.20
  11   5   5   10.10    1.60
 -11   5  -5    9.90    1.50
  11   5   5    8.80    1.60
  13  -5   5    5.90    1.30
  13   5   5    5.10    1.00
 -13   5  -5    4.00    1.00
  13   5   5    8.30    1.50
 -13   5  -5    6.50    1.00
 -13   5  -5    5.90    1.30
  15  -5   5    6.10    1.00
 -15  -5  -5    3.50    0.70
  15   5   5    3.80    0.80
 -15   5  -5    4.90    1.00
  15   5   5    5.50    1.30
 -15   5  -5    4.20    1.10
  17  -5   5   21.40    1.20
 -17  -5  -5   19.50    1.30
  17   5   5   20.30    1.60
  17   5   5   23.40    1.50
 -17   5  -5   18.40    1.10
  18  -6  -5    4.60    0.50
 -18  -6   5    4.10    0.70
 -18   6   5    5.30    0.60
  18   6  -5    5.00    1.00
  18   6  -5    5.80    0.90
  16  -6  -5    0.40    0.30
  16   6  -5    0.20    0.50
 -16   6   5    0.10    0.40
  16   6  -5   -0.60    0.40
  16   6  -5    0.70    0.70
  14  -6  -5    1.50    0.50
  14   6  -5    1.70    0.80
 -14   6   5    1.60    0.50
  14   6  -5    1.80    0.50
  14   6  -5    1.90    0.80
  12  -6  -5    7.00    1.20
  12  -6  -5    7.70    1.70
 -12   6   5    5.90    1.00
  12   6  -5    5.90    1.60
  12   6  -5    7.80    1.50
  12   6  -5    6.60    1.40
  12   6  -5    6.40    1.00
  10  -6  -5    1.30    1.10
  10   6  -5    2.10    1.10
  10   6  -5    1.80    0.60
  10   6  -5    3.20    0.90
  10   6  -5    3.40    1.10
 -10   6   5    1.60    0.60
   8   6  -5   68.89    2.30
  -8   6   5   63.59    2.40
   8   6  -5   68.89    2.70
   8   6  -5   72.69    3.40
   8   6  -5   65.59    3.40
  -6  -6   5    0.30    2.00
   6   6  -5    0.20    1.20
  -6   6   5    1.00    1.30
  -6   6   5    1.00    2.00
   6   6  -5    5.50    1.60
  -6   6   5    0.80    0.70
   6   6  -5    0.80    0.60
   4  -6  -5  327.57    9.80
  -4  -6   5  335.67    9.90
  -4   6   5  330.27    9.00
  -4   6   5  320.97    8.70
   4   6  -5  328.27    8.60
   4   6  -5  329.47    9.30
   4   6  -5  330.97    9.10
  -4   6   5  324.67   10.30
   4   6  -5  335.77    8.80
   2  -6  -5  118.59    4.80
   2  -6  -5  125.29    4.60
  -2   6   5  113.69    4.10
  -2   6   5  115.19    5.50
   2   6  -5  117.69    3.70
   2   6  -5  124.39    4.20
   2   6  -5  113.29    3.60
   0  -6  -5   10.30    1.40
   0  -6  -5   10.40    2.20
   0   6  -5    8.90    1.50
   0   6   5   10.40    2.70
   0   6   5   12.30    3.20
   0   6  -5    6.60    1.10
   0   6   5    6.20    2.10
   0   6  -5    5.30    1.20
   0   6   5    9.60    1.70
  -2  -6  -5  322.57    9.20
  -2   6  -5  308.07    8.60
   2   6   5  293.27    9.80
  -2   6  -5  305.47    8.10
   2   6   5  296.87    8.90
   2   6   5  311.97    8.50
  -2   6  -5  307.97    8.10
   2   6   5  293.27    9.80
  -4  -6  -5   40.20    3.40
  -4   6  -5   43.50    2.40
   4   6   5   36.20    4.90
   4   6   5   35.70    4.80
   4   6   5   43.50    2.30
  -4   6  -5   40.90    4.60
   4   6   5   42.10    3.30
  -4   6  -5   40.90    1.80
  -4   6  -5   43.20    1.90
   4   6   5   35.00    3.80
   6   6   5    6.40    1.10
   6   6   5    9.40    2.40
  -6   6  -5    8.00    1.70
   6   6   5   22.70    4.70
  -6   6  -5    9.70    1.10
   6   6   5    2.90    3.20
  -6   6  -5    6.00    1.00
   6   6   5    9.30    2.30
   8   6   5    5.60    1.30
   8   6   5    6.80    1.60
   8   6   5    4.80    2.20
  -8   6  -5    6.30    1.00
  -8   6  -5    6.60    1.50
  -8   6  -5    6.00    1.00
 -10   6  -5    0.60    1.00
  10   6   5   -0.50    1.00
  10   6   5   -1.60    2.30
 -10   6  -5    0.10    0.60
 -10   6  -5    0.10    0.50
  10   6   5   -0.80    0.80
  12  -6   5    5.80    1.20
 -12   6  -5    4.00    0.90
 -12   6  -5    4.30    0.80
  12   6   5    3.70    1.00
  12   6   5    5.20    2.40
  12   6   5    6.10    1.40
 -12   6  -5    6.00    1.30
  14  -6   5   -0.50    0.70
 -14   6  -5    0.40    0.60
 -14   6  -5    0.70    0.50
  14   6   5    1.00    0.80
  14   6   5    0.70    0.70
 -16  -6  -5    0.00    0.30
  16  -6   5   -0.30    0.70
  16   6   5    0.30    0.70
 -16   6  -5    0.90    0.50
  16   6   5   -0.90    0.70
 -16   6  -5    0.80    0.50
  17  -7  -5    0.10    0.30
  17   7  -5    0.10    0.50
  17   7  -5    0.20    0.80
  17   7  -5   -0.20    0.30
 -17   7   5    0.60    0.40
  15  -7  -5    0.10    0.40
  15   7  -5    0.30    0.70
  15   7  -5    0.20    0.40
  15   7  -5    0.20    0.60
 -15   7   5    0.50    0.30
  13  -7  -5   14.90    1.00
  13   7  -5   15.80    1.40
  13   7  -5   14.10    1.00
 -13   7   5   13.80    1.00
  13   7  -5   15.70    1.70
  11  -7  -5   31.80    2.30
  11   7  -5   33.60    2.10
  11   7  -5   33.20    1.60
  11   7  -5   31.70    2.20
  11   7  -5   32.40    2.00
 -11   7   5   35.40    2.20
 -11   7   5   33.10    1.50
   9  -7  -5   11.40    1.90
  -9   7   5   16.30    2.10
  -9   7   5   13.10    1.10
   9   7  -5   12.20    1.60
   9   7  -5   13.50    2.30
   9   7  -5   12.30    1.10
   9   7  -5   10.90    1.80
   7  -7  -5   38.60    2.50
  -7   7   5   46.00    3.50
  -7   7   5   35.80    2.90
  -7   7   5   40.00    2.10
   7   7  -5   41.50    1.80
   7   7  -5   42.40    2.30
  -7   7   5   41.80    1.90
   7   7  -5   40.60    2.60
  -5   7   5   -0.70    1.60
   5   7  -5    0.90    0.70
  -5   7   5    1.00    2.40
   5   7  -5    0.40    1.30
  -5   7   5    2.00    0.80
  -5   7   5    1.40    0.90
   5   7  -5    0.50    1.20
  -3  -7   5  190.08    7.20
  -3   7   5  187.58    6.30
  -3   7   5  195.98    5.70
   3   7  -5  196.48    5.50
   3   7  -5  202.38    5.40
  -3   7   5  185.68    7.00
   3   7  -5  197.58    6.00
   1  -7  -5  300.67    9.70
  -1   7   5  286.47    9.50
  -1   7   5  291.57    9.70
  -1   7   5  302.37    8.20
   1   7  -5  300.07    7.90
  -1   7   5  295.77    8.80
   1   7  -5  301.77    8.00
   1   7  -5  298.17    8.50
  -1  -7  -5   83.99    4.60
  -1  -7  -5   83.19    2.70
   1   7   5   72.29    4.60
  -1   7  -5   88.19    3.50
  -1   7  -5   82.39    2.70
   1   7   5   77.29    4.70
   1   7   5   80.69    3.90
   1   7   5   84.49    3.10
   3   7   5   50.99    4.20
  -3   7  -5   57.49    2.20
  -3   7  -5   54.59    2.10
   3   7   5   57.29    2.50
  -3   7  -5   59.29    2.80
   3   7   5   56.49    4.00
   3   7   5   61.19    3.10
   5   7   5   -0.10    0.80
   5   7   5   -0.60    1.90
  -5   7  -5    1.10    0.60
  -5   7  -5    1.00    1.00
   5   7   5    0.40    2.80
   5   7   5   -1.10    1.40
  -5   7  -5    0.50    0.60
   7   7   5    3.10    1.30
  -7   7  -5    1.50    0.90
  -7   7  -5    1.30    0.60
  -7   7  -5    1.70    0.70
   7   7   5    2.30    0.90
   7   7   5    0.20    1.90
   7   7   5   -0.30    2.20
   9   7   5    5.00    1.20
   9   7   5   16.80    3.80
   9   7   5    4.10    0.90
  -9   7  -5    6.00    1.00
  -9   7  -5    4.80    0.90
   9   7   5    3.90    2.00
  11   7   5    2.50    0.80
  11   7   5    3.00    1.90
 -11   7  -5    3.10    0.90
 -11   7  -5    2.20    0.60
 -11   7  -5    3.80    0.80
  11   7   5    2.80    1.00
  13  -7   5    5.00    1.10
 -13   7  -5    4.50    1.00
 -13   7  -5    4.70    0.80
 -13   7  -5    5.10    0.70
  13   7   5    5.10    3.50
  13   7   5    5.00    1.10
  13   7   5    6.40    1.30
  15  -7   5   23.50    2.00
 -15  -7  -5   19.20    0.90
 -15   7  -5   17.80    1.20
  15   7   5   18.10    1.20
 -15   7  -5   18.80    1.00
  15   7   5   23.00    1.60
  16  -8  -5    0.20    0.20
 -16   8   5    0.10    0.50
  16   8  -5   -0.50    0.80
  16   8  -5    0.10    0.30
  16   8  -5   -0.90    0.50
  14  -8  -5    0.20    0.30
  14   8  -5    0.10    0.30
  14   8  -5   -0.50    0.80
 -14   8   5    0.10    0.30
  14   8  -5    0.00    0.60
  12   8  -5    0.10    1.00
  10  -8  -5    0.40    1.10
 -10   8   5    1.10    1.00
  10   8  -5    0.10    1.20
  10   8  -5   -0.10    0.50
  10   8  -5    0.80    1.20
  10   8  -5    0.20    0.80
 -10   8   5    0.30    0.50
   8  -8  -5   40.60    2.50
   8   8  -5   40.00    2.20
   8   8  -5   39.40    3.20
   8   8  -5   39.80    2.50
  -8   8   5   41.40    1.70
  -8   8   5   36.10    2.40
  -8   8   5   35.70    1.90
   8   8  -5   40.70    1.70
   6  -8  -5    3.10    1.20
   6   8  -5    2.20    0.60
  -6   8   5    1.20    1.60
  -6   8   5    2.40    0.70
  -6   8   5    4.60    1.30
  -6   8   5    1.30    0.80
   6   8  -5    2.60    1.30
   6   8  -5    1.60    1.20
  -4   8   5   80.49    4.30
   4   8  -5   85.39    3.80
  -4   8   5   82.89    3.00
  -4   8   5   81.49    3.00
   4   8  -5   84.19    2.80
   4   8  -5   86.89    3.50
  -4   8   5   83.69    3.70
  -2   8   5  301.47    8.00
   2   8  -5  285.67    7.70
   2   8  -5  295.27    8.30
  -2   8   5  283.67    8.40
   2   8  -5  280.37    7.70
  -2   8   5  280.57    9.20
   0  -8  -5   87.19    3.30
   0   8  -5   95.09    3.70
   0   8   5   94.29    4.80
   0   8   5  100.39    3.40
   0   8   5   87.79    4.80
   0   8   5   94.89    3.90
   0   8  -5  100.09    3.10
   2   8   5    9.30    2.20
  -2   8  -5    9.30    1.10
   2   8   5    9.90    1.40
   2   8   5    9.90    2.10
  -2   8  -5    7.60    1.30
   2   8   5    5.10    1.90
  -2   8  -5    7.20    1.40
  -4   8  -5  243.38    6.60
   4   8   5  247.18    7.30
   4   8   5  244.88    8.40
   4   8   5  241.18    6.90
  -4   8  -5  240.88    6.60
  -4   8  -5  248.48    7.20
   4   8   5  237.48    8.00
   6   8   5    1.30    2.00
   6   8   5    0.10    1.70
  -6   8  -5    0.90    1.00
  -6   8  -5    0.80    0.50
   6   8   5    1.10    1.20
  -6   8  -5   -0.70    0.50
   6   8   5   -0.70    0.80
   8   8   5   82.99    3.40
   8   8   5   75.99    4.30
  -8   8  -5   83.99    3.20
  -8   8  -5   82.69    2.70
   8   8   5   80.69    3.00
  -8   8  -5   82.39    2.60
   8   8   5   81.79    4.40
  10   8   5    6.40    1.80
  10   8   5   15.30    3.70
  10   8   5    9.10    1.60
 -10   8  -5    8.90    1.40
  10   8   5    9.80    1.30
 -10   8  -5    8.00    0.90
 -10   8  -5    9.40    0.90
  12  -8   5    5.70    1.20
  12   8   5    7.70    1.00
 -12   8  -5    7.40    0.80
  12   8   5    6.90    1.70
 -12   8  -5    4.60    0.80
 -12   8  -5    5.20    0.70
  12   8   5    7.00    1.30
 -14  -8  -5    9.90    0.60
 -14   8  -5   11.90    0.80
  14   8   5   10.20    1.00
  14   8   5   10.80    1.20
 -14   8  -5   11.00    1.00
  15  -9  -5    0.30    0.20
  15   9  -5    0.30    0.30
 -15   9   5    0.50    0.30
  15   9  -5    0.70    1.10
  15   9  -5    0.60    0.60
  13  -9  -5   10.80    0.80
  13   9  -5   10.10    1.10
  13   9  -5    9.10    1.70
  13   9  -5   10.20    0.80
 -13   9   5    9.70    0.70
 -11   9   5    9.20    0.80
  11   9  -5    9.80    1.30
  11   9  -5   13.10    2.10
  11   9  -5    9.60    0.90
 -11   9   5    5.30    1.30
   9   9  -5    1.80    0.50
   9   9  -5    1.50    0.80
  -9   9   5    1.60    0.70
  -9   9   5    2.10    0.50
   9   9  -5    0.40    1.60
   7  -9  -5    0.40    1.00
  -7   9   5    0.40    0.60
  -7   9   5    0.00    0.60
   7   9  -5   -1.50    1.30
  -7   9   5    0.50    0.90
   7   9  -5    0.50    0.50
  -7   9   5    2.00    1.40
   7   9  -5    0.50    1.00
   5   9  -5   16.80    2.30
  -5   9   5    9.80    1.40
  -5   9   5   13.90    2.60
  -5   9   5   12.80    2.10
   5   9  -5    7.40    1.30
   5   9  -5   10.60    2.40
  -5   9   5    8.90    1.20
  -3   9   5    0.30    1.10
  -3   9   5    0.60    1.50
   3   9  -5    1.70    1.30
  -3   9   5   -0.10    0.70
   3   9  -5    0.60    0.80
   1   9  -5   -1.50    0.80
  -1   9   5   -0.30    0.70
  -1   9   5    1.10    1.20
   1   9  -5    0.80    1.20
  -1  -9  -5    0.20    0.70
  -1   9  -5   -0.70    0.60
   1   9   5    0.80    1.50
   1   9   5   -0.90    1.60
  -1   9  -5    1.40    1.20
   1   9   5    0.70    0.60
   1   9   5    0.00    1.10
  -3  -9  -5    1.40    0.60
   3   9   5    2.20    1.20
   3   9   5    2.70    1.80
   3   9   5    0.40    1.70
   3   9   5    0.60    0.70
  -3   9  -5    0.80    0.60
  -3   9  -5    1.70    0.60
  -3   9  -5    0.50    1.20
   5   9   5   88.09    3.10
   5   9   5   89.99    4.20
   5   9   5   81.99    4.30
  -5   9  -5   91.39    2.90
  -5   9  -5   92.59    3.50
  -5   9  -5   90.29    2.80
   5   9   5   90.49    3.60
   7   9   5   18.80    2.90
  -7   9  -5   19.70    1.70
  -7   9  -5   21.40    1.20
   7   9   5   20.00    2.60
  -7   9  -5   20.30    1.20
   7   9   5   20.90    2.00
   7   9   5   25.00    1.50
   9   9   5   53.79    3.70
   9   9   5   63.09    3.00
  -9   9  -5   77.69    2.60
   9   9   5   69.49    3.70
   9   9   5   66.99    3.10
  -9   9  -5   73.09    2.70
 -11   9  -5    0.50    0.40
 -11   9  -5    0.60    0.70
  11   9   5    0.50    0.50
  11   9   5   -0.70    0.70
  11   9   5    0.50    1.20
  11   9   5    0.30    1.60
 -11   9  -5    1.00    0.40
 -13   9  -5    8.40    0.70
  13   9   5    7.80    0.90
 -13   9  -5    9.00    0.60
  13   9   5    8.30    1.10
 -13   9  -5   10.20    1.00
  14 -10  -5    0.10    0.20
  14  10  -5   -0.10    0.70
  14  10  -5    0.40    0.30
 -14  10   5   -0.10    0.30
  12 -10  -5   -0.20    0.40
  12  10  -5    0.30    0.30
 -12  10   5    0.20    0.40
  12  10  -5    0.60    0.70
  10  10  -5   15.00    0.90
 -10  10   5   12.50    1.30
 -10  10   5   15.40    0.90
  10  10  -5   16.00    1.50
   8 -10  -5    5.20    1.60
   8  10  -5    3.80    0.80
  -8  10   5    5.60    1.00
   8  10  -5    4.40    1.20
  -8  10   5    4.80    1.30
  -8  10   5    2.60    0.60
   6 -10  -5   15.70    2.00
   6  10  -5   16.70    1.20
  -6  10   5   17.80    1.20
  -6  10   5   20.50    2.50
   6  10  -5   19.10    2.40
  -4  10   5  100.29    3.20
  -4  10   5   90.89    4.20
   4  10  -5  110.39    4.00
  -4  10   5  102.69    3.70
  -2  10   5  168.98    6.10
  -2  10   5  169.48    4.90
   2  10  -5  171.88    6.30
  -2  10   5  163.88    5.30
   0  10  -5    2.40    0.70
   0  10  -5    1.30    1.30
   0  10   5    2.80    0.70
   0  10   5    2.20    1.10
   0  10   5    2.50    1.50
   2  10   5    0.20    1.50
  -2  10  -5    1.20    0.60
   2  10   5    0.60    1.40
  -2  10  -5    1.10    1.20
   2  10   5    0.30    0.60
   2  10   5    0.00    0.90
  -2  10  -5    1.30    0.60
  -4 -10  -5    1.20    0.50
  -4  10  -5    0.90    0.50
   4  10   5    1.10    1.40
   4  10   5    0.20    1.50
  -4  10  -5    0.30    0.50
   4  10   5   -0.20    0.50
   4  10   5    0.00    0.90
  -6 -10  -5    3.30    0.80
  -6  10  -5    4.00    1.10
   6  10   5    2.10    0.80
   6  10   5    1.60    1.40
   6  10   5    3.60    1.40
  -6  10  -5    3.80    0.80
  -8 -10  -5    0.70    0.40
  -8  10  -5    0.80    0.80
   8  10   5    1.20    1.30
   8  10   5    0.40    0.40
   8  10   5    0.80    1.20
  -8  10  -5    0.50    0.40
   8  10   5    0.60    0.70
  -8  10  -5    1.00    0.40
 -10 -10  -5    0.00    0.30
 -10  10  -5    1.00    0.40
 -10  10  -5    1.30    0.70
  10  10   5    1.70    1.10
  10  10   5    0.10    1.40
  10  10   5    0.90    0.40
 -10  10  -5    0.10    0.30
  10  10   5   -0.20    0.70
 -12 -10  -5    0.30    0.20
  12  10   5    0.70    0.60
 -12  10  -5    0.30    0.30
 -12  10  -5    2.10    0.70
 -12  10  -5    0.50    0.30
  12  10   5    0.70    0.40
  11 -11  -5    6.90    0.60
 -11  11   5    6.10    0.70
  11  11  -5    6.80    0.70
  11  11  -5    4.00    0.90
  -9  11   5   35.70    1.60
  -9  11   5   42.50    1.80
   9  11  -5   36.70    1.40
   9  11  -5   37.60    2.20
  -9  11   5   37.90    1.60
   7 -11  -5    7.80    1.40
   7  11  -5    8.40    1.00
   7  11  -5    3.90    1.50
  -7  11   5    6.50    0.80
  -7  11   5    4.80    1.10
   5 -11  -5   48.10    2.30
  -5  11   5   49.90    1.80
  -5  11   5   50.49    2.20
  -5  11   5   56.59    2.90
  -3  11   5   44.40    1.70
  -3  11   5   44.70    2.80
  -3  11   5   46.40    2.20
  -1  11   5    6.00    1.40
  -1  11   5    3.70    0.90
  -1  11   5    3.70    0.90
   1  11   5    0.20    0.50
   1  11   5    0.20    0.80
  -1  11  -5    0.70    0.70
   1  11   5    1.40    1.10
   3  11   5   -1.00    0.80
  -3  11  -5    0.20    0.50
   3  11   5    1.00    1.10
   3  11   5    0.60    0.40
  -3  11  -5    0.40    0.50
  -5 -11  -5    1.40    0.50
   5  11   5    0.40    0.50
  -5  11  -5    0.60    0.50
   5  11   5    0.70    1.00
   5  11   5    0.90    0.70
  -5  11  -5    3.40    0.70
   5  11   5    1.90    1.20
  -7 -11  -5    3.60    0.70
   7  11   5    4.00    1.30
  -7  11  -5    3.30    0.60
  -7  11  -5    3.00    0.70
   7  11   5    3.20    0.80
   7  11   5    2.60    0.70
   7  11   5    2.90    1.10
  -9 -11  -5    2.20    0.50
  -9  11  -5    1.10    0.30
   9  11   5    1.10    1.20
  -9  11  -5    2.70    0.50
   9  11   5    1.80    0.70
   9  11   5    1.20    0.40
 -11 -11  -5    0.30    0.30
  11  11   5    1.00    0.40
  11  11   5    1.30    0.60
  -8  12   5   11.40    0.80
  -8  12   5   10.50    1.00
  -6  12   5    6.80    1.10
  -6  12   5    6.40    0.60
   4 -12  -5   17.30    1.40
  -4  12   5   16.00    1.20
  -4  12   5   18.20    1.00
  -4  12   5   17.40    2.00
  -2  12   5   33.60    1.40
  -2  12   5   35.40    1.70
  -2  12   5   33.80    2.20
   0  12   5    3.90    0.60
   0  12   5    5.70    1.50
   0  12   5    5.30    1.20
   2  12   5   15.30    0.90
   2  12   5   15.20    1.20
   2  12   5   15.10    1.80
  -4  12  -5   29.40    1.70
   4  12   5   40.10    1.70
  -4  12  -5   37.50    1.50
   4  12   5   41.00    1.40
   4  12   5   34.90    2.10
   6  12   5    3.30    0.50
  -6  12  -5    2.50    0.60
   6  12   5    3.40    1.50
  -6  12  -5    1.40    0.40
   6  12   5    2.10    0.70
  -8  12  -5    0.40    0.30
   8  12   5    0.20    0.30
   8  12   5   -0.30    1.20
  -8  12  -5    0.00    0.30
   8  12   5   -0.70    0.60
   3 -13  -5   15.30    2.00
  -3  13   5   12.70    1.10
  -3  13   5   11.50    0.60
   1 -13  -5   10.40    1.00
  -1  13   5   13.40    1.40
  -1  13   5   10.80    0.60
  -1  13   5   11.40    1.00
   1  13   5   -0.20    0.60
   1  13   5    1.20    1.30
   3  13   5   12.80    1.10
   3  13   5   13.70    0.70
   3  13   5   13.00    1.40
  20   0  -6    0.10    0.30
 -20   0   6    0.30    0.40
 -18   0   6   13.40    0.90
  18   0  -6   12.70    1.10
  18   0  -6   12.40    0.90
  16   0  -6    0.30    0.50
 -16   0   6   -0.10    0.60
  16   0  -6    0.30    0.60
 -14   0   6    0.10    0.70
  14   0  -6    0.90    0.60
  14   0  -6    1.40    0.70
  12   0  -6   42.70    2.20
  12   0  -6   42.90    1.80
  12   0  -6   44.00    2.00
 -12   0   6   45.80    1.90
  12   0  -6   39.80    2.00
  10   0  -6    1.50    0.80
 -10   0   6    2.30    2.10
  10   0  -6    1.60    0.80
  10   0  -6    0.20    0.80
  10   0  -6    1.40    1.10
  -8   0   6  728.03   19.10
   8   0  -6  728.73   19.10
   8   0  -6  733.23   18.70
   8   0  -6  693.43   18.30
   8   0  -6  717.73   18.10
   8   0  -6  723.83   18.60
   6   0  -6  201.48    5.60
  -6   0   6  209.28    6.40
   6   0  -6  208.38    6.10
   6   0  -6  207.98    5.70
   6   0  -6  194.98    6.20
   6   0  -6  208.98    6.30
  -4   0   6   17.60    1.70
   4   0  -6   14.80    1.50
   0   0  -6    0.00    1.00
  -2   0  -6   38.40    2.60
  -2   0  -6   37.80    2.10
  -4   0  -6   80.99    3.90
  -4   0  -6   82.39    3.30
  -6   0  -6   32.80    3.10
  -6   0  -6   32.70    3.30
  -6   0  -6   26.90    2.50
  -6   0  -6   30.50    1.60
  -8   0  -6  305.87    9.50
  -8   0  -6  312.97    8.20
  -8   0  -6  316.77    8.90
  -8   0  -6  312.77   10.30
 -10   0  -6   43.50    3.30
 -10   0  -6   42.90    2.50
  12   0   6   94.89    3.30
 -12   0  -6   87.19    3.60
  12   0   6   92.89    3.30
  14   0   6  854.51   21.20
 -14   0  -6  822.02   21.30
  14   0   6  834.42   21.30
  16   0   6   61.19    2.30
  16   0   6   58.89    2.30
  18   0   6   10.00    1.40
  18   0   6   11.70    1.00
 -19  -1   6    0.10    0.40
  19  -1  -6    0.10    0.30
  19   1  -6    0.30    0.40
  19   1  -6    1.40    0.80
 -19   1   6   -0.10    0.40
  17  -1  -6    0.80    0.60
  17  -1  -6    0.30    0.40
  17   1  -6    0.40    0.50
 -17   1   6   -0.20    0.50
 -17   1   6    0.20    0.50
  17   1  -6   -0.20    0.50
  15  -1  -6    0.10    0.50
 -15  -1   6    0.50    0.70
  15  -1  -6    0.30    0.70
 -15   1   6    0.10    0.50
  15   1  -6   -1.20    0.80
  15   1  -6   -0.40    0.60
  15   1  -6   -0.30    0.60
  13  -1  -6   16.50    1.20
 -13  -1   6   18.00    1.40
  13  -1  -6   18.90    1.40
  13   1  -6   19.70    1.60
  13   1  -6   19.70    1.50
 -13   1   6   17.50    1.30
  13   1  -6   18.20    1.40
  13   1  -6   18.20    1.30
  11  -1  -6    1.00    0.70
  11  -1  -6    0.40    0.80
  11  -1  -6    1.60    0.90
  11  -1  -6   -0.20    1.00
 -11   1   6    1.10    0.60
  11   1  -6    1.50    1.00
  11   1  -6    1.70    0.80
  11   1  -6    0.60    0.80
   9  -1  -6   10.00    2.90
   9  -1  -6    8.70    1.50
   9  -1  -6    8.80    1.50
   9  -1  -6   10.10    1.50
  -9  -1   6    7.50    1.90
   9  -1  -6    7.80    1.90
  -9   1   6   10.90    2.20
   9   1  -6    8.90    1.20
   9   1  -6   10.50    1.40
   9   1  -6    8.60    1.60
   9   1  -6    8.20    1.70
   9   1  -6    7.30    1.70
  -7  -1   6   80.29    3.50
   7  -1  -6   73.09    3.10
   7  -1  -6   71.69    3.30
   7  -1  -6   72.19    2.60
   7  -1  -6   75.89    3.30
   7   1  -6   75.69    3.40
   7   1  -6   74.79    2.50
   7   1  -6   78.09    2.80
   7   1  -6   77.49    3.10
   7   1  -6   73.19    2.70
  -7   1   6   78.09    3.50
   5  -1  -6   85.19    3.30
   5  -1  -6   82.29    3.40
   5  -1  -6   85.79    2.90
  -5  -1   6   86.19    3.40
   5   1  -6   81.19    2.70
  -5   1   6   89.19    3.40
   5   1  -6   83.39    3.30
   5   1  -6   83.69    2.90
   3  -1  -6   81.19    3.10
   3   1  -6   78.29    3.10
  -3   1   6   80.89    3.00
   1   1  -6    0.10    0.70
  -1  -1  -6   16.00    1.60
  -1  -1  -6   16.40    2.10
  -1   1  -6   15.90    1.40
  -1   1  -6   18.80    2.10
  -3  -1  -6   75.99    3.60
  -3  -1  -6   76.19    3.10
  -3   1  -6   76.99    3.70
  -3   1  -6   79.09    3.10
  -5  -1  -6    1.20    0.60
  -5  -1  -6    1.70    1.70
  -5  -1  -6    0.10    1.00
   5   1   6    1.50    1.10
  -5   1  -6    2.00    1.10
  -5   1  -6    0.70    0.70
  -5   1  -6    0.60    1.00
  -5   1  -6    4.00    1.70
  -5   1  -6    3.00    1.50
  -7  -1  -6   46.60    4.20
  -7  -1  -6   49.20    1.90
  -7  -1  -6   46.40    3.10
  -7   1  -6   47.50    2.80
   7   1   6   46.80    2.20
  -7   1  -6   57.09    4.10
  -7   1  -6   45.30    3.40
  -7   1  -6   47.10    2.00
  -7   1  -6   46.40    2.30
  -9  -1  -6   97.69    3.00
  -9   1  -6   91.99    3.00
  -9   1  -6   93.09    3.70
   9   1   6   93.59    3.30
 -11  -1  -6    8.20    1.20
  11  -1   6    8.00    1.90
  11   1   6    8.80    1.40
  11   1   6   11.40    2.10
 -11   1  -6    6.80    1.30
  13  -1   6   -0.40    0.90
 -13  -1  -6    0.20    0.60
 -13   1  -6   -1.10    1.00
  13   1   6    1.40    1.00
  13   1   6    0.10    0.80
  15  -1   6   49.60    2.20
 -15   1  -6   47.10    2.20
  15   1   6   50.99    2.20
  17  -1   6    0.60    0.50
  17  -1   6    1.10    0.80
  17   1   6    0.60    0.60
  17   1   6    0.30    0.80
 -17   1  -6   -0.10    0.80
 -20  -2   6   -0.10    0.40
  20  -2  -6   -0.40    0.30
 -20   2   6    0.40    0.40
  20   2  -6    0.10    0.40
 -18  -2   6    3.20    0.70
  18  -2  -6    1.40    0.90
  18  -2  -6    3.00    0.60
 -18   2   6    2.60    0.50
  18   2  -6    2.80    0.70
  18   2  -6    1.90    0.60
 -18   2   6    3.60    0.80
  16  -2  -6    1.80    0.70
  16   2  -6    0.40    0.70
  16   2  -6    0.10    0.50
 -16   2   6    1.30    0.60
 -16   2   6    0.60    0.50
  14  -2  -6   -0.10    0.60
  14  -2  -6    0.60    0.80
 -14  -2   6   -0.40    0.80
 -14   2   6    0.70    0.50
  14   2  -6   -0.50    0.60
  14   2  -6    0.80    0.60
  14   2  -6   -0.70    0.60
  12  -2  -6   12.10    1.40
  12  -2  -6   11.40    1.20
 -12   2   6   10.90    1.10
  12   2  -6   13.40    1.20
  12   2  -6   10.30    1.30
  12   2  -6   11.30    1.50
  12   2  -6   12.90    1.30
  10  -2  -6    9.80    1.50
  10  -2  -6   11.30    1.40
  10  -2  -6   11.10    1.90
 -10   2   6    9.20    1.30
  10   2  -6    8.10    1.40
  10   2  -6    9.70    1.40
  10   2  -6    8.80    2.00
  10   2  -6   11.60    1.20
   8  -2  -6   19.20    2.30
   8  -2  -6   18.70    1.70
   8  -2  -6   23.60    2.90
   8  -2  -6   18.80    1.80
   8  -2  -6   17.70    1.90
  -8  -2   6   17.50    2.90
   8   2  -6   18.00    2.60
   8   2  -6   20.60    1.60
   8   2  -6   21.60    1.30
   8   2  -6   21.50    1.90
   8   2  -6   24.10    1.60
   6  -2  -6   35.60    2.00
  -6  -2   6   37.70    2.50
   6  -2  -6   34.90    2.40
   6  -2  -6   37.60    2.40
   6   2  -6   39.70    1.90
   6   2  -6   34.70    1.50
   6   2  -6   33.10    2.00
  -6   2   6   33.60    2.80
   6   2  -6   36.80    2.40
   6   2  -6   32.90    2.40
  -4  -2   6    2.70    1.10
   4  -2  -6    2.50    1.30
   4  -2  -6    3.10    1.00
   4  -2  -6    1.70    0.90
   4   2  -6    1.60    0.60
  -4   2   6    2.60    1.10
   4   2  -6    1.20    0.90
   4   2  -6    2.70    0.90
   4   2  -6    4.00    1.30
   2  -2  -6   50.09    2.40
  -2   2   6   51.09    2.40
   0  -2  -6    8.00    1.50
   0   2  -6    7.10    1.30
  -2  -2  -6    6.90    1.50
  -2  -2  -6    7.40    1.80
  -2  -2  -6    4.00    1.40
  -2   2  -6    5.20    1.40
  -2   2  -6    7.50    1.50
  -4  -2  -6   59.89    2.20
  -4  -2  -6   63.59    2.90
  -4  -2  -6   64.59    3.60
   4   2   6   56.49    2.90
  -4   2  -6   58.79    2.30
  -4   2  -6   58.89    3.00
  -4   2  -6   61.29    2.90
  -4   2  -6   64.89    3.70
  -6  -2  -6   65.19    3.40
  -6  -2  -6   63.49    4.30
  -6  -2  -6   62.69    2.20
  -6   2  -6   58.89    4.40
  -6   2  -6   63.69    2.40
  -6   2  -6   62.09    2.30
  -6   2  -6   60.99    3.10
   6   2   6   62.69    2.80
  -6   2  -6   62.09    2.80
  -8  -2  -6    8.20    3.10
  -8  -2  -6    3.10    2.00
  -8  -2  -6    5.50    1.00
  -8   2  -6    2.30    0.90
   8   2   6    3.80    1.00
  -8   2  -6    5.00    1.30
 -10  -2  -6   90.79    2.80
  10   2   6   90.19    3.70
 -10   2  -6   86.09    3.10
  10   2   6   91.39    3.30
 -10   2  -6   91.59    3.40
  12  -2   6    1.70    1.10
 -12  -2  -6    1.60    0.60
 -12   2  -6    2.10    1.00
  12   2   6    2.00    0.80
  12   2   6    0.10    1.10
  14   2   6   43.30    2.20
  14   2   6   43.20    2.10
 -14   2  -6   42.30    2.10
  16  -2   6   38.70    1.80
  16  -2   6   36.50    1.90
  16   2   6   38.20    1.70
 -16   2  -6   36.80    1.80
  16   2   6   38.40    1.80
  18  -2   6    1.30    0.50
 -18   2  -6    1.20    0.70
  18   2   6    0.60    0.80
  18   2   6    0.60    0.60
 -19  -3   6    8.80    0.80
  19  -3  -6    9.90    0.60
 -19   3   6    8.60    0.80
  19   3  -6   10.80    1.00
  19   3  -6    9.50    1.40
 -19   3   6    7.30    0.90
  17  -3  -6   -1.10    0.70
  17  -3  -6   -0.20    0.40
 -17   3   6    0.40    0.40
  17   3  -6   -0.40    0.60
  17   3  -6   -0.30    0.50
 -17   3   6   -0.50    0.60
  17   3  -6    0.50    0.60
  15  -3  -6    2.10    0.50
  15  -3  -6    2.20    0.80
  15   3  -6    2.50    0.70
  15   3  -6    2.40    0.60
 -15   3   6    2.70    0.60
  15   3  -6    1.90    0.60
 -15   3   6    3.00    0.80
  13  -3  -6   21.90    1.60
  13  -3  -6   24.60    1.40
 -13  -3   6   22.00    1.80
  13   3  -6   23.50    1.50
  13   3  -6   21.70    1.30
  13   3  -6   24.00    1.50
 -13   3   6   24.10    1.30
  13   3  -6   22.40    1.70
  11  -3  -6   24.70    1.50
  11  -3  -6   25.50    1.90
  11   3  -6   24.70    1.50
  11   3  -6   26.70    1.70
  11   3  -6   23.90    1.40
 -11   3   6   27.10    1.50
  11   3  -6   25.50    1.80
   9  -3  -6    2.70    0.90
   9  -3  -6    1.60    1.00
   9   3  -6    2.10    1.20
   9   3  -6    1.60    0.70
   9   3  -6    2.60    1.10
   9   3  -6    1.20    0.60
  -9   3   6    1.40    0.60
   7  -3  -6   32.80    2.30
   7  -3  -6   36.70    2.90
  -7  -3   6   38.00    3.20
   7   3  -6   36.20    1.90
   7   3  -6   33.30    2.80
   7   3  -6   34.80    1.90
   7   3  -6   36.70    2.20
   7   3  -6   38.40    1.60
   5  -3  -6   16.80    2.10
  -5  -3   6   17.00    2.20
   5  -3  -6   15.10    2.00
   5  -3  -6   14.90    1.60
   5   3  -6   16.00    2.00
   5   3  -6   11.80    1.90
   5   3  -6   14.70    1.10
   5   3  -6   14.30    1.50
   5   3  -6   18.20    1.70
   3  -3  -6   35.00    2.20
   3  -3  -6   28.50    2.50
   3   3  -6   32.50    2.30
   3   3  -6   31.10    2.10
   3   3  -6   32.20    1.60
   3   3  -6   33.10    1.70
   1  -3  -6   74.99    3.10
   1   3  -6   71.99    3.00
   1   3  -6   73.89    2.60
   1   3  -6   77.79    2.70
   1   3  -6   68.29    3.10
  -1  -3  -6   21.00    1.40
  -1  -3  -6   23.90    1.90
  -1   3  -6   19.30    2.70
  -1   3  -6   21.00    1.80
  -1   3  -6   19.00    1.90
  -1   3  -6   17.70    1.30
  -3  -3  -6   20.60    1.20
  -3  -3  -6   22.10    2.10
  -3   3  -6   25.50    2.90
  -3   3  -6   19.00    2.10
  -3   3  -6   21.00    1.40
   3   3   6   13.70    2.20
  -3   3  -6   19.40    1.90
  -5  -3  -6   94.39    2.90
  -5  -3  -6   89.59    4.00
  -5   3  -6   89.49    3.10
  -5   3  -6   94.09    3.50
   5   3   6   91.79    3.40
  -5   3  -6   97.79    4.90
  -5   3  -6   90.89    3.00
  -5   3  -6   94.89    3.90
  -7  -3  -6   19.00    3.20
  -7  -3  -6   26.40    1.30
  -7   3  -6   23.60    4.70
  -7   3  -6   24.90    1.90
  -7   3  -6   22.60    1.50
   7   3   6   24.70    1.90
  -7   3  -6   25.30    1.50
  -9  -3  -6    3.50    0.60
  -9   3  -6    4.40    1.20
   9   3   6    4.90    1.10
   9   3   6    3.40    1.60
  -9   3  -6    3.40    0.80
 -11  -3  -6    6.10    0.90
 -11   3  -6    4.20    0.90
 -11   3  -6    6.40    1.60
  11   3   6    5.20    1.20
  11   3   6    6.40    1.50
 -13  -3  -6   -0.30    0.50
  13  -3   6   -0.20    1.00
 -13   3  -6    0.30    0.80
  13   3   6   -0.40    0.80
 -13   3  -6    1.60    0.90
  13   3   6    0.60    1.00
 -15  -3  -6    0.00    0.40
  15  -3   6    0.50    0.80
  15   3   6   -0.20    0.60
 -15   3  -6   -0.50    0.60
  15   3   6   -1.10    0.80
  17  -3   6    0.90    0.50
  17   3   6    1.60    0.60
 -17   3  -6    0.80    0.60
  17   3   6    2.60    0.80
  18  -4  -6    0.60    0.30
 -18  -4   6    1.50    0.50
  18   4  -6    0.60    0.60
  18   4  -6    0.20    0.50
  18   4  -6    0.80    0.50
 -18   4   6    0.40    0.60
 -18   4   6    0.70    0.40
  16  -4  -6   23.10    1.10
  16  -4  -6   25.50    1.50
 -16   4   6   21.70    1.40
  16   4  -6   22.30    1.20
 -16   4   6   24.20    1.20
  16   4  -6   21.20    1.30
  16   4  -6   22.90    1.40
  14  -4  -6   14.00    1.40
  14  -4  -6   15.10    1.10
 -14   4   6   14.30    1.50
  14   4  -6   16.30    1.30
  14   4  -6   15.40    1.40
 -14   4   6   14.20    1.10
  14   4  -6   13.40    1.10
  12  -4  -6   10.00    1.10
  12  -4  -6    8.10    1.50
  12   4  -6    9.40    1.10
 -12   4   6    9.80    1.70
  12   4  -6    9.00    1.50
  12   4  -6   10.70    1.50
 -12   4   6    9.80    1.00
  12   4  -6    9.20    1.20
  10  -4  -6    9.10    1.60
  10  -4  -6   11.40    1.20
  10   4  -6    9.40    1.60
  10   4  -6   11.50    1.70
  10   4  -6   10.00    1.30
  10   4  -6    8.10    1.00
 -10   4   6   10.50    1.10
   8  -4  -6  131.49    4.50
  -8   4   6  132.39    3.90
   8   4  -6  127.39    3.80
   8   4  -6  127.39    4.30
   8   4  -6  130.09    4.10
   8   4  -6  126.29    4.00
   6  -4  -6    7.60    2.40
  -6  -4   6    8.50    1.80
   6  -4  -6    8.30    1.80
  -6   4   6    7.30    1.20
   6   4  -6    5.50    1.40
   6   4  -6    9.70    1.50
   6   4  -6   11.00    1.80
   6   4  -6    8.20    1.50
   6   4  -6    7.70    1.00
   4  -4  -6   21.00    1.60
   4  -4  -6   21.80    2.40
  -4  -4   6   25.30    2.60
   4  -4  -6   22.60    2.20
  -4   4   6   25.20    4.70
   4   4  -6   25.40    2.20
   4   4  -6   23.90    2.30
   4   4  -6   22.60    2.10
   4   4  -6   22.30    1.60
   4   4  -6   23.10    1.30
   2  -4  -6   21.40    1.50
   2  -4  -6   22.70    2.30
   2   4  -6   21.60    2.20
   2   4  -6   22.70    1.50
   2   4  -6   21.80    1.50
   2   4  -6   20.50    2.00
   0  -4  -6   50.59    2.80
   0  -4  -6   45.60    1.90
   0   4  -6   43.60    2.60
   0   4  -6   46.50    2.60
   0   4  -6   43.60    2.00
   0   4   6   44.50    2.80
   0   4  -6   43.40    1.90
  -2  -4  -6   11.40    1.20
  -2  -4  -6   14.60    2.10
  -2   4  -6   13.80    3.00
   2   4   6   15.40    2.20
  -2   4  -6   14.20    2.20
  -2   4  -6    8.50    1.60
  -2   4  -6   12.70    1.90
  -2   4  -6   14.20    1.20
  -4  -4  -6    4.90    0.90
  -4  -4  -6    9.30    2.20
  -4   4  -6    3.00    1.90
   4   4   6    6.20    2.90
  -4   4  -6    4.40    1.60
  -4   4  -6    8.80    1.80
  -4   4  -6    6.50    1.40
   4   4   6    7.30    1.70
  -4   4  -6    4.60    0.80
  -6   4  -6    0.40    1.00
   6   4   6    1.20    0.90
   6   4   6    1.00    2.90
  -6   4  -6   -0.50    0.70
  -6   4  -6    0.20    0.70
  -8   4  -6    0.50    0.70
  -8   4  -6    0.20    0.60
   8   4   6   -2.30    1.40
  -8   4  -6   -0.50    0.90
   8   4   6   -0.10    0.90
 -10   4  -6   16.80    1.30
 -10   4  -6   17.40    1.20
 -10   4  -6   17.10    1.70
  10   4   6   21.50    2.20
  10   4   6   16.70    1.70
 -12  -4  -6   12.80    1.00
 -12   4  -6   13.90    1.50
 -12   4  -6   12.30    1.20
  12   4   6   14.30    1.50
  12   4   6   14.60    1.80
 -14  -4  -6    0.60    0.40
  14  -4   6    0.90    1.10
  14   4   6    1.90    0.90
 -14   4  -6    0.20    0.70
 -14   4  -6    0.50    0.80
  14   4   6    0.50    0.70
 -16  -4  -6    5.60    0.70
  16   4   6    5.40    1.00
 -16   4  -6    5.50    0.90
  16   4   6    4.90    1.30
  18  -4   6    2.80    0.70
 -18   4  -6    3.20    0.80
  17  -5  -6    0.50    0.30
  17   5  -6    0.10    0.40
 -17   5   6    0.40    0.30
  17   5  -6    0.10    0.50
  17   5  -6    0.00    0.60
  15  -5  -6    3.90    0.60
  15  -5  -6    5.80    1.30
  15   5  -6    3.90    0.80
  15   5  -6    4.90    1.10
 -15   5   6    2.90    0.70
  15   5  -6    2.00    0.70
  13  -5  -6   22.50    1.60
  13  -5  -6   20.90    1.20
  13   5  -6   21.40    1.60
  13   5  -6   21.50    1.40
 -13   5   6   20.90    1.20
  13   5  -6   21.40    1.50
  13   5  -6   23.10    1.60
  11  -5  -6    1.30    0.90
  11  -5  -6    1.10    0.70
  11   5  -6    0.10    0.70
 -11   5   6    0.60    0.50
  11   5  -6    0.60    0.90
  11   5  -6    0.40    1.10
  11   5  -6    0.10    0.50
   9  -5  -6  193.48    6.10
   9   5  -6  199.98    5.70
   9   5  -6  202.68    6.00
  -9   5   6  197.28    5.50
   9   5  -6  192.38    5.70
   9   5  -6  200.18    5.50
   7   5  -6  194.68    6.50
   7   5  -6  213.98    5.90
   7   5  -6  220.28    6.10
  -5  -5   6    4.20    1.70
   5  -5  -6    7.50    1.80
   5   5  -6    8.00    1.40
   5   5  -6   12.10    1.70
  -5   5   6    9.50    2.50
   5   5  -6    7.90    1.10
  -5   5   6    7.40    1.30
   5   5  -6    7.00    1.10
   3  -5  -6    6.10    1.40
   3  -5  -6    7.10    1.70
  -3  -5   6    3.20    1.60
  -3   5   6    7.00    1.40
   3   5  -6    3.20    1.40
   3   5  -6    5.20    1.20
   3   5  -6    5.00    1.10
   3   5  -6    5.10    1.30
  -3   5   6    4.90    1.50
  -3   5   6    8.30    2.70
   1  -5  -6   53.19    2.10
   1  -5  -6   54.09    3.40
   1   5  -6   51.19    2.10
   1   5  -6   56.09    3.30
  -1   5   6   52.29    2.80
   1   5  -6   54.29    2.70
  -1   5   6   56.29    5.50
   1   5  -6   55.89    2.10
  -1  -5  -6    0.80    0.60
  -1  -5  -6   -1.30    1.20
  -1   5  -6   -0.10    0.90
  -1   5  -6    0.30    0.70
  -1   5  -6    0.10    1.10
  -1   5  -6    1.00    1.40
   1   5   6   -0.40    1.10
  -3  -5  -6   31.90    1.50
  -3  -5  -6   33.70    3.10
  -3   5  -6   31.60    2.10
  -3   5  -6   34.00    1.60
   3   5   6   31.30    3.90
   3   5   6   31.50    2.20
  -3   5  -6   32.40    4.40
  -3   5  -6   33.20    2.00
  -5   5  -6    7.50    1.60
  -5   5  -6    5.50    1.10
   5   5   6    7.60    1.70
  -5   5  -6    5.40    1.20
   5   5   6    7.40    2.50
   7   5   6   19.10    3.20
   7   5   6   16.90    1.80
   7   5   6   18.20    4.10
  -7   5  -6   17.80    1.20
  -7   5  -6   17.30    1.70
  -7   5  -6   18.70    1.30
  -9   5  -6    8.10    1.50
  -9   5  -6    7.40    1.10
   9   5   6    8.00    2.20
   9   5   6    6.20    1.50
  -9   5  -6    7.00    1.00
   9   5   6    6.60    2.90
 -11   5  -6    1.40    0.80
  11   5   6    1.90    1.20
 -11   5  -6    1.00    0.60
 -11   5  -6    0.80    0.50
  11   5   6    1.40    0.80
 -13  -5  -6    2.50    0.70
 -13   5  -6    2.70    0.90
 -13   5  -6    4.60    0.90
  13   5   6    3.20    1.00
 -15  -5  -6    4.90    0.70
  15   5   6    5.00    0.90
  15   5   6    8.30    1.10
 -15   5  -6    8.30    1.10
 -15   5  -6    5.20    0.90
  17  -5   6    0.00    0.70
 -17   5  -6    0.90    0.90
  17   5   6    1.80    0.60
  17   5   6    0.90    0.80
 -16   6   6   22.00    1.00
  16   6  -6   20.70    1.30
  16   6  -6   21.90    1.50
  16   6  -6   21.40    1.10
  14  -6  -6    4.40    0.80
  14  -6  -6    2.00    0.50
  14   6  -6    3.10    0.80
 -14   6   6    3.40    0.70
  14   6  -6    5.40    1.40
  14   6  -6    5.40    1.00
  12  -6  -6    0.90    0.50
  12  -6  -6    1.10    0.90
  12   6  -6   -0.10    1.10
 -12   6   6    1.10    0.50
  12   6  -6    1.70    0.50
  12   6  -6    1.80    0.90
  12   6  -6    1.20    0.80
  10  -6  -6    2.00    1.00
  10   6  -6    3.70    1.70
  10   6  -6    2.30    1.00
  10   6  -6    1.40    0.50
 -10   6   6    2.20    0.60
  10   6  -6    1.00    0.70
   8  -6  -6   -0.10    1.00
   8   6  -6    0.70    1.00
   8   6  -6   -0.60    0.50
  -8   6   6    0.10    0.60
   8   6  -6    0.10    0.90
   6  -6  -6  264.27    8.30
   6   6  -6  296.07    8.30
   6   6  -6  290.57    7.60
   6   6  -6  291.57    8.00
   6   6  -6  292.67    7.80
  -6   6   6  286.47    7.70
  -4   6   6   14.90    2.50
   4   6  -6   11.60    1.40
   4   6  -6   11.80    1.10
   4   6  -6   13.50    2.20
  -4   6   6   10.60    1.40
  -4   6   6    9.60    1.50
   4   6  -6   12.90    1.70
   2  -6  -6   49.00    4.80
   2  -6  -6   51.39    2.10
   2   6  -6   54.29    2.60
  -2   6   6   54.49    2.70
   2   6  -6   52.69    2.10
  -2   6   6   51.79    4.60
   2   6  -6   52.99    2.10
   0  -6  -6    5.30    1.20
   0  -6  -6    4.00    2.10
   0   6  -6    3.20    1.20
   0   6  -6    4.60    1.10
   0   6  -6    2.20    0.80
   0   6   6    3.20    2.60
   0   6   6    2.70    1.10
  -2  -6  -6   10.20    1.10
  -2   6  -6    9.80    1.10
   2   6   6   14.50    3.30
   2   6   6   10.50    2.40
  -2   6  -6    7.40    1.70
   2   6   6    8.30    1.60
  -4  -6  -6    6.00    0.90
   4   6   6    3.50    2.10
   4   6   6    5.90    1.50
  -4   6  -6    6.30    1.50
   4   6   6    6.70    1.90
  -4   6  -6    6.40    1.30
  -4   6  -6    5.20    0.90
  -6   6  -6    4.70    1.10
   6   6   6    1.80    2.00
   6   6   6    5.10    1.60
  -6   6  -6    7.00    1.60
  -6   6  -6    4.00    1.00
   6   6   6    3.80    1.00
   8   6   6   29.50    2.50
   8   6   6   32.30    3.70
  -8   6  -6   32.10    1.50
   8   6   6   29.90    2.00
  -8   6  -6   32.10    1.50
  -8   6  -6   31.50    2.00
  10   6   6   40.50    2.50
 -10   6  -6   40.70    2.10
 -10   6  -6   39.80    1.70
  10   6   6   40.80    2.00
  10   6   6   39.40    4.40
 -10   6  -6   42.20    1.90
 -12   6  -6   54.19    2.80
  12   6   6   47.90    2.40
 -14  -6  -6   67.29    2.10
 -14   6  -6   68.59    2.20
 -14   6  -6   65.59    2.60
  14   6   6   67.49    2.30
  14   6   6   70.19    2.50
 -16  -6  -6   11.30    0.60
  16   6   6   12.10    0.90
 -16   6  -6   10.60    0.90
  16   6   6   12.40    1.30
 -17   7   6    4.30    0.50
  17   7  -6    3.60    0.80
  15  -7  -6    3.70    0.90
  15   7  -6    4.40    0.60
  15   7  -6    3.50    1.40
 -15   7   6    2.60    0.60
  15   7  -6    5.40    0.90
  13  -7  -6    8.20    1.40
  13  -7  -6    6.70    0.80
  13   7  -6    4.30    1.00
 -13   7   6    7.40    0.80
  13   7  -6    3.80    1.00
  13   7  -6    6.90    0.80
  11  -7  -6    4.30    0.90
  11  -7  -6    6.50    1.40
  11   7  -6    1.70    1.20
  11   7  -6    5.40    1.40
  11   7  -6    5.00    0.80
 -11   7   6    5.40    0.90
  11   7  -6    4.20    1.20
   9  -7  -6   80.49    3.20
   9   7  -6   78.59    3.10
  -9   7   6   80.29    2.70
   9   7  -6   81.89    3.00
   9   7  -6   80.19    2.80
   7  -7  -6  115.69    5.30
   7   7  -6  119.39    4.10
  -7   7   6  118.19    3.60
   7   7  -6  117.99    3.50
   7   7  -6  121.59    4.00
   5  -7  -6  140.49    5.00
   5   7  -6  144.49    4.80
   5   7  -6  149.29    4.80
  -5   7   6  148.79    4.30
  -5   7   6  140.69    4.50
  -5   7   6  152.88    5.90
   5   7  -6  140.79    4.30
   5   7  -6  142.19    4.20
  -3   7   6   46.10    2.30
  -3   7   6   47.50    3.80
   3   7  -6   44.70    1.90
   3   7  -6   46.60    2.50
   3   7  -6   46.90    2.00
   1   7  -6  129.29    4.40
  -1   7   6  124.89    4.10
  -1   7   6  120.49    5.50
   1   7  -6  124.89    3.80
   1   7  -6  128.99    3.80
  -1  -7  -6    1.00    0.60
   1   7   6   -0.90    2.20
  -1   7  -6    1.20    0.70
   1   7   6   -1.30    0.80
  -1   7  -6    1.20    1.10
  -3  -7  -6   25.60    1.30
  -3   7  -6   22.20    1.60
   3   7   6   25.00    2.80
  -3   7  -6   22.80    1.30
   3   7   6   22.10    1.70
   3   7   6   21.30    4.30
  -3   7  -6   21.00    2.00
   3   7   6   21.30    3.20
  -5  -7  -6   11.30    1.00
   5   7   6   11.60    3.00
  -5   7  -6   11.00    1.60
   5   7   6   10.30    2.30
   5   7   6   12.30    2.00
  -5   7  -6    9.10    1.00
  -5   7  -6    9.70    1.10
   5   7   6   11.80    3.50
  -7   7  -6   48.00    1.90
  -7   7  -6   46.80    2.00
   7   7   6   50.69    2.90
   7   7   6   50.19    3.80
   7   7   6   47.30    2.20
   9   7   6   12.90    3.20
  -9   7  -6   12.90    1.10
   9   7   6   12.40    2.00
  -9   7  -6   12.60    1.50
  -9   7  -6   12.20    1.00
   9   7   6   13.60    1.30
  11   7   6    8.60    1.60
  11   7   6    4.60    1.10
 -11   7  -6    5.80    0.70
 -11   7  -6    3.90    1.10
 -11   7  -6    5.90    0.90
 -13  -7  -6    3.00    0.60
  13   7   6    2.70    0.90
 -13   7  -6    3.00    0.70
  13   7   6    2.30    0.50
 -13   7  -6    3.40    0.60
 -15  -7  -6    4.40    0.50
  15   7   6    3.60    0.80
  15   7   6    4.00    0.80
 -15   7  -6    3.80    0.70
  14  -8  -6   -0.10    0.30
  14   8  -6    0.20    0.30
 -14   8   6    0.00    0.30
  14   8  -6    0.60    0.70
  12  -8  -6    1.40    0.40
  12  -8  -6    2.40    0.90
  12   8  -6    1.20    0.40
 -12   8   6    1.80    0.40
  12   8  -6    1.60    0.70
  10  -8  -6    7.70    1.40
  10   8  -6    5.80    0.80
  10   8  -6    6.50    1.50
   8  -8  -6   34.00    2.20
   8   8  -6   35.70    1.50
   8   8  -6   36.00    2.10
  -8   8   6   35.70    1.60
   8   8  -6   32.50    2.00
   6  -8  -6   25.10    2.10
  -6   8   6   26.00    1.60
   6   8  -6   28.30    2.10
   6   8  -6   24.80    2.10
   6   8  -6   24.80    1.40
  -6   8   6   25.10    1.50
   4   8  -6   20.60    1.40
  -4   8   6   23.30    1.60
   4   8  -6   23.60    2.10
   4   8  -6   21.60    1.70
  -4   8   6   24.20    3.10
   2   8  -6   34.90    1.80
   2   8  -6   34.80    1.70
  -2   8   6   28.10    3.30
  -2   8   6   33.70    2.90
  -2   8   6   36.40    1.90
   2   8  -6   33.90    2.20
   0  -8  -6   86.29    2.70
   0   8   6   88.29    3.80
   0   8  -6   84.89    3.40
   0   8  -6   85.99    2.90
   0   8   6   86.09    3.10
   0   8   6   76.19    4.40
  -2  -8  -6    7.70    1.00
  -2   8  -6    5.60    1.00
   2   8   6    5.00    1.50
   2   8   6    5.00    0.90
   2   8   6    5.60    2.10
  -2   8  -6    5.20    1.20
  -4  -8  -6   51.79    1.90
   4   8   6   49.40    4.00
  -4   8  -6   51.39    2.60
   4   8   6   51.59    2.90
  -4   8  -6   51.59    2.00
   4   8   6   47.20    4.70
  -4   8  -6   51.39    2.00
   4   8   6   50.99    2.50
  -6  -8  -6    0.00    0.40
   6   8   6    1.00    1.50
   6   8   6   -0.20    0.70
  -6   8  -6    0.40    0.60
  -6   8  -6    0.40    0.90
  -6   8  -6    0.10    0.50
   6   8   6    1.20    1.20
   6   8   6   -1.70    2.20
  -8  -8  -6   24.30    1.20
   8   8   6   25.80    2.00
  -8   8  -6   25.70    1.20
  -8   8  -6   26.50    1.20
   8   8   6   23.80    2.90
  -8   8  -6   23.40    1.70
   8   8   6   26.90    1.60
 -10  -8  -6    0.80    0.30
 -10   8  -6    1.20    0.40
  10   8   6    1.60    0.90
  10   8   6    1.30    0.50
 -10   8  -6    1.10    0.70
 -10   8  -6    1.10    0.40
 -12  -8  -6    0.80    0.30
  12   8   6    1.40    0.80
 -12   8  -6    1.70    0.50
  12   8   6    0.90    0.50
 -12   8  -6    0.90    0.40
 -14  -8  -6    6.20    0.50
 -14   8  -6    6.80    0.80
  14   8   6    7.30    1.20
 -14   8  -6    6.80    0.60
  14   8   6    6.30    0.70
  13  -9  -6   22.20    0.90
 -13   9   6   21.30    0.90
  13   9  -6   21.10    1.40
  13   9  -6   24.10    1.20
  11  -9  -6   10.10    0.80
  11  -9  -6   12.90    1.40
 -11   9   6   10.10    0.80
  11   9  -6   10.80    1.30
  11   9  -6   10.50    0.80
   9  -9  -6   13.50    1.40
  -9   9   6   11.60    1.00
   9   9  -6   13.10    0.90
   9   9  -6   14.10    1.40
   9   9  -6   13.90    1.60
   7  -9  -6   44.20    2.30
   7   9  -6   50.59    2.30
   7   9  -6   47.00    2.50
  -7   9   6   45.90    1.80
  -7   9   6   47.50    1.90
   5  -9  -6    0.80    0.80
   5   9  -6    3.90    1.20
   5   9  -6    0.60    0.60
  -5   9   6    0.10    1.20
  -5   9   6    1.70    0.70
  -5   9   6    1.60    1.50
   3   9  -6    2.30    0.70
  -3   9   6    1.80    1.40
  -3   9   6    2.80    1.50
   3   9  -6    1.60    1.10
   3   9  -6    2.40    0.90
  -3   9   6    1.40    0.70
   1   9  -6   26.20    2.00
  -1   9   6   26.30    2.30
  -1   9   6   24.80    2.90
  -1   9   6   23.90    1.50
   1   9  -6   22.90    1.40
  -1  -9  -6    3.40    0.60
  -1   9  -6    4.10    1.10
   1   9   6    8.90    2.10
  -1   9  -6    2.00    0.60
   1   9   6    2.10    1.60
   1   9   6    4.70    1.10
  -3  -9  -6   13.60    1.10
   3   9   6    9.90    1.20
  -3   9  -6   12.60    1.00
   3   9   6   13.00    2.00
   3   9   6    7.70    1.90
  -3   9  -6   11.00    1.60
  -3   9  -6   11.90    1.30
  -5  -9  -6    0.60    0.40
  -5   9  -6    0.50    0.50
   5   9   6    0.50    0.60
   5   9   6    1.00    1.10
   5   9   6   -3.40    2.60
  -5   9  -6    1.40    0.90
   5   9   6    1.50    1.40
  -7  -9  -6   41.20    1.50
  -7   9  -6   40.10    2.00
   7   9   6   43.60    2.30
   7   9   6   44.50    3.60
  -7   9  -6   42.50    2.10
  -7   9  -6   39.90    1.50
   7   9   6   39.20    2.70
  -9  -9  -6   -0.40    0.30
  -9   9  -6    0.20    0.50
   9   9   6   -0.10    0.50
  -9   9  -6    1.20    0.70
   9   9   6   -0.20    0.90
  -9   9  -6    0.20    0.40
 -11  -9  -6    4.90    0.60
 -11   9  -6    4.70    0.60
 -11   9  -6    7.10    1.00
  11   9   6    4.80    0.70
  11   9   6    3.40    0.80
 -13  -9  -6    4.40    0.40
  13   9   6    5.10    0.70
 -13   9  -6    5.30    0.80
  13   9   6    5.90    1.30
 -13   9  -6    5.40    0.60
  12 -10  -6    2.40    0.50
 -12  10   6    1.10    0.40
  12  10  -6    2.30    0.60
  12  10  -6    1.10    0.80
  10 -10  -6   12.20    1.20
 -10  10   6   11.90    0.90
  10  10  -6   15.30    1.60
  10  10  -6   12.90    0.80
   8 -10  -6   20.00    1.40
  -8  10   6   21.40    1.20
   8  10  -6   19.30    1.10
   8  10  -6   22.00    2.10
   6 -10  -6   26.30    1.70
   6  10  -6   27.90    1.30
  -6  10   6   28.90    1.30
  -6  10   6   25.30    2.00
   4 -10  -6    6.30    1.30
   4  10  -6    6.60    1.80
  -4  10   6    8.20    1.80
  -4  10   6    8.30    0.90
  -4  10   6    8.00    2.20
   4  10  -6    7.50    1.20
  -2  10   6   23.20    1.90
   2  10  -6   23.40    1.60
   2  10  -6   21.30    1.90
  -2  10   6   22.60    2.10
   0  10  -6    3.70    1.10
   0  10   6    3.70    1.10
   0  10   6    3.60    0.70
   0  10  -6    3.00    0.60
   2  10   6   -0.10    1.00
  -2  10  -6    1.10    0.50
   2  10   6    0.00    0.80
   2  10   6    1.00    1.30
  -2  10  -6    1.10    0.90
  -4 -10  -6    2.80    0.50
   4  10   6    4.30    0.80
  -4  10  -6    4.70    1.30
  -4  10  -6    3.10    0.80
  -4  10  -6    3.40    0.60
   4  10   6    3.00    1.00
   4  10   6    2.60    1.40
  -6 -10  -6    9.00    0.80
   6  10   6   10.90    1.50
  -6  10  -6    9.40    0.80
  -6  10  -6    8.90    1.30
   6  10   6    9.90    2.40
  -6  10  -6    7.80    0.80
   6  10   6    9.20    0.90
  -8 -10  -6    0.50    0.30
   8  10   6    1.30    0.60
  -8  10  -6    0.10    0.70
  -8  10  -6    0.60    0.40
   8  10   6   -0.20    0.70
  -8  10  -6    0.60    0.40
 -10 -10  -6    6.10    0.60
 -10  10  -6    6.40    1.00
 -10  10  -6    6.70    0.60
  10  10   6    7.70    1.10
  10  10   6    7.10    0.70
   9 -11  -6   54.99    1.70
   9  11  -6   55.29    1.70
   7 -11  -6  127.79    3.80
   7  11  -6  121.69    3.40
  -7  11   6  127.49    3.40
   5 -11  -6    0.00    0.70
  -5  11   6   -1.50    0.90
  -5  11   6    0.70    0.40
   3 -11  -6    0.60    0.60
  -3  11   6    2.80    0.90
  -3  11   6    1.80    0.40
  -3  11   6    2.30    1.00
  -1  11   6   31.00    1.30
  -1  11   6   34.90    1.90
  -1  11   6   33.80    2.30
  -1  11  -6    0.10    0.50
   1  11   6    1.30    0.90
   1  11   6    0.80    1.10
   1  11   6    0.50    0.50
  -3  11  -6    0.30    0.50
   3  11   6   -0.80    1.10
  -3  11  -6    0.30    1.10
   3  11   6   -0.40    0.80
   3  11   6    0.10    0.40
   5  11   6    3.50    0.60
   5  11   6    2.70    1.30
  -5  11  -6    3.40    1.10
  -5  11  -6    3.30    0.60
   5  11   6    2.80    0.80
  -7 -11  -6   21.60    0.90
   7  11   6   20.80    1.00
  -7  11  -6   22.80    0.90
  -7  11  -6   20.00    1.50
   7  11   6   20.90    1.80
  -9 -11  -6    0.20    0.30
   9  11   6   -0.10    0.30
   9  11   6    0.30    0.80
  -9  11  -6    0.00    0.30
  -6  12   6    2.90    0.60
   4 -12  -6    0.80    0.60
  -4  12   6    1.20    0.40
   2 -12  -6   23.10    1.40
  -2  12   6   27.20    1.60
  -2  12   6   24.10    1.00
   0 -12  -6    3.10    0.70
   0  12   6    3.40    0.50
   0  12   6    1.40    0.90
   0  12   6    3.20    0.80
   2  12   6    6.10    1.20
   2  12   6    6.80    0.60
   2  12   6    4.80    1.40
   4  12   6    0.30    0.30
   4  12   6    0.80    0.80
  -4  12  -6    0.60    0.60
   4  12   6    0.30    1.20
  18   0  -7   -0.50    0.50
  18   0  -7    0.00    0.40
 -18   0   7   -0.40    0.40
  16   0  -7   -0.40    0.50
 -16   0   7   -0.30    0.50
  16   0  -7    0.40    0.50
  14   0  -7    0.70    0.60
  14   0  -7   -0.40    0.50
 -14   0   7   -0.30    0.50
  12   0  -7    0.30    0.60
 -12   0   7   -0.20    0.60
  12   0  -7   -1.40    0.90
  12   0  -7    0.20    0.80
  12   0  -7   -0.60    0.60
  10   0  -7    0.20    0.80
  10   0  -7   -0.20    1.00
  10   0  -7   -0.20    0.70
  10   0  -7   -0.20    0.70
   8   0  -7   -0.40    1.10
   8   0  -7   -0.20    0.80
   8   0  -7    0.10    0.60
   6   0  -7    0.30    0.60
  -6   0   7   -1.80    1.80
   6   0  -7    1.10    1.20
   6   0  -7   -1.10    1.20
   6   0  -7   -0.30    0.70
   6   0  -7    0.20    0.90
   4   0  -7    0.80    1.10
   4   0  -7    0.40    1.50
   4   0  -7    0.00    1.00
  -4   0   7    0.20    1.50
   4   0  -7   -0.60    0.70
   4   0  -7   -0.30    0.60
  -2   0   7    0.30    1.40
   2   0  -7    1.80    1.00
   2   0  -7    0.00    1.60
   2   0  -7    1.80    0.80
   2   0  -7    0.10    0.60
   2   0  -7   -1.30    1.30
   0   0  -7   -0.40    1.00
   0   0  -7   -0.80    1.70
   0   0  -7   -0.30    0.60
   0   0  -7   -1.80    0.80
  -2   0  -7    1.70    1.90
  -2   0  -7   -0.20    0.90
  -2   0  -7    0.90    1.10
  -2   0  -7   -0.40    0.60
   2   0   7    3.00    1.80
  -2   0  -7   -0.70    2.00
   4   0   7   -1.70    1.10
  -4   0  -7   -0.90    0.50
  -4   0  -7    0.00    0.90
  -4   0  -7    1.40    2.30
  -4   0  -7    0.60    1.40
  -4   0  -7   -1.50    1.80
  -6   0  -7    0.50    0.50
  -6   0  -7    3.40    3.10
  -6   0  -7   -0.30    1.60
  -6   0  -7    0.40    1.00
   6   0   7   -0.30    0.80
  -8   0  -7   -0.70    0.50
  -8   0  -7   -2.40    1.60
   8   0   7    0.30    0.80
 -10   0  -7    2.40    1.40
  10   0   7    0.30    0.80
 -10   0  -7   -0.10    0.60
 -12   0  -7   -0.40    1.30
  12   0   7   -1.00    0.80
  14   0   7   -0.20    0.60
  16   0   7    0.00    0.50
 -19  -1   7    1.20    0.40
  19  -1  -7    0.60    0.40
  19   1  -7    0.70    0.50
  19   1  -7   -0.40    0.60
 -19   1   7    0.70    0.40
  17  -1  -7    2.10    0.50
 -17  -1   7    2.80    0.70
  17  -1  -7    3.20    0.70
  17   1  -7    1.30    0.50
 -17   1   7    3.40    0.80
  17   1  -7    2.60    0.70
 -17   1   7    2.60    0.50
  15  -1  -7    6.00    0.90
 -15  -1   7    5.50    1.00
  15  -1  -7    6.10    1.00
  15   1  -7    8.30    1.40
  15   1  -7    6.60    1.00
 -15   1   7    6.40    0.90
  13  -1  -7  123.69    3.60
  13  -1  -7  120.49    3.80
 -13  -1   7  121.59    3.60
  13   1  -7  119.09    3.60
  13   1  -7  125.29    3.90
  13   1  -7  119.19    3.60
 -13   1   7  121.19    3.60
  13   1  -7  119.39    3.90
  11  -1  -7   42.90    2.30
  11  -1  -7   46.10    1.90
  11  -1  -7   45.00    2.00
  11  -1  -7   47.60    2.50
  11   1  -7   44.60    2.00
 -11   1   7   47.50    1.90
  11   1  -7   45.90    1.80
  11   1  -7   44.80    2.10
  11   1  -7   45.00    2.30
   9  -1  -7    1.50    0.80
   9  -1  -7    0.50    1.20
   9  -1  -7    0.70    0.80
   9   1  -7    1.40    1.00
   9   1  -7    1.30    0.60
   9   1  -7    0.50    0.80
   7  -1  -7   14.70    1.30
   7  -1  -7   15.60    2.10
   7  -1  -7   11.40    2.10
  -7  -1   7   17.50    3.80
   7  -1  -7   13.80    1.50
   7   1  -7   16.20    1.50
   7   1  -7   16.70    1.20
   7   1  -7   15.00    1.80
   7   1  -7   15.80    4.10
   7   1  -7   14.30    1.30
  -5  -1   7    5.90    1.80
   5  -1  -7    6.80    1.60
   5  -1  -7    9.20    2.40
   5  -1  -7    7.20    1.20
   5  -1  -7    7.80    1.50
   5  -1  -7    7.90    1.20
  -5   1   7    6.60    2.10
   5   1  -7    5.40    1.20
   5   1  -7    7.70    1.40
   5   1  -7    6.90    1.20
   5   1  -7    4.10    1.30
   5   1  -7    7.10    1.00
   3  -1  -7    9.30    2.00
   3  -1  -7    6.00    1.10
  -3  -1   7    6.10    1.60
   3  -1  -7    9.70    2.00
   3  -1  -7    8.30    1.90
   3  -1  -7    7.60    1.30
   3   1  -7    7.10    1.40
  -3   1   7    7.50    1.70
   3   1  -7    7.70    1.10
   3   1  -7    7.00    1.40
   3   1  -7    5.80    1.10
   3   1  -7    7.80    1.50
   1  -1  -7   20.90    2.60
   1  -1  -7   25.80    1.60
   1  -1  -7   26.40    2.10
   1  -1  -7   23.60    1.20
   1   1  -7   25.00    1.40
   1   1  -7   22.00    2.40
   1   1  -7   19.60    2.10
   1   1  -7   21.80    1.50
   1   1  -7   31.80    3.70
  -1  -1  -7    1.70    1.10
  -1  -1  -7    1.80    0.60
  -1  -1  -7    0.60    1.90
  -1  -1  -7    1.50    0.90
  -1   1  -7    0.50    0.70
  -1   1  -7    0.50    0.90
  -1   1  -7    4.40    1.60
  -1   1  -7    1.80    0.60
  -3  -1  -7   75.49    4.90
  -3  -1  -7   72.39    2.80
  -3  -1  -7   78.79    2.50
  -3  -1  -7   79.29    3.90
  -3   1  -7   76.89    2.50
   3   1   7   81.89    3.20
  -3   1  -7   79.69    4.70
  -3   1  -7   75.69    2.70
  -3   1  -7   72.29    3.50
  -3   1  -7   75.89    3.50
  -5  -1  -7    5.20    0.90
  -5  -1  -7    5.20    1.90
  -5  -1  -7    8.10    3.20
  -5   1  -7    5.60    2.70
  -5   1  -7    3.70    0.90
  -5   1  -7    5.00    1.00
   5   1   7    5.20    1.20
  -5   1  -7    2.70    1.40
  -5   1  -7    2.50    1.60
  -7  -1  -7   90.89    3.10
  -7   1  -7   98.29    3.70
  -7   1  -7   96.09    3.20
  -7   1  -7   96.69    3.10
   7   1   7   98.89    3.60
  -9  -1  -7  715.33   17.60
   9   1   7  692.13   17.90
  -9   1  -7  709.23   18.10
  -9   1  -7  663.43   18.40
  -9   1  -7  694.73   17.50
 -11  -1  -7   62.99    2.20
 -11   1  -7   65.89    2.90
  13  -1   7    2.00    0.70
 -13  -1  -7    1.90    0.60
 -13   1  -7   -0.30    1.00
  13   1   7    2.50    0.80
  15  -1   7    1.70    0.60
  15   1   7    2.20    0.60
 -15   1  -7    3.40    1.00
  17  -1   7   14.20    1.00
  17   1   7   13.00    1.00
  18  -2  -7   24.60    1.30
  18  -2  -7   29.10    1.10
 -18  -2   7   28.30    1.20
  18   2  -7   27.00    1.30
  18   2  -7   28.30    1.30
 -18   2   7   24.50    1.50
 -18   2   7   29.20    1.10
  16  -2  -7    4.20    0.70
  16  -2  -7    4.40    0.90
  16   2  -7    5.10    0.90
  16   2  -7    5.10    0.80
 -16   2   7    4.40    0.70
  16   2  -7    3.50    0.70
 -16   2   7    4.00    0.90
  14  -2  -7    7.60    1.00
  14  -2  -7    9.30    0.90
 -14   2   7    8.40    0.90
  14   2  -7    8.40    1.10
  14   2  -7    8.20    1.00
  12  -2  -7    1.80    0.70
  12  -2  -7    1.90    0.70
  12   2  -7    1.90    0.60
  12   2  -7    3.70    1.00
  12   2  -7    4.80    1.30
  12   2  -7    2.70    1.00
 -12   2   7    1.80    0.60
  10  -2  -7    3.10    0.90
  10  -2  -7    6.90    1.40
  10  -2  -7    5.60    1.30
  10   2  -7    4.10    1.00
  10   2  -7    3.80    1.00
  10   2  -7    4.30    1.20
 -10   2   7    5.70    1.00
   8  -2  -7   21.20    1.90
   8  -2  -7   21.60    2.30
   8  -2  -7   19.40    1.60
   8  -2  -7   18.70    1.70
   8   2  -7   21.30    1.90
   8   2  -7   19.40    1.20
   8   2  -7   21.60    1.50
   8   2  -7   21.10    1.50
   6  -2  -7   23.60    1.60
   6  -2  -7   19.40    3.10
  -6  -2   7   19.90    3.40
   6  -2  -7   25.60    2.70
   6  -2  -7   22.60    1.90
   6   2  -7   23.30    1.30
   6   2  -7   17.70    2.00
   6   2  -7   21.10    3.00
   6   2  -7   21.90    1.60
   6   2  -7   21.90    1.50
   4  -2  -7    2.00    1.10
   4  -2  -7    6.80    1.20
   4  -2  -7    1.70    1.40
  -4  -2   7    3.70    1.70
   4   2  -7    2.40    1.30
   4   2  -7    3.30    1.10
   4   2  -7    4.00    1.30
   4   2  -7    3.30    0.80
   4   2  -7    3.10    0.60
   2  -2  -7   18.60    2.30
   2  -2  -7   20.40    1.60
   2  -2  -7   20.00    1.30
   2  -2  -7   17.60    2.20
   2   2  -7   18.90    2.30
   2   2  -7   20.00    1.30
   2   2  -7   23.10    2.20
   2   2  -7   21.10    1.40
   2   2  -7   23.20    2.50
   0  -2  -7   -1.10    1.20
   0  -2  -7    0.40    0.90
   0  -2  -7   -0.80    1.40
   0  -2  -7    0.40    0.50
   0   2  -7    3.10    1.40
   0   2  -7    0.60    0.50
   0   2  -7    0.70    1.10
   0   2  -7    1.00    0.70
  -2  -2  -7   85.39    3.20
  -2  -2  -7   82.29    4.10
  -2  -2  -7   87.79    2.70
  -2  -2  -7   90.29    4.10
  -2   2  -7   94.59    5.10
   2   2   7   84.09    3.60
  -2   2  -7   90.19    2.80
  -2   2  -7   85.99    3.60
  -2   2  -7   95.69    3.00
  -2   2  -7   88.19    4.10
  -4  -2  -7  314.27    9.90
  -4  -2  -7  340.37    8.60
   4   2   7  332.47    9.00
  -4   2  -7  328.67    8.70
  -4   2  -7  325.77    8.50
  -4   2  -7  319.17    9.80
  -4   2  -7  330.47   10.90
  -4   2  -7  324.07    9.10
  -6  -2  -7   25.70    1.60
  -6   2  -7   26.70    1.70
  -6   2  -7   25.90    2.20
  -6   2  -7   28.70    1.60
   6   2   7   31.00    2.10
  -8  -2  -7   31.50    1.50
   8   2   7   32.10    2.00
  -8   2  -7   30.30    2.10
  -8   2  -7   27.20    1.70
  -8   2  -7   27.60    1.80
 -10  -2  -7    6.10    0.90
 -10   2  -7    5.70    1.40
  10   2   7    6.50    1.50
 -10   2  -7    7.30    1.70
 -12  -2  -7   21.10    1.10
 -12   2  -7   23.20    1.80
  12   2   7   20.30    1.60
  14  -2   7   11.00    1.00
 -14  -2  -7   12.20    1.00
 -14   2  -7    8.30    1.30
  14   2   7   11.60    1.20
  16  -2   7    4.40    0.80
 -16   2  -7    7.50    1.80
  16   2   7    6.40    0.90
  17  -3  -7    5.20    1.40
  17  -3  -7    4.50    0.60
  17   3  -7    4.30    0.80
  17   3  -7    5.10    1.00
 -17   3   7    4.00    0.70
 -17   3   7    4.20    0.60
  17   3  -7    4.10    0.70
  15  -3  -7   18.20    1.00
  15  -3  -7   18.60    1.20
 -15   3   7   17.30    1.30
  15   3  -7   18.20    1.30
 -15   3   7   17.60    1.00
  15   3  -7   17.50    1.20
  15   3  -7   19.70    1.10
  13  -3  -7   10.20    1.20
 -13  -3   7   10.50    1.30
  13  -3  -7   11.10    1.00
  13   3  -7   10.20    1.10
 -13   3   7    9.10    1.00
  13   3  -7   11.80    1.40
  13   3  -7    8.40    1.00
 -13   3   7   10.40    1.40
  13   3  -7   10.90    1.30
  11  -3  -7    7.10    1.30
  11  -3  -7    5.90    1.20
  11   3  -7    5.60    1.60
  11   3  -7    7.00    1.10
  11   3  -7    5.60    0.90
 -11   3   7    6.60    1.00
   9  -3  -7   17.30    1.70
   9  -3  -7   22.00    1.60
  -9   3   7   19.70    1.30
   9   3  -7   17.40    1.20
   9   3  -7   21.10    1.80
   9   3  -7   21.40    1.50
   7  -3  -7    1.00    0.70
   7  -3  -7    1.20    0.90
   7  -3  -7    2.60    1.00
   7   3  -7    0.90    1.60
   7   3  -7    1.10    1.00
   7   3  -7    1.60    0.60
   7   3  -7    2.20    0.90
   5  -3  -7    1.60    1.80
   5  -3  -7    1.10    1.10
   5  -3  -7    3.70    0.80
   5   3  -7    3.10    0.60
   5   3  -7    5.90    1.60
   5   3  -7    1.90    1.00
   5   3  -7    6.30    1.20
   3  -3  -7   63.89    3.10
   3  -3  -7   61.59    2.20
   3  -3  -7   60.49    3.60
  -3  -3   7   61.09    3.90
   3   3  -7   60.09    2.90
   3   3  -7   59.39    3.60
   3   3  -7   62.39    2.20
   3   3  -7   59.79    2.80
   3   3  -7   62.99    2.30
   1  -3  -7   42.30    3.10
   1  -3  -7   40.30    1.70
   1  -3  -7   40.20    2.60
   1   3  -7   40.70    3.00
   1   3  -7   43.50    1.80
   1   3  -7   43.00    2.50
   1   3  -7   40.10    1.80
  -1  -3  -7  121.19    5.00
  -1  -3  -7  126.49    3.60
  -1  -3  -7  120.99    4.10
  -1   3  -7  120.39    3.70
   1   3   7  128.79    4.50
  -1   3  -7  121.79    4.30
  -1   3  -7  122.79    3.60
  -1   3  -7  126.49    4.90
  -3  -3  -7    7.90    0.90
  -3  -3  -7    2.70    1.70
  -3   3  -7    6.20    1.40
  -3   3  -7    4.70    1.20
  -3   3  -7    5.60    1.80
  -3   3  -7    5.20    2.80
  -3   3  -7    4.50    0.80
   3   3   7    7.60    1.90
  -5  -3  -7  125.09    4.20
  -5   3  -7  139.59    4.60
  -5   3  -7  136.09    4.00
   5   3   7  136.19    4.50
  -5   3  -7  142.59    4.10
  -7  -3  -7    4.30    0.90
  -7   3  -7    2.30    0.70
   7   3   7    2.10    1.00
  -7   3  -7    6.50    1.70
  -9  -3  -7    0.60    0.50
  -9   3  -7    0.40    0.90
  -9   3  -7    1.00    0.70
   9   3   7    0.80    0.90
 -11  -3  -7   46.50    1.80
 -11   3  -7   48.30    2.30
  11   3   7   47.60    2.30
 -11   3  -7   45.10    2.00
 -13  -3  -7    7.00    0.80
 -13   3  -7    6.60    1.20
  13   3   7    5.60    1.30
  13   3   7    9.50    2.40
 -15  -3  -7    3.30    0.80
  15  -3   7    2.20    0.50
  15   3   7    2.30    0.60
 -15   3  -7    4.80    1.00
  17  -3   7   20.30    1.00
  17   3   7   21.60    1.10
 -17   3  -7   23.30    1.30
 -18  -4   7    4.80    0.60
  18  -4  -7    4.10    0.50
  18   4  -7    4.60    0.70
 -18   4   7    4.40    0.50
  16  -4  -7    1.10    0.30
  16  -4  -7    1.90    0.60
 -16   4   7    1.90    1.10
  16   4  -7    0.60    0.80
  16   4  -7    1.30    0.40
 -16   4   7    1.30    0.40
  16   4  -7    0.90    0.50
  14  -4  -7   52.89    2.00
  14  -4  -7   50.69    1.90
  14   4  -7   53.29    1.90
 -14   4   7   52.99    2.20
  14   4  -7   56.39    2.20
  14   4  -7   53.49    2.10
 -14   4   7   54.09    1.90
  12  -4  -7   38.80    1.70
  12  -4  -7   37.20    2.00
  12   4  -7   41.20    2.30
  12   4  -7   42.60    2.50
  12   4  -7   38.50    2.20
  12   4  -7   40.00    1.60
 -12   4   7   38.80    1.60
  10  -4  -7    0.60    0.70
  10  -4  -7    0.00    0.70
  10   4  -7    1.30    0.70
  10   4  -7   -0.20    0.50
  10   4  -7    0.00    0.90
 -10   4   7    0.10    0.50
   8  -4  -7   16.00    1.50
   8  -4  -7   18.10    1.70
  -8   4   7   15.70    1.20
   8   4  -7   15.80    1.40
   8   4  -7   15.90    1.10
   8   4  -7   16.90    1.40
   8   4  -7   17.20    1.70
   6  -4  -7   70.79    3.20
   6  -4  -7   74.39    2.60
   6   4  -7   73.29    2.60
   6   4  -7   73.59    3.10
   6   4  -7   74.99    2.90
  -6   4   7   73.79    2.60
   6   4  -7   71.29    2.40
   4  -4  -7   56.39    2.20
   4  -4  -7   53.69    4.40
   4  -4  -7   54.89    2.80
   4   4  -7   56.49    2.00
   4   4  -7   54.69    2.60
   4   4  -7   54.09    2.60
   4   4  -7   55.69    2.20
   2  -4  -7   53.99    2.90
   2  -4  -7   51.69    4.00
   2  -4  -7   54.69    2.00
   2   4  -7   54.59    2.70
   2   4  -7   55.09    2.10
   2   4  -7   67.99    5.40
   2   4  -7   56.49    2.10
   0  -4  -7   82.89    4.50
   0  -4  -7   79.49    2.60
   0   4  -7   75.09    4.50
   0   4   7   79.29    3.40
   0   4  -7   76.19    2.60
   0   4  -7   80.89    2.70
   0   4  -7   81.39    3.30
  -2  -4  -7  145.99    4.10
  -2   4  -7  145.29    4.20
   2   4   7  147.79    4.80
  -2   4  -7  140.89    4.70
  -2   4  -7  142.59    4.20
  -2   4  -7  132.39    5.90
  -4  -4  -7   18.10    1.10
  -4   4  -7   17.70    1.30
  -4   4  -7   13.80    1.80
  -4   4  -7   17.10    1.50
  -6  -4  -7   12.00    1.00
  -6   4  -7   10.50    1.20
  -6   4  -7   11.10    1.70
   6   4   7   12.40    1.60
  -8  -4  -7    7.10    0.90
   8   4   7    8.50    1.60
  -8   4  -7    6.70    1.20
  -8   4  -7   10.00    1.60
 -10  -4  -7    0.10    0.40
 -10   4  -7    1.00    0.60
  10   4   7    0.70    0.70
 -10   4  -7    0.60    0.80
  12   4   7    3.70    1.50
  12   4   7    4.90    1.20
 -12   4  -7    6.90    1.70
 -14  -4  -7   10.70    0.70
  14   4   7   13.20    2.30
  14   4   7   11.30    1.10
 -14   4  -7   12.20    1.10
  16  -4   7    0.50    0.40
  16   4   7    0.20    0.50
 -16   4  -7    0.70    0.60
 -17  -5   7   -0.40    0.40
  17  -5  -7   -0.40    0.30
  17   5  -7    0.70    0.50
 -17   5   7   -0.10    0.40
  17   5  -7    0.60    0.40
  15  -5  -7    6.90    0.70
  15  -5  -7    5.20    1.10
  15   5  -7    6.50    0.90
 -15   5   7    5.30    0.70
  15   5  -7    8.90    1.80
  15   5  -7    6.50    0.80
  13  -5  -7    0.10    0.40
  13  -5  -7    0.60    0.60
  13   5  -7    0.00    0.40
  13   5  -7    1.10    0.70
  13   5  -7    0.80    0.50
  11  -5  -7  176.48    5.00
  11  -5  -7  173.88    5.30
  11   5  -7  169.68    5.30
  11   5  -7  180.18    5.90
  11   5  -7  178.38    4.90
   9  -5  -7    5.70    1.40
   9  -5  -7    7.70    1.20
   9   5  -7    7.50    1.20
   9   5  -7    6.20    1.10
   9   5  -7    7.40    1.50
  -9   5   7    6.80    1.00
   7  -5  -7   -0.70    0.90
   7   5  -7   -0.70    0.80
   7   5  -7   -0.40    0.50
   7   5  -7   -1.10    0.70
  -7   5   7   -0.60    0.60
   7   5  -7   -0.10    1.00
   5  -5  -7   48.40    2.60
   5  -5  -7   45.80    2.40
   5   5  -7   48.90    1.80
  -5   5   7   47.90    2.00
   5   5  -7   43.20    2.30
   5   5  -7   46.80    2.00
   5   5  -7   46.10    2.40
   3  -5  -7   82.39    3.60
   3  -5  -7   86.39    2.70
   3   5  -7   87.19    2.70
   3   5  -7   87.19    2.90
  -3   5   7   75.59    3.70
   3   5  -7   84.79    3.40
   1  -5  -7   25.80    1.40
   1   5  -7   27.20    1.60
   1   5  -7   21.40    2.00
  -1   5   7   23.70    2.30
   1   5  -7   26.40    2.10
  -1  -5  -7   14.20    1.60
   1   5   7   14.60    1.80
  -1   5  -7   15.50    1.20
  -1   5  -7   14.00    1.80
  -1   5  -7   17.30    1.40
  -3  -5  -7   11.80    1.10
   3   5   7   10.40    1.70
  -3   5  -7   12.20    1.80
  -3   5  -7    9.80    1.10
  -3   5  -7    6.40    1.70
  -5  -5  -7    1.30    0.60
  -5   5  -7    0.60    1.00
  -5   5  -7    1.70    0.80
  -5   5  -7    1.80    0.70
   5   5   7    1.00    0.90
  -7  -5  -7   40.30    1.80
  -7   5  -7   42.70    2.20
  -7   5  -7   40.80    1.80
   7   5   7   42.80    2.20
  -9  -5  -7   40.80    1.60
  -9   5  -7   37.10    1.70
  -9   5  -7   39.50    2.10
   9   5   7   39.00    2.00
 -11  -5  -7   31.90    1.40
  11   5   7   34.80    1.90
  11   5   7   42.30    2.60
 -11   5  -7   33.60    2.90
 -13   5  -7    1.00    0.60
 -13   5  -7    1.20    0.60
  13   5   7    0.80    1.30
  13   5   7    0.00    0.50
 -15  -5  -7    0.70    0.30
  15  -5   7    0.60    0.60
 -15   5  -7    0.50    0.50
  15   5   7    0.40    0.40
  16  -6  -7    1.80    0.40
 -16   6   7    1.40    0.30
  16   6  -7    2.20    0.70
  16   6  -7    1.50    0.50
  14  -6  -7   53.69    2.00
  14  -6  -7   52.49    1.80
  14   6  -7   56.09    2.10
  14   6  -7   54.69    1.80
 -14   6   7   52.69    1.80
  12  -6  -7  135.89    4.10
  12  -6  -7  138.99    4.00
  12   6  -7  141.09    4.20
 -12   6   7  136.49    4.10
  12   6  -7  134.49    3.90
  12   6  -7  141.89    4.20
  10  -6  -7  105.59    3.60
  10  -6  -7  106.89    3.30
  10   6  -7  103.89    3.20
 -10   6   7  103.59    3.20
  10   6  -7  102.89    3.50
  10   6  -7  104.99    3.50
   8  -6  -7    0.80    0.80
  -8   6   7    0.80    0.60
   8   6  -7    1.10    0.50
   8   6  -7    1.20    0.90
   8   6  -7    1.70    1.40
   8   6  -7    1.50    0.80
   6  -6  -7  103.19    3.90
   6   6  -7  103.89    3.20
  -6   6   7  103.19    3.20
   6   6  -7  101.69    3.80
   6   6  -7  103.59    3.30
   6   6  -7  102.29    3.50
   4  -6  -7    0.40    1.00
  -4   6   7   -1.30    0.80
   4   6  -7   -1.80    1.00
   4   6  -7   -0.70    0.70
   4   6  -7    0.20    0.60
   2  -6  -7   53.49    2.00
  -2   6   7   51.19    2.60
   2   6  -7   54.39    2.00
  -2   6   7   65.09    5.00
   2   6  -7   55.59    2.10
   2   6  -7   54.59    2.70
   0  -6  -7   -0.10    0.50
   0   6  -7    0.50    0.70
   0   6  -7    1.40    0.60
   0   6  -7    0.60    1.00
   0   6   7   -0.30    1.00
  -2  -6  -7    0.40    0.50
   2   6   7    0.70    0.80
  -2   6  -7    0.00    0.60
  -2   6  -7    0.30    1.00
  -4  -6  -7    0.60    0.50
  -4   6  -7   -0.60    0.50
  -4   6  -7   -0.20    0.80
   4   6   7    0.50    0.80
  -4   6  -7   -1.30    0.90
  -6  -6  -7   -0.10    0.40
  -6   6  -7    0.20    0.60
  -6   6  -7    0.40    0.60
   6   6   7    0.40    0.80
  -6   6  -7   -0.30    0.90
  -8  -6  -7   -0.20    0.40
   8   6   7   -1.40    0.70
  -8   6  -7    0.70    0.80
  -8   6  -7    0.30    0.50
   8   6   7   -0.80    2.10
 -10  -6  -7   -0.10    0.40
 -10   6  -7   -0.30    0.70
  10   6   7    1.70    1.50
  10   6   7   -0.70    0.60
 -12  -6  -7    6.70    0.70
  12   6   7    5.80    0.90
 -12   6  -7    7.70    1.00
  12   6   7    9.60    1.90
 -12   6  -7    8.10    0.80
 -14  -6  -7    0.00    0.20
 -14   6  -7    0.60    0.40
 -14   6  -7    0.60    0.50
  14   6   7    1.00    0.40
  15  -7  -7    3.00    0.80
  15   7  -7    1.00    0.50
 -15   7   7    2.10    0.50
  13  -7  -7    0.80    0.60
  13  -7  -7    0.80    0.40
 -13   7   7    0.40    0.40
  13   7  -7    0.20    0.30
  13   7  -7    0.60    0.50
  11  -7  -7   35.10    1.70
  11  -7  -7   35.20    1.50
  11   7  -7   35.80    1.40
  11   7  -7   34.90    1.70
 -11   7   7   34.40    1.40
  11   7  -7   34.10    1.70
   9  -7  -7   12.70    1.40
  -9   7   7   13.40    1.00
   9   7  -7   11.30    1.50
   9   7  -7   12.60    1.50
   9   7  -7   10.90    0.90
   7  -7  -7   21.60    1.80
  -7   7   7   23.00    1.30
   7   7  -7   23.10    1.80
   7   7  -7   20.90    1.80
   7   7  -7   22.20    1.20
   7   7  -7   19.90    1.60
   5  -7  -7   58.39    2.80
   5   7  -7   62.49    2.70
  -5   7   7   61.29    2.30
   5   7  -7   60.39    2.10
   5   7  -7   62.79    2.30
   5   7  -7   56.89    2.90
   3   7  -7   34.20    1.70
   3   7  -7   34.70    2.20
  -3   7   7   39.00    3.80
  -3   7   7   30.80    2.00
   3   7  -7   35.00    1.60
   1  -7  -7   62.39    2.20
   1   7  -7   63.29    2.80
   1   7  -7   62.59    2.30
   1   7  -7   63.29    2.30
  -1   7   7   58.69    4.40
  -1   7   7   66.29    2.60
  -1  -7  -7   21.30    1.20
  -1   7  -7   20.40    1.80
   1   7   7   21.60    1.60
  -1   7  -7   18.40    1.20
  -3  -7  -7   90.89    2.80
  -3   7  -7   86.79    3.90
  -3   7  -7   85.89    2.90
   3   7   7   86.49    3.20
  -5  -7  -7   17.90    1.10
   5   7   7   14.50    1.50
  -5   7  -7   14.60    1.10
  -5   7  -7   13.60    1.60
  -5   7  -7   13.70    1.30
  -7  -7  -7   51.19    2.10
  -7   7  -7   51.49    1.90
   7   7   7   49.40    2.20
  -7   7  -7   50.39    2.30
  -7   7  -7   49.20    1.90
  -9  -7  -7   21.10    1.10
   9   7   7   23.00    1.40
  -9   7  -7   23.20    1.50
  -9   7  -7   22.00    1.20
   9   7   7   24.30    2.30
 -11  -7  -7    7.20    0.80
  11   7   7    8.40    0.90
 -11   7  -7    8.60    0.80
 -11   7  -7    8.60    1.10
  11   7   7    7.60    1.90
 -13  -7  -7    1.60    0.40
 -13   7  -7    0.90    0.50
 -13   7  -7    1.20    0.40
  13   7   7    1.40    0.40
 -14   8   7    4.30    0.50
  14   8  -7    4.80    0.60
  14   8  -7    3.70    0.90
  12  -8  -7   13.30    1.10
  12  -8  -7   12.30    0.80
  12   8  -7   11.70    1.10
 -12   8   7   12.10    0.80
  12   8  -7   10.60    0.80
  10  -8  -7    9.00    0.90
  10  -8  -7    9.10    1.10
  10   8  -7    9.80    0.80
  10   8  -7   10.10    1.20
  10   8  -7   10.20    1.30
 -10   8   7   11.60    0.90
   8  -8  -7    2.90    0.80
   8   8  -7    4.50    1.00
  -8   8   7    4.70    0.90
   8   8  -7    4.10    0.80
   8   8  -7    4.30    1.20
   6  -8  -7    6.10    1.40
   6   8  -7    9.00    1.90
   6   8  -7    4.90    1.20
   6   8  -7    8.90    1.50
   6   8  -7    5.90    0.90
   4  -8  -7    8.60    1.50
  -4   8   7    6.90    1.30
   4   8  -7    7.40    1.50
   4   8  -7    8.40    1.20
   4   8  -7    8.20    1.10
   2   8  -7    3.10    1.00
   2   8  -7    2.50    0.70
   2   8  -7    1.90    0.70
  -2   8   7    5.20    1.80
  -2   8   7    2.80    0.80
   0  -8  -7   -0.40    0.60
   0   8   7    0.30    0.70
   0   8  -7    0.60    0.90
   0   8  -7    0.00    0.50
   0   8   7    1.10    1.80
  -2  -8  -7  187.58    5.00
  -2   8  -7  184.48    5.10
  -2   8  -7  183.18    5.60
   2   8   7  170.18    6.70
   2   8   7  183.98    5.40
  -4  -8  -7    0.90    0.50
  -4   8  -7    0.80    0.50
  -4   8  -7    0.10    1.10
   4   8   7    1.20    0.60
  -4   8  -7   -0.50    0.90
  -6  -8  -7   25.10    1.30
  -6   8  -7   21.00    1.60
  -6   8  -7   22.10    1.20
   6   8   7   19.70    2.60
  -6   8  -7   20.20    1.20
   6   8   7   19.60    1.40
  -8  -8  -7    6.20    0.70
   8   8   7    7.30    0.90
  -8   8  -7    6.70    1.10
   8   8   7   10.90    2.10
  -8   8  -7    6.90    0.80
 -10  -8  -7    0.20    0.30
  10   8   7    2.40    1.20
 -10   8  -7    0.60    0.60
 -10   8  -7    0.30    0.30
  10   8   7   -0.10    0.40
 -12  -8  -7    6.10    0.60
 -12   8  -7    5.80    0.80
  12   8   7    6.40    0.70
 -12   8  -7    7.40    0.70
  11  -9  -7    3.10    0.70
  11  -9  -7    3.10    0.60
  11   9  -7    3.90    0.60
 -11   9   7    3.90    0.60
  11   9  -7    3.40    1.30
   9  -9  -7    0.10    0.60
   9  -9  -7    0.10    0.40
  -9   9   7   -0.20    0.50
   9   9  -7   -0.80    0.80
   9   9  -7   -0.10    0.80
   9   9  -7    0.30    0.40
   7  -9  -7    0.20    0.60
   7   9  -7    0.90    0.50
  -7   9   7   -0.10    0.60
   7   9  -7    0.90    0.80
   5  -9  -7    3.80    0.90
  -5   9   7    5.60    1.10
   5   9  -7    5.10    1.00
   5   9  -7    3.70    0.90
   3  -9  -7   11.20    1.50
  -3   9   7   13.50    1.10
   3   9  -7   10.70    1.30
   3   9  -7   11.60    1.20
   3   9  -7   12.90    1.40
  -1   9   7   -0.10    0.70
  -1   9   7   -0.80    1.50
   1   9  -7    0.30    0.60
  -1  -9  -7   39.30    1.50
   1   9   7   34.70    1.70
   1   9   7   32.30    3.10
  -3  -9  -7    0.30    0.40
  -3   9  -7    0.40    0.70
  -3   9  -7    0.10    0.40
   3   9   7    1.60    1.90
  -5  -9  -7    0.70    0.30
   5   9   7    0.80    0.50
   5   9   7   -2.20    1.20
  -5   9  -7    1.80    0.50
  -5   9  -7    1.10    0.70
  -7  -9  -7   24.00    1.00
  -7   9  -7   22.90    1.50
   7   9   7   25.30    2.00
   7   9   7   24.70    1.30
  -7   9  -7   23.40    1.10
  -9  -9  -7    2.70    0.60
  -9   9  -7    3.90    0.60
  -9   9  -7    3.00    0.60
   9   9   7    3.20    0.70
 -11   9  -7    0.90    0.50
 -11   9  -7   -0.10    0.50
  11   9   7   -0.20    0.30
  10 -10  -7   -0.20    0.30
  10  10  -7    0.20    0.30
   8 -10  -7    6.40    0.70
   8 -10  -7    6.60    1.10
   8  10  -7    6.30    0.70
   6 -10  -7    7.40    1.10
   6  10  -7    5.50    1.00
   6  10  -7    5.50    0.90
   4 -10  -7    0.60    0.60
  -4  10   7    1.40    0.50
   4  10  -7    0.70    0.80
   2 -10  -7    0.20    0.60
   2  10  -7    1.60    0.80
   2  10  -7    0.30    0.70
  -2  10   7    0.10    0.50
   0  10   7    1.60    1.30
   0  10  -7    1.20    0.80
   0  10  -7    1.20    0.60
   0  10   7    0.80    0.50
  -2  10  -7   -1.00    0.70
  -2  10  -7    0.60    0.40
   2  10   7   -2.30    1.50
   2  10   7   -0.20    0.40
  -4 -10  -7    4.00    0.80
  -4  10  -7    3.20    0.70
   4  10   7    2.60    0.70
  -4  10  -7    2.50    0.70
  -6 -10  -7    8.60    0.60
   6  10   7    7.40    0.80
  -6  10  -7    7.50    1.00
  -6  10  -7    5.00    0.70
  -8  10  -7    1.90    0.50
   8  10   7    1.10    0.30
  -8  10  -7    0.90    0.60
   7 -11  -7    0.80    0.40
   7 -11  -7    0.20    0.60
   5 -11  -7    0.40    0.50
   3 -11  -7    0.10    0.50
  -3  11   7    0.70    0.40
   1 -11  -7    5.10    0.90
  -1  11   7    5.20    0.60
  -1 -11  -7    3.10    0.90
  -1  11  -7    2.70    1.00
   1  11   7    2.70    0.60
  -1  11  -7    4.20    0.90
  -3  11  -7    0.90    0.90
  -3  11  -7    1.00    0.70
   3  11   7    1.30    0.30
   5  11   7    1.80    0.40
  -5  11  -7    2.20    1.00
  -5  11  -7    3.10    0.50
  16   0  -8   17.80    1.10
 -16   0   8   18.50    1.00
 -16   0   8   16.50    1.00
 -14   0   8    1.10    0.50
  14   0  -8    1.40    0.50
  14   0  -8    1.80    0.70
  12   0  -8   19.80    1.30
  12   0  -8   19.40    1.30
 -12   0   8   19.80    1.20
  10   0  -8    5.60    1.50
  10   0  -8    6.40    1.20
  10   0  -8    4.70    1.00
   8   0  -8   20.00    1.80
   8   0  -8   20.20    1.50
   8   0  -8   22.10    1.30
   6   0  -8   -0.90    0.60
   6   0  -8    0.00    0.70
   6   0  -8   -0.60    1.20
   6   0  -8   -0.30    0.60
   4   0  -8   15.00    2.10
   4   0  -8   18.70    1.30
   4   0  -8   18.00    2.20
   4   0  -8   17.80    1.40
   2   0  -8    5.90    1.70
   2   0  -8    8.40    1.00
   2   0  -8   10.50    2.20
   2   0  -8    7.40    1.20
   0   0  -8    4.90    0.90
   0   0  -8    3.60    1.50
   0   0  -8    4.80    1.20
  -2   0  -8  225.88    6.20
  -2   0  -8  225.08    6.90
  -4   0  -8  494.05   12.80
  -4   0  -8  486.75   12.70
   4   0   8  506.05   13.10
  -6   0  -8   22.60    1.80
  -6   0  -8   33.20    2.90
  -6   0  -8   27.20    1.30
   6   0   8   24.70    2.00
   8   0   8    8.70    1.60
  -8   0  -8   10.40    1.00
  -8   0  -8    7.50    2.80
 -10   0  -8    5.40    0.90
  10   0   8    4.80    1.00
  12   0   8  129.49    4.00
  14   0   8   54.69    2.00
  16   0   8   45.80    1.80
  17  -1  -8    2.10    0.80
 -17  -1   8    2.80    0.60
  17  -1  -8    1.10    0.50
 -17   1   8    1.10    0.50
  17   1  -8    0.60    0.40
 -17   1   8    0.90    0.40
  15  -1  -8    0.00    0.40
  15  -1  -8    0.20    0.50
 -15  -1   8   -0.10    0.50
 -15   1   8    0.30    0.40
  15   1  -8    0.10    0.40
  15   1  -8    0.30    0.70
 -15   1   8    0.40    0.50
  13  -1  -8    2.50    0.60
  13  -1  -8    1.90    0.60
 -13  -1   8    3.70    0.90
  13   1  -8    2.10    0.60
  13   1  -8    2.20    0.60
  11  -1  -8    3.60    1.00
  11  -1  -8    3.00    0.80
  11  -1  -8    2.80    0.70
 -11   1   8    4.30    0.90
  11   1  -8    7.60    1.80
  11   1  -8    2.60    0.70
  11   1  -8    2.90    0.60
   9  -1  -8    3.20    1.10
   9  -1  -8    1.00    0.60
   9  -1  -8    1.50    0.70
   9   1  -8    1.00    0.60
   9   1  -8    1.60    0.70
   9   1  -8    2.30    0.90
   7  -1  -8   -0.30    0.80
   7  -1  -8    0.80    0.60
   7  -1  -8    0.20    1.20
   7   1  -8    0.10    0.60
   7   1  -8    0.20    0.50
   7   1  -8    0.10    0.70
   7   1  -8   -2.00    1.00
   5  -1  -8    0.70    0.60
   5  -1  -8    1.00    2.00
   5  -1  -8    0.10    0.90
   5   1  -8    0.40    0.50
   5   1  -8   -0.60    0.80
   5   1  -8   -0.30    1.10
   5   1  -8    0.40    0.60
   3  -1  -8   42.60    2.40
   3  -1  -8   49.80    3.20
   3  -1  -8   49.40    2.50
   3   1  -8   52.89    2.50
   3   1  -8   51.19    2.60
   1  -1  -8  120.19    3.50
   1  -1  -8  118.09    4.20
   1  -1  -8  118.29    3.70
   1   1  -8  116.09    3.60
   1   1  -8  120.09    3.50
   1   1  -8  116.59    4.30
  -1  -1  -8   22.80    2.60
  -1  -1  -8   22.60    1.60
  -1   1  -8   21.90    2.40
  -1   1  -8   19.70    1.70
  -1   1  -8   21.10    1.50
  -3  -1  -8   30.80    1.80
   3  -1   8   34.20    2.90
  -3  -1  -8   30.80    1.40
   3   1   8   26.60    2.40
  -3   1  -8   30.30    1.40
  -3   1  -8   30.30    1.60
  -5  -1  -8   48.20    1.80
   5  -1   8   50.49    2.50
  -5  -1  -8   48.60    2.60
  -5   1  -8   48.10    2.80
   5   1   8   50.99    2.50
  -5   1  -8   51.29    1.90
  -5   1  -8   48.30    2.10
   7  -1   8   82.09    3.00
  -7  -1  -8   78.09    2.50
  -7   1  -8   78.49    2.50
  -7   1  -8   79.39    2.80
   7   1   8   77.09    3.00
  -7   1  -8   73.29    3.30
   9  -1   8   28.70    1.70
  -9  -1  -8   26.90    1.30
  -9   1  -8   28.60    1.40
  -9   1  -8   25.30    2.20
   9   1   8   27.40    2.20
 -11  -1  -8   34.60    1.40
  11  -1   8   36.60    2.00
 -11   1  -8   34.50    2.10
  11   1   8   35.00    1.90
  13  -1   8   13.50    1.10
  13   1   8   16.20    1.30
  15  -1   8    0.70    0.50
  15   1   8    0.20    0.40
  16  -2  -8    6.10    0.70
  16  -2  -8    6.80    1.10
 -16   2   8    5.80    1.00
  16   2  -8    6.80    0.80
 -16   2   8    7.70    0.70
  14  -2  -8   12.20    1.00
 -14  -2   8   13.00    1.00
  14  -2  -8   12.80    1.00
 -14   2   8   11.20    1.20
  14   2  -8    9.80    0.90
  14   2  -8   12.10    1.10
 -14   2   8   11.90    1.00
  12  -2  -8    1.40    0.60
  12  -2  -8    0.70    0.70
 -12  -2   8    1.70    0.60
  12   2  -8    2.10    0.70
  12   2  -8    1.50    0.50
 -12   2   8    0.80    0.50
  12   2  -8    1.30    0.60
  10  -2  -8    0.60    0.80
  10  -2  -8    0.30    0.70
  10  -2  -8    0.80    0.70
  10   2  -8    0.60    0.50
 -10   2   8    1.00    0.60
  10   2  -8    0.40    0.80
  10   2  -8    1.80    0.70
   8  -2  -8   12.60    1.20
   8  -2  -8   11.30    2.20
   8  -2  -8   11.10    1.40
   8   2  -8   12.20    1.00
   8   2  -8   14.70    2.30
   8   2  -8   11.80    1.30
   6  -2  -8   19.00    2.60
   6  -2  -8   18.90    1.40
   6  -2  -8   21.10    1.80
   6   2  -8   20.60    1.50
   6   2  -8   19.30    1.90
   6   2  -8   18.90    1.20
   6   2  -8   19.90    1.30
   4  -2  -8   21.70    1.90
   4  -2  -8   20.70    1.30
   4   2  -8   19.50    1.20
   4   2  -8   21.70    1.40
   4   2  -8   21.00    1.70
   4   2  -8   20.90    1.90
   2  -2  -8   52.59    2.90
   2  -2  -8   43.80    4.10
   2  -2  -8   52.79    2.30
   2   2  -8   61.29    2.10
   2   2  -8   59.89    2.80
   2   2  -8   61.09    2.20
   0  -2  -8    0.30    0.80
   0  -2  -8   -1.50    1.30
   0  -2  -8    0.30    0.50
   0   2  -8    0.00    0.80
   0   2  -8   -0.10    1.40
   0   2  -8    0.30    0.60
  -2  -2  -8   25.00    3.00
  -2  -2  -8   27.10    1.80
  -2  -2  -8   24.90    1.30
   2   2   8   22.90    2.40
  -2   2  -8   24.70    1.40
  -2   2  -8   26.90    2.30
  -2   2  -8   23.60    1.30
   4  -2   8  262.97    7.40
  -4  -2  -8  256.87    7.00
  -4   2  -8  265.87    7.00
  -4   2  -8  260.77    7.60
  -4   2  -8  259.97    7.10
   4   2   8  263.57    7.50
  -6  -2  -8   81.59    2.50
   6   2   8   78.39    3.10
  -6   2  -8   80.19    2.60
  -6   2  -8   74.99    2.70
  -6   2  -8   77.19    3.30
  -8  -2  -8    0.00    0.40
  -8   2  -8    1.20    0.60
  -8   2  -8   -1.10    1.00
   8   2   8    0.30    0.80
  -8   2  -8    1.20    0.60
 -10  -2  -8   32.60    1.40
  10  -2   8   31.70    1.80
 -10   2  -8   27.70    2.00
  10   2   8   32.40    1.90
  12  -2   8    8.90    1.10
 -12  -2  -8    9.10    0.80
 -12   2  -8    9.20    1.40
  12   2   8    9.30    1.10
  14  -2   8    0.40    0.40
  14   2   8    1.90    0.70
 -14   2  -8    2.50    1.10
  16  -2   8    0.50    0.40
  16   2   8    1.20    0.40
  17  -3  -8    3.30    0.90
  17  -3  -8    3.00    0.70
 -17  -3   8    4.70    0.70
  17   3  -8    5.90    0.80
 -17   3   8    5.50    0.60
  15  -3  -8   -0.50    0.40
  15  -3  -8   -0.30    0.40
 -15   3   8   -0.80    1.10
  15   3  -8    0.00    0.40
 -15   3   8    0.30    0.40
  15   3  -8    0.00    0.40
  13  -3  -8    1.80    0.60
 -13  -3   8    1.80    0.60
  13  -3  -8    2.00    0.50
 -13   3   8    2.90    0.90
 -13   3   8    1.50    0.40
  13   3  -8    1.90    0.60
  13   3  -8    1.50    0.50
  13   3  -8    2.50    0.50
  11  -3  -8   37.80    1.80
  11  -3  -8   34.90    1.70
  11   3  -8   35.40    1.90
  11   3  -8   34.70    1.70
  11   3  -8   37.40    1.50
 -11   3   8   35.50    1.50
   9  -3  -8   10.60    1.40
   9  -3  -8    7.30    1.50
   9   3  -8    7.80    1.10
  -9   3   8    7.90    1.10
   9   3  -8    7.00    1.50
   9   3  -8    7.90    0.90
   7  -3  -8   -1.40    0.70
   7  -3  -8    0.40    0.80
   7   3  -8    0.60    0.60
   7   3  -8    1.20    0.90
   7   3  -8    1.00    0.80
   7   3  -8    0.60    0.50
   5  -3  -8    1.10    0.60
   5  -3  -8    0.70    0.80
   5   3  -8    0.70    0.60
   5   3  -8    1.50    1.10
   5   3  -8    0.40    0.50
   5   3  -8    0.10    1.00
   3  -3  -8    2.20    0.60
   3  -3  -8    1.60    1.10
   3   3  -8    0.60    1.20
   3   3  -8    1.30    0.60
   3   3  -8    1.80    0.70
   3   3  -8    3.40    1.10
   1  -3  -8  104.99    3.10
   1  -3  -8  101.99    4.00
   1   3  -8  105.49    3.30
   1   3  -8  104.59    3.20
   1   3  -8   95.19    3.80
  -1  -3  -8   26.30    2.50
  -1  -3  -8   25.90    1.30
  -1   3  -8   28.90    1.50
   1   3   8   25.80    3.80
  -1   3  -8   27.50    2.10
  -1   3  -8   28.30    1.50
  -3  -3  -8    6.00    1.60
  -3  -3  -8    2.90    0.50
   3   3   8    9.50    1.90
  -3   3  -8    4.60    1.20
  -3   3  -8    6.40    1.10
  -3   3  -8    4.20    1.00
  -5  -3  -8    0.70    0.40
   5   3   8   -0.10    0.90
  -5   3  -8    1.30    0.60
  -5   3  -8    1.00    0.70
  -5   3  -8    0.80    1.10
  -7  -3  -8   26.90    1.20
   7   3   8   25.40    1.90
  -7   3  -8   26.60    2.50
  -7   3  -8   25.50    1.90
  -7   3  -8   26.10    1.50
  -9  -3  -8    0.30    0.40
  -9   3  -8    0.80    0.60
  -9   3  -8   -0.40    0.80
   9   3   8    1.20    0.80
  11  -3   8   10.10    1.20
 -11  -3  -8    9.10    0.80
 -11   3  -8    8.80    1.20
 -11   3  -8   10.70    1.30
  11   3   8    9.20    1.40
  13  -3   8    6.20    0.90
 -13  -3  -8    6.80    0.70
 -13   3  -8    5.90    1.10
  13   3   8    6.40    0.90
  15  -3   8   10.20    0.80
 -15   3  -8   11.40    1.30
  15   3   8    9.70    0.80
  16  -4  -8   78.99    2.30
  16  -4  -8   81.49    2.30
 -16   4   8   81.29    2.30
  16   4  -8   81.29    2.50
  16   4  -8   75.19    2.20
  14  -4  -8    1.60    0.50
  14  -4  -8    1.30    0.50
 -14   4   8    2.40    0.60
  14   4  -8    0.70    0.40
  14   4  -8    0.30    0.40
  12  -4  -8    7.10    1.00
 -12  -4   8    7.90    1.10
  12  -4  -8    7.90    0.90
  12   4  -8    5.00    1.10
  12   4  -8    8.90    0.90
 -12   4   8    7.10    0.80
  12   4  -8    8.00    1.00
  10  -4  -8    4.60    1.10
  10  -4  -8    5.90    1.20
  10   4  -8    3.70    1.00
  10   4  -8    5.20    1.30
  10   4  -8    4.10    0.80
 -10   4   8    4.00    0.90
   8  -4  -8    3.10    1.40
   8  -4  -8    5.00    1.00
   8   4  -8    3.60    1.00
  -8   4   8    2.70    0.60
   8   4  -8    4.70    1.10
   8   4  -8    2.60    0.80
   8   4  -8    2.80    0.80
   6  -4  -8    3.90    0.80
   6  -4  -8    4.70    1.40
   6   4  -8    4.40    1.10
  -6   4   8    5.10    1.00
   6   4  -8    2.60    0.50
   6   4  -8    2.70    0.90
   6   4  -8    4.00    0.90
   4  -4  -8   60.39    2.20
   4  -4  -8   56.69    2.80
   4   4  -8   59.59    2.20
   4   4  -8   57.09    2.70
   4   4  -8   57.79    2.60
   4   4  -8   59.49    2.10
   2  -4  -8   14.00    1.90
   2  -4  -8   12.20    1.10
   2   4  -8   12.90    1.10
   2   4  -8   14.40    1.70
   2   4  -8   12.00    1.20
   0  -4  -8   32.70    1.50
   0  -4  -8   32.50    2.40
   0   4  -8   33.70    1.60
   0   4  -8   35.00    2.20
   0   4   8   36.90    2.50
   0   4  -8   32.60    1.60
  -2  -4  -8    0.10    1.10
  -2  -4  -8    0.00    0.40
  -2   4  -8    0.60    0.50
  -2   4  -8   -0.10    1.10
  -2   4  -8    0.20    0.60
   2   4   8    1.80    1.00
  -4  -4  -8   19.10    2.40
  -4  -4  -8   16.00    1.10
  -4   4  -8   16.80    1.20
   4   4   8   17.40    1.90
  -4   4  -8   15.20    1.40
  -4   4  -8   15.50    2.00
  -6  -4  -8  135.69    4.00
  -6   4  -8  140.49    4.10
   6   4   8  139.29    4.80
  -6   4  -8  143.49    4.70
  -8  -4  -8    4.10    0.70
  -8   4  -8    3.50    0.90
   8   4   8    6.80    1.30
  -8   4  -8    4.60    0.90
 -10  -4  -8   -0.30    0.40
 -10   4  -8    0.20    0.50
 -10   4  -8    0.20    0.90
 -12  -4  -8   60.19    1.90
  12  -4   8   64.19    2.40
  12   4   8   62.29    2.30
 -12   4  -8   64.19    2.10
 -12   4  -8   61.69    2.30
 -14  -4  -8    1.40    0.30
  14  -4   8    2.10    0.50
  14   4   8    2.90    0.70
 -14   4  -8    2.50    0.70
  15  -5  -8   24.90    1.10
  15  -5  -8   25.30    1.00
  15   5  -8   26.20    1.40
  15   5  -8   23.40    1.00
 -15   5   8   25.00    1.00
  13  -5  -8    5.50    0.70
  13  -5  -8    4.00    0.80
  13   5  -8    4.10    1.10
 -13   5   8    4.50    0.70
  13   5  -8    4.70    0.90
  13   5  -8    3.90    0.70
  11  -5  -8   33.30    1.50
  11  -5  -8   35.40    1.70
  11   5  -8   34.50    1.80
  11   5  -8   35.40    1.40
  11   5  -8   33.50    1.60
 -11   5   8   34.10    1.40
   9  -5  -8   51.29    2.10
   9  -5  -8   49.70    2.30
  -9   5   8   50.89    1.90
   9   5  -8   49.99    1.80
   9   5  -8   50.39    2.30
   9   5  -8   50.59    2.10
   7  -5  -8   69.19    2.70
  -7   5   8   71.29    2.50
   7   5  -8   74.39    2.50
   7   5  -8   73.39    2.90
   7   5  -8   73.69    2.70
   7   5  -8   75.49    2.40
   5  -5  -8   25.10    1.50
   5  -5  -8   22.70    1.90
   5   5  -8   24.80    1.30
   5   5  -8   23.10    1.40
   5   5  -8   26.30    2.00
   5   5  -8   24.70    1.90
  -5   5   8   24.80    1.50
   3  -5  -8   85.79    3.50
   3  -5  -8   82.49    2.60
   3   5  -8   84.79    2.80
   3   5  -8   82.29    3.30
   3   5  -8   79.59    2.60
  -3   5   8   81.79    2.80
   1  -5  -8    8.80    1.70
   1  -5  -8    7.40    0.90
   1   5  -8    7.40    1.60
   1   5  -8    7.40    1.10
  -1   5   8   13.90    2.10
   1   5  -8    8.10    1.10
  -1  -5  -8    9.30    1.90
  -1  -5  -8    7.60    1.30
  -1   5  -8    7.90    1.20
  -1   5  -8    7.50    1.00
   1   5   8    7.40    1.20
  -1   5  -8   10.30    1.80
  -3  -5  -8   -0.50    0.40
  -3   5  -8    1.60    1.10
   3   5   8    0.00    0.80
  -3   5  -8    0.30    0.50
  -3   5  -8   -0.10    0.70
  -5  -5  -8    2.30    0.90
   5   5   8    2.30    0.80
  -5   5  -8    1.70    1.00
  -5   5  -8    2.00    0.50
  -7  -5  -8   45.70    1.70
  -7   5  -8   48.00    1.80
  -7   5  -8   43.90    2.30
   7   5   8   48.80    2.30
  -9   5  -8    0.80    0.50
 -11  -5  -8   42.70    1.50
 -11   5  -8   49.20    2.50
  11   5   8   44.50    1.80
 -11   5  -8   42.20    1.60
  13  -5   8    2.00    0.60
 -13  -5  -8    3.30    0.50
 -13   5  -8    4.60    0.90
  13   5   8    3.00    0.70
  14  -6  -8   13.70    1.00
  14  -6  -8   13.10    0.80
  14   6  -8   13.50    1.00
  14   6  -8   12.30    0.70
 -14   6   8   12.70    0.80
  12  -6  -8   -0.10    0.50
  12  -6  -8    1.10    0.40
  12   6  -8    1.40    0.60
  12   6  -8    0.60    0.40
 -12   6   8    1.00    0.40
  12   6  -8    0.00    0.60
  10  -6  -8    6.20    1.00
  10  -6  -8    7.50    1.10
 -10   6   8    5.70    0.80
  10   6  -8    5.20    1.00
  10   6  -8    5.70    1.10
  10   6  -8    7.00    0.80
   8  -6  -8  123.09    3.80
   8  -6  -8  127.39    4.20
   8   6  -8  130.99    3.80
  -8   6   8  130.39    3.80
   8   6  -8  132.39    4.20
   6  -6  -8   18.80    1.80
   6  -6  -8   19.90    1.60
   6   6  -8   19.60    1.20
   6   6  -8   21.00    1.60
   6   6  -8   22.20    1.80
  -6   6   8   19.40    1.20
   6   6  -8   17.30    1.30
   4  -6  -8   51.19    2.60
   4  -6  -8   49.00    2.00
  -4   6   8   49.80    2.00
   4   6  -8   50.59    2.00
   4   6  -8   49.70    2.50
   4   6  -8   51.79    1.90
   2  -6  -8   36.60    2.60
   2  -6  -8   36.10    1.60
  -2   6   8   33.50    2.30
   2   6  -8   34.40    1.60
   2   6  -8   34.30    1.70
   2   6  -8   33.80    2.10
   0  -6  -8   -0.20    0.40
   0  -6  -8   -0.10    0.90
   0   6  -8    0.70    0.90
   0   6  -8    0.80    0.60
   0   6  -8    0.40    0.60
   0   6   8    2.30    1.00
  -2  -6  -8   74.59    2.40
   2   6   8   74.19    2.90
  -2   6  -8   74.59    2.60
  -2   6  -8   77.79    2.60
  -2   6  -8   72.69    3.00
  -4  -6  -8   11.30    0.90
   4   6   8   12.60    1.50
  -4   6  -8   11.60    1.00
  -4   6  -8   11.00    1.60
  -6  -6  -8   10.60    0.80
  -6   6  -8   10.90    0.90
   6   6   8   11.80    1.30
  -6   6  -8   10.10    1.40
  -8  -6  -8    0.80    0.30
  -8   6  -8    0.60    0.70
   8   6   8    0.10    0.60
  -8   6  -8    0.70    0.40
 -10  -6  -8    0.10    0.30
  10   6   8    0.20    0.40
 -10   6  -8    1.00    0.60
 -10   6  -8    0.50    0.40
 -12  -6  -8   11.00    0.60
 -12   6  -8   11.00    0.90
 -12   6  -8   11.90    1.00
  12   6   8   10.60    0.80
  13  -7  -8   11.00    0.90
  13  -7  -8   11.10    0.70
  13   7  -8    9.70    1.10
 -13   7   8    9.60    0.60
  13   7  -8    8.70    0.70
  11  -7  -8   13.10    1.00
  11  -7  -8   12.40    0.80
  11   7  -8   12.50    1.10
 -11   7   8   12.30    0.80
  11   7  -8   13.20    0.80
  11   7  -8   13.50    1.10
   9  -7  -8   10.90    1.00
   9  -7  -8   11.20    1.70
  -9   7   8   10.50    0.90
   9   7  -8    9.20    0.80
   9   7  -8    7.40    1.30
   9   7  -8    8.50    1.10
   7  -7  -8    0.10    0.60
   7   7  -8    0.10    0.70
   7   7  -8    1.10    0.90
   7   7  -8    0.10    0.70
  -7   7   8    0.20    0.50
   7   7  -8   -2.00    0.90
   5  -7  -8    1.80    0.80
   5   7  -8    3.40    0.70
  -5   7   8    3.00    0.70
   5   7  -8    2.20    0.90
   5   7  -8    1.80    0.50
   3  -7  -8   79.29    3.70
  -3   7   8   77.59    2.90
   3   7  -8   80.09    2.50
   3   7  -8   80.59    3.10
   3   7  -8   82.59    2.60
   1  -7  -8    4.70    1.40
   1  -7  -8    5.50    0.90
   1   7  -8    3.80    0.90
  -1   7   8    3.80    0.90
   1   7  -8    3.90    0.90
   1   7  -8    4.60    1.10
  -1  -7  -8   15.60    1.00
   1   7   8   14.60    1.50
  -1   7  -8   16.40    1.10
  -1   7  -8   15.00    1.60
  -3  -7  -8    0.20    0.40
   3   7   8    1.00    0.70
  -3   7  -8    0.80    0.50
  -3   7  -8    0.10    0.80
  -5   7  -8    6.40    0.80
   5   7   8    5.40    1.20
  -5   7  -8    4.60    0.90
  -7  -7  -8    5.70    0.60
  -7   7  -8    5.50    1.10
   7   7   8    6.00    1.00
  -7   7  -8    5.40    0.70
  -9  -7  -8   -0.10    0.20
   9   7   8   -0.20    0.50
  -9   7  -8    0.50    0.60
  -9   7  -8   -0.10    0.40
 -11  -7  -8    0.40    0.20
 -11   7  -8    0.40    0.30
  11   7   8    0.60    0.30
 -11   7  -8    0.20    0.70
  12  -8  -8    1.50    0.40
  12  -8  -8    0.60    0.60
 -12   8   8    0.90    0.30
  12   8  -8    0.90    0.30
  12   8  -8    0.40    0.70
  10  -8  -8    3.50    0.70
  10  -8  -8    2.50    0.80
 -10   8   8    3.60    0.70
  10   8  -8    4.10    0.90
  10   8  -8    3.80    0.60
  10   8  -8    3.50    1.20
   8  -8  -8    1.80    0.50
   8  -8  -8    1.30    0.60
   8   8  -8    1.00    1.00
   8   8  -8    1.00    0.40
   8   8  -8    0.00    0.60
  -8   8   8    0.90    0.50
   6  -8  -8    5.50    1.10
   6   8  -8    6.20    0.80
  -6   8   8    7.10    1.10
   6   8  -8    6.00    1.20
   6   8  -8    6.00    1.10
   4  -8  -8    6.50    1.20
   4   8  -8    6.30    1.00
   4   8  -8    7.30    1.20
   4   8  -8    6.30    0.90
   2  -8  -8   10.70    2.30
   2   8  -8    9.70    1.90
   2   8  -8   11.90    1.00
   2   8  -8   11.30    1.10
  -2   8   8    9.30    1.20
   0  -8  -8    1.30    0.50
   0   8  -8    0.70    0.60
   0   8   8    1.50    0.60
  -2  -8  -8    0.10    0.40
  -2   8  -8   -0.50    0.70
  -2   8  -8   -0.30    0.40
   2   8   8   -0.40    0.50
  -4  -8  -8    8.10    0.80
   4   8   8    7.30    1.00
  -4   8  -8    8.00    0.80
  -4   8  -8    8.40    1.20
  -6  -8  -8    6.50    0.60
   6   8   8    6.10    0.90
  -6   8  -8    6.00    0.70
  -6   8  -8    5.70    1.00
  -8  -8  -8    5.10    0.50
  -8  -8  -8    2.70    1.00
   8   8   8    4.60    0.90
  -8   8  -8    5.00    0.90
  -8   8  -8    4.80    0.90
 -10  -8  -8    0.00    0.20
 -10   8  -8    0.00    0.30
  10   8   8   -0.30    0.30
 -10   8  -8   -0.40    0.50
   9  -9  -8    4.40    0.70
   9  -9  -8    4.90    0.90
   9   9  -8    4.50    1.00
   9   9  -8    5.50    0.60
   7  -9  -8   10.10    0.90
   7  -9  -8    8.80    0.90
   7   9  -8   10.30    1.10
   7   9  -8    9.50    0.80
   5  -9  -8    3.80    1.00
   5   9  -8    2.80    0.70
   5   9  -8    4.70    0.90
   3  -9  -8   31.80    1.70
   3   9  -8   30.20    1.40
  -3   9   8   32.00    1.40
   3   9  -8   33.40    1.50
   3   9  -8   32.40    1.70
   1  -9  -8    1.60    0.70
  -1   9   8    0.40    0.50
   1   9  -8    1.10    0.50
   1   9  -8    0.70    0.70
  -1  -9  -8    0.60    0.60
  -1  -9  -8    0.60    0.60
   1   9   8    0.00    0.50
  -1   9  -8    1.40    0.70
  -1   9  -8    1.00    0.50
  -3  -9  -8    2.10    0.70
  -3  -9  -8    2.20    0.40
   3   9   8    3.30    0.80
  -3   9  -8    2.60    0.60
  -3   9  -8    1.90    0.60
  -5  -9  -8   22.70    0.90
  -5  -9  -8   19.70    1.40
  -5   9  -8   19.70    1.30
  -5   9  -8   21.20    1.00
   5   9   8   22.20    1.20
  -7  -9  -8    4.90    0.50
  -7  -9  -8    3.20    0.70
  -7   9  -8    4.40    0.50
   7   9   8    4.30    0.60
  -7   9  -8    4.30    1.00
  -9  -9  -8    4.20    0.40
   9   9   8    3.90    0.50
  -9   9  -8    4.30    0.50
   8 -10  -8    9.70    0.80
   6 -10  -8   17.60    1.20
   6 -10  -8   19.60    1.10
   6  10  -8   16.70    1.40
   4 -10  -8   35.50    1.60
   4  10  -8   37.40    1.60
   2 -10  -8    1.20    0.50
   2  10  -8    1.40    0.60
  -2  10   8    0.80    0.80
   2  10  -8    0.40    0.70
   0 -10  -8    0.70    0.80
   0  10  -8    1.80    0.70
   0  10  -8    1.80    0.50
   0  10   8    0.90    0.40
  -2 -10  -8   11.80    1.00
  -2  10  -8   14.90    0.90
  -2  10  -8   11.60    1.10
   2  10   8   12.80    0.80
  -4 -10  -8    0.20    0.50
  -4 -10  -8   -0.20    0.80
  -4  10  -8    0.30    0.70
   4  10   8   -0.20    0.30
  -4  10  -8   -0.10    0.40
  -6 -10  -8   17.50    0.80
  -6 -10  -8   14.90    1.10
   6  10   8   14.80    0.80
  -6  10  -8   17.70    1.10
   3 -11  -8   19.50    1.00
   1 -11  -8    5.20    0.70
  -1 -11  -8    5.60    0.70
   1  11   8    6.20    0.60
 -16   0   9   -0.40    0.50
 -16   0   9    0.20    0.40
  16   0  -9   -0.30    0.30
  14   0  -9   -0.10    0.40
 -14   0   9   -0.30    0.30
  12   0  -9    0.60    0.50
 -12   0   9    0.10    0.40
  12   0  -9    0.10    0.50
  10   0  -9   -0.60    0.50
  10   0  -9   -0.10    0.80
  10   0  -9   -0.40    0.50
   8   0  -9    0.80    0.50
   8   0  -9    0.40    0.60
   8   0  -9    0.20    0.90
   6   0  -9   -0.20    0.50
   6   0  -9   -0.70    1.10
   6   0  -9    0.20    0.70
   4   0  -9    0.70    0.90
   4   0  -9   -0.40    0.50
   4   0  -9   -0.10    0.60
   4   0  -9    1.80    1.20
   2   0  -9   -0.60    0.60
   2   0  -9    0.10    1.30
   2   0  -9    1.00    0.50
   2   0  -9   -0.10    1.00
   0   0  -9    0.10    0.50
   0   0  -9    0.60    1.40
   0   0  -9    0.40    0.60
  -2   0  -9   -0.80    1.50
  -2   0  -9    0.10    0.60
  -2   0  -9    0.10    0.40
  -4   0  -9   -0.50    0.40
  -4   0  -9    1.30    0.80
   4   0   9   -0.90    1.20
  -6   0  -9    0.50    0.50
  -6   0  -9    0.20    0.80
   6   0   9    0.10    0.90
  -8   0  -9    0.70    0.50
   8   0   9    0.00    0.80
 -10   0  -9   -0.20    0.50
  10   0   9   -0.30    0.60
  12   0   9   -0.20    0.50
  14   0   9    0.30    0.50
  15  -1  -9   -0.20    0.40
 -15  -1   9   -0.80    0.40
 -15   1   9   -0.70    0.60
  15   1  -9    0.10    0.40
 -15   1   9   -0.10    0.30
 -13  -1   9    1.10    0.40
  13  -1  -9    2.20    0.60
  13   1  -9    0.60    0.50
  13   1  -9    0.80    0.70
 -13   1   9    2.50    0.60
  11  -1  -9    1.70    0.60
 -11  -1   9    1.60    0.50
  11  -1  -9    1.60    0.70
  11   1  -9    1.90    0.50
  11   1  -9    1.50    0.60
  11   1  -9    1.60    0.70
 -11   1   9    1.20    0.70
   9  -1  -9    4.50    1.00
   9  -1  -9    6.90    1.60
   9  -1  -9    4.80    1.00
   9   1  -9    4.90    1.00
   9   1  -9    4.30    1.00
   9   1  -9    5.00    0.80
   7  -1  -9   22.20    1.60
   7  -1  -9   19.70    2.10
   7  -1  -9   20.40    1.20
   7   1  -9   22.90    1.50
   7   1  -9   18.80    1.70
   7   1  -9   20.30    1.20
   5  -1  -9   17.60    1.60
   5  -1  -9   18.00    2.10
   5  -1  -9   18.00    1.10
   5   1  -9   18.60    1.10
   5   1  -9   16.30    1.50
   5   1  -9   17.70    1.80
   5   1  -9   15.80    1.20
   3  -1  -9  107.49    4.30
   3  -1  -9  112.89    3.80
   3  -1  -9  112.69    3.40
   3   1  -9  113.19    4.00
   3   1  -9  111.19    3.50
   3   1  -9  111.99    3.40
   3   1  -9  111.39    3.70
   1  -1  -9  100.19    3.10
   1  -1  -9   94.49    3.50
   1  -1  -9   94.59    3.00
   1   1  -9   99.99    3.30
   1   1  -9   96.99    3.00
   1   1  -9   92.29    3.60
  -1  -1  -9   13.70    1.30
  -1  -1  -9   12.50    1.00
  -1   1  -9   15.50    1.30
  -1   1  -9   11.10    2.00
  -1   1  -9   11.50    1.00
  -3  -1  -9   37.40    1.60
  -3  -1  -9   39.30    1.90
   3   1   9   37.50    2.50
  -3   1  -9   41.80    2.50
  -3   1  -9   39.00    1.80
  -3   1  -9   39.40    1.60
  -5  -1  -9    1.30    0.50
   5  -1   9    1.60    1.10
  -5   1  -9    1.20    0.50
   5   1   9    0.90    0.90
  -5   1  -9    1.70    0.70
  -5   1  -9    2.10    1.20
   7  -1   9   39.50    2.10
  -7  -1  -9   37.20    1.50
  -7   1  -9   37.10    2.40
   7   1   9   41.30    2.10
  -7   1  -9   38.40    1.50
  -7   1  -9   36.80    1.80
  -9  -1  -9   42.50    1.50
   9  -1   9   41.70    2.00
  -9   1  -9   43.30    2.40
   9   1   9   39.40    1.90
  -9   1  -9   44.40    1.60
 -11  -1  -9   14.20    1.00
  11  -1   9   14.20    1.20
  11   1   9   12.80    1.20
  13  -1   9    6.20    0.90
  13   1   9    5.20    0.80
  16  -2  -9   14.70    0.80
 -16  -2   9   13.80    0.80
 -16   2   9   14.30    0.70
  16   2  -9   14.50    0.80
  14  -2  -9    1.30    0.40
 -14  -2   9    0.70    0.50
 -14   2   9   -0.80    0.80
 -14   2   9    0.40    0.30
  14   2  -9    0.00    0.70
  14   2  -9    1.30    0.50
 -12  -2   9    0.80    0.50
  12  -2  -9    0.60    0.50
  12   2  -9    0.10    0.60
  12   2  -9    0.50    0.40
 -12   2   9    1.00    0.40
  12   2  -9    0.60    0.50
  10  -2  -9    0.30    0.60
  10  -2  -9    0.60    0.70
  10   2  -9    0.60    0.60
  10   2  -9    0.50    0.50
  10   2  -9   -0.30    0.80
 -10   2   9    0.20    0.50
   8  -2  -9   23.30    1.30
   8  -2  -9   22.80    1.50
   8   2  -9   22.10    1.50
   8   2  -9   23.40    1.60
   8   2  -9   20.60    1.20
   6  -2  -9   17.50    1.60
   6  -2  -9   16.40    1.10
   6   2  -9   17.50    1.70
   6   2  -9   18.80    1.50
   6   2  -9   17.80    1.20
   6   2  -9   17.80    1.20
   4  -2  -9   54.69    2.00
   4  -2  -9   55.29    2.50
   4   2  -9   53.69    2.00
   4   2  -9   53.19    2.40
   4   2  -9   54.59    2.10
   4   2  -9   53.19    2.60
   2  -2  -9    0.50    0.90
   2  -2  -9    0.00    0.50
   2   2  -9    0.90    1.00
   2   2  -9    0.30    0.50
   2   2  -9    0.10    0.60
   0  -2  -9   97.99    2.90
   0  -2  -9   89.59    3.50
   0   2  -9   91.99    3.00
   0   2  -9   91.89    3.60
   0   2  -9   92.19    2.90
  -2  -2  -9  173.18    5.30
  -2   2  -9  172.38    5.50
  -2   2  -9  174.18    4.80
   2   2   9  174.98    5.50
  -2   2  -9  176.28    5.00
   4  -2   9  138.69    4.60
  -4  -2  -9  147.49    4.30
  -4   2  -9  139.19    4.00
  -4   2  -9  139.69    4.20
  -4   2  -9  140.39    4.60
   4   2   9  147.49    4.60
  -6  -2  -9  100.29    3.00
   6  -2   9   98.59    3.50
  -6   2  -9   97.29    3.10
  -6   2  -9  101.09    3.00
   6   2   9  100.69    3.50
  -6   2  -9  105.99    3.80
  -8  -2  -9   30.00    1.40
  -8   2  -9   33.50    2.10
  -8   2  -9   34.00    1.60
  -8   2  -9   33.60    1.50
   8   2   9   33.40    1.80
 -10  -2  -9    5.70    0.60
  10  -2   9    3.40    0.70
 -10   2  -9    6.80    1.60
  10   2   9    5.50    1.10
  12  -2   9   10.00    1.00
 -12  -2  -9   11.50    0.80
  12   2   9   11.00    1.00
 -12   2  -9   10.40    2.10
  14  -2   9    0.40    0.40
  14   2   9    0.80    0.40
  15  -3  -9    2.10    0.40
  15   3  -9    1.80    0.40
 -15   3   9    1.90    0.40
  15   3  -9    2.10    0.50
  13  -3  -9    7.90    0.70
 -13  -3   9    8.90    0.90
  13   3  -9    8.40    0.80
 -13   3   9    8.20    0.70
  13   3  -9    7.60    0.70
  11  -3  -9   -0.10    0.50
 -11   3   9    0.50    0.40
  11   3  -9    0.10    0.60
  11   3  -9    0.60    0.40
  11   3  -9   -0.30    0.50
   9  -3  -9   32.10    1.70
   9  -3  -9   34.70    1.60
   9   3  -9   30.00    1.40
  -9   3   9   31.60    1.40
   9   3  -9   34.30    1.80
   9   3  -9   31.20    1.70
   7  -3  -9   28.00    1.40
   7  -3  -9   29.40    1.80
   7   3  -9   28.50    1.60
  -7   3   9   28.80    1.40
   7   3  -9   30.10    1.40
   7   3  -9   27.50    1.80
   7   3  -9   29.50    1.50
   5  -3  -9   13.80    1.50
   5  -3  -9   12.90    1.10
   5   3  -9   13.10    1.20
   5   3  -9   14.80    1.50
   5   3  -9   14.00    1.10
   5   3  -9   10.80    1.50
   3  -3  -9    0.50    0.50
   3  -3  -9    0.30    0.80
   3   3  -9    0.80    0.60
   3   3  -9    0.40    0.50
   3   3  -9    0.70    1.00
   1  -3  -9  378.16   10.30
   1  -3  -9  368.96    9.70
   1   3  -9  370.66    9.80
   1   3  -9  378.26   10.30
   1   3  -9  368.36    9.70
  -1  -3  -9  247.48    6.60
  -1  -3  -9  248.78    7.30
  -1   3  -9  243.38    7.20
  -1   3  -9  244.48    6.70
  -1   3  -9  242.38    6.60
  -3  -3  -9   30.70    1.50
  -3   3  -9   31.40    1.40
  -3   3  -9   30.10    1.50
  -3   3  -9   32.70    2.10
   3   3   9   34.60    2.10
  -5  -3  -9    8.60    0.80
   5  -3   9   11.10    2.10
  -5   3  -9    7.90    1.50
  -5   3  -9    7.80    1.00
   5   3   9    7.00    1.60
  -5   3  -9    7.90    1.00
  -7  -3  -9   91.39    2.70
  -7   3  -9   93.99    3.40
  -7   3  -9   88.59    3.00
  -7   3  -9   95.49    3.00
   7   3   9   88.59    3.20
   9  -3   9    0.20    0.70
  -9  -3  -9    0.80    0.30
   9   3   9    0.50    0.60
  -9   3  -9   -0.20    0.80
  -9   3  -9    1.20    0.60
  11  -3   9    2.50    0.60
 -11  -3  -9    3.70    0.60
  11   3   9    4.00    1.00
 -11   3  -9    3.70    0.90
 -13  -3  -9   -0.50    0.40
  13  -3   9    0.50    0.50
 -13   3  -9   -0.20    0.90
  13   3   9   -0.50    0.40
  14  -4  -9   19.70    1.00
  14   4  -9   19.30    1.00
 -14   4   9   19.30    0.80
  14   4  -9   17.60    1.10
 -12  -4   9    6.40    0.90
  12  -4  -9    6.60    0.80
 -12   4   9    5.80    0.70
  12   4  -9    6.20    0.80
  12   4  -9    7.50    0.70
  12   4  -9    6.80    0.90
  10  -4  -9    1.60    0.50
  10   4  -9    3.60    0.80
  10   4  -9    1.80    0.40
 -10   4   9    2.70    0.70
  10   4  -9    2.10    0.70
   8  -4  -9    5.20    1.30
   8   4  -9    5.80    1.30
   8   4  -9    5.50    1.40
  -8   4   9    6.50    0.90
   8   4  -9    6.20    0.80
   6  -4  -9   70.59    2.80
   6  -4  -9   69.99    2.40
  -6   4   9   69.89    2.40
   6   4  -9   71.59    2.80
   6   4  -9   69.89    2.60
   6   4  -9   79.39    3.20
   6   4  -9   71.79    2.40
   4  -4  -9    6.40    0.90
   4  -4  -9    5.00    1.20
   4   4  -9    4.40    0.90
  -4   4   9    5.70    1.10
   4   4  -9    3.00    0.90
   4   4  -9    4.20    1.00
   2  -4  -9   13.50    1.70
   2  -4  -9   12.90    1.10
   2   4  -9   12.20    1.70
   2   4  -9   13.60    1.10
   2   4  -9   11.60    1.10
  -2   4   9   12.40    1.30
   0  -4  -9   11.30    1.00
   0  -4  -9   12.70    1.70
   0   4  -9   11.70    1.00
   0   4  -9    9.80    1.10
   0   4  -9   13.00    2.00
  -2  -4  -9    7.70    1.40
  -2  -4  -9    8.50    0.80
  -2   4  -9    9.20    1.40
   2   4   9   10.80    1.70
  -2   4  -9    8.80    1.00
  -2   4  -9   10.40    1.00
  -4  -4  -9   21.80    1.10
  -4  -4  -9   24.30    3.20
  -4   4  -9   21.30    1.70
   4   4   9   18.10    1.80
  -4   4  -9   22.50    1.30
  -4   4  -9   21.20    1.30
   6  -4   9   55.69    2.40
  -6  -4  -9   57.39    1.90
  -6   4  -9   57.59    2.10
   6   4   9   56.69    2.30
  -6   4  -9   59.09    2.50
  -8  -4  -9    0.30    0.30
   8  -4   9    0.00    0.70
  -8   4  -9    0.60    0.80
  -8   4  -9    1.00    0.50
   8   4   9    0.10    0.60
 -10  -4  -9    1.10    0.30
  10  -4   9    1.50    0.60
 -10   4  -9    1.10    0.60
 -10   4  -9    1.70    0.70
  12  -4   9    0.40    0.40
 -12   4  -9    1.10    0.60
  12   4   9    0.90    0.40
  13  -5  -9   10.70    0.80
  13   5  -9   11.30    0.70
 -13   5   9   10.60    0.70
  13   5  -9   11.70    0.90
 -11  -5   9   38.80    1.60
  11  -5  -9   38.70    1.60
  11   5  -9   39.40    1.40
  11   5  -9   39.40    1.60
  11   5  -9   38.40    1.60
 -11   5   9   37.90    1.40
   9  -5  -9    1.00    0.60
   9   5  -9    0.30    0.60
   9   5  -9    1.00    0.60
   9   5  -9    1.00    0.40
  -9   5   9    1.00    0.40
   7  -5  -9   27.10    1.80
   7   5  -9   25.80    2.00
  -7   5   9   28.30    1.30
   7   5  -9   28.30    1.40
   7   5  -9   24.60    1.50
   7   5  -9   27.30    1.50
   5  -5  -9   15.00    1.40
   5   5  -9   16.40    1.00
   5   5  -9   15.80    1.10
   5   5  -9   15.20    1.50
  -5   5   9   14.00    1.20
   3  -5  -9    7.60    1.50
   3  -5  -9    9.60    0.90
   3   5  -9   11.40    1.00
  -3   5   9   10.30    1.30
   3   5  -9   10.00    1.40
   3   5  -9    9.60    0.90
   1  -5  -9    1.60    0.90
   1  -5  -9    1.70    0.50
   1   5  -9    1.20    0.50
   1   5  -9    0.70    0.50
   1   5  -9    1.50    0.90
  -1  -5  -9   47.60    2.50
  -1  -5  -9   44.90    1.70
  -1   5  -9   47.60    1.80
  -1   5  -9   47.70    2.30
  -1   5  -9   46.80    1.90
   1   5   9   47.70    2.30
  -3  -5  -9   -0.40    0.40
   3   5   9    0.00    0.80
  -3   5  -9    0.00    0.80
  -3   5  -9   -1.00    0.80
  -3   5  -9    0.70    0.80
  -5  -5  -9    2.60    1.70
  -5  -5  -9   -0.10    0.30
  -5   5  -9    0.30    0.90
   5   5   9    0.50    0.80
  -5   5  -9    0.30    0.50
  -7  -5  -9    0.40    0.30
   7  -5   9   -0.30    0.70
   7   5   9    1.00    0.50
  -7   5  -9    1.10    0.70
  -7   5  -9    0.50    0.40
  -9  -5  -9    2.50    0.50
   9  -5   9    2.10    0.60
  -9   5  -9    1.60    0.70
   9   5   9    1.00    0.40
  -9   5  -9    3.20    0.70
  11  -5   9   39.20    1.80
 -11  -5  -9   38.10    1.20
 -11   5  -9   37.10    1.40
 -11   5  -9   38.50    1.60
  11   5   9   37.60    1.50
  12  -6  -9    6.30    0.70
 -12   6   9    4.80    0.60
  12   6  -9    5.60    0.90
  12   6  -9    6.40    0.60
  10  -6  -9   28.60    1.30
  10   6  -9   33.50    1.60
  10   6  -9   29.30    1.50
  10   6  -9   29.20    1.40
 -10   6   9   28.10    1.20
   8  -6  -9    0.40    0.60
  -8   6   9   -0.30    0.40
   8   6  -9    0.00    0.40
   8   6  -9    1.60    0.80
   8   6  -9   -0.20    0.60
   6  -6  -9   18.20    1.30
   6   6  -9   17.80    1.00
   6   6  -9   18.70    1.20
   6   6  -9   18.40    1.40
  -6   6   9   19.90    1.20
   4  -6  -9    1.40    0.80
   4  -6  -9    2.40    0.60
   4   6  -9    0.80    0.80
  -4   6   9    1.40    0.60
   4   6  -9    0.50    0.80
   4   6  -9    0.90    0.70
   2  -6  -9   -0.60    0.60
   2  -6  -9    0.30    0.80
   2   6  -9    0.90    0.80
   2   6  -9   -0.40    0.50
   0  -6  -9    1.60    0.90
   0  -6  -9    1.50    0.60
   0   6   9    0.50    0.80
   0   6  -9    0.70    0.50
   0   6  -9    0.70    0.50
   0   6  -9    1.60    0.80
  -2  -6  -9    2.50    0.90
  -2   6  -9    3.10    0.70
  -2   6  -9    2.50    0.80
  -2   6  -9    3.50    0.80
   2   6   9    2.60    0.80
  -4  -6  -9    0.30    0.30
  -4  -6  -9   -0.50    0.90
   4   6   9    0.40    0.60
  -4   6  -9    0.70    0.70
  -4   6  -9    0.60    0.40
  -6  -6  -9    7.70    0.60
  -6   6  -9    8.00    1.00
   6   6   9    7.10    1.00
  -6   6  -9    6.20    0.70
   8  -6   9   -1.00    0.70
  -8  -6  -9    0.30    0.30
   8   6   9    0.40    0.50
  -8   6  -9    0.70    0.40
  -8   6  -9    0.00    0.50
 -10  -6  -9    1.80    0.40
  10  -6   9    4.90    1.00
  10   6   9    1.70    0.40
 -10   6  -9    2.20    0.60
  11  -7  -9    0.90    0.40
 -11   7   9    1.30    0.30
  11   7  -9    0.70    0.30
  11   7  -9    1.70    0.50
  11   7  -9    1.80    0.80
   9  -7  -9    1.10    0.50
   9   7  -9    2.40    0.60
   9   7  -9    0.00    0.90
   9   7  -9    1.60    0.40
  -9   7   9    2.00    0.40
   7  -7  -9    2.20    0.60
  -7   7   9    3.20    0.80
   7   7  -9    2.60    0.70
   7   7  -9    4.40    1.10
   5  -7  -9    0.40    0.50
   5   7  -9    0.10    0.50
   5   7  -9    0.50    0.40
   5   7  -9   -0.40    0.60
   3  -7  -9   10.30    1.20
   3   7  -9   10.70    0.90
   3   7  -9    8.80    0.90
   3   7  -9    9.10    1.20
   1  -7  -9    1.50    0.50
   1  -7  -9    1.30    0.70
  -1   7   9    2.50    0.90
   1   7  -9    1.90    0.50
   1   7  -9    2.20    0.80
   1   7  -9    1.40    0.50
  -1  -7  -9    1.70    0.70
  -1  -7  -9    1.90    0.40
  -1   7  -9    2.20    0.70
   1   7   9    3.00    0.70
  -1   7  -9    3.80    0.80
  -3  -7  -9    0.60    0.80
  -3  -7  -9    0.60    0.30
   3   7   9    1.30    0.60
  -3   7  -9    0.10    0.60
  -3   7  -9    1.30    0.40
  -5  -7  -9    0.30    0.80
  -5  -7  -9    0.80    0.30
  -5   7  -9    0.40    0.50
   5   7   9    0.30    0.50
  -5   7  -9    0.10    0.40
  -7  -7  -9    2.30    0.50
  -7   7  -9    1.20    0.60
  -7   7  -9    1.30    0.40
   7   7   9    1.30    0.50
  -9  -7  -9   10.00    0.60
   9   7   9   10.10    0.80
  -9   7  -9   12.90    1.00
  -9   7  -9    9.20    0.80
  10  -8  -9    1.50    0.40
  10   8  -9    0.40    0.30
   8  -8  -9   23.00    1.10
   8   8  -9   22.40    0.90
   8   8  -9   22.80    1.10
   6  -8  -9    0.20    0.50
   6   8  -9    0.20    0.40
   6   8  -9    0.90    0.70
   4  -8  -9   -0.30    0.40
   4   8  -9    0.10    0.40
   4   8  -9   -0.20    0.60
   4   8  -9   -0.30    0.50
   2  -8  -9    8.00    1.00
   2   8  -9    6.90    0.80
   2   8  -9    8.60    1.00
   2   8  -9    8.90    1.00
   0  -8  -9   36.70    1.80
   0  -8  -9   37.00    1.40
   0   8  -9   36.70    1.70
   0   8  -9   37.00    1.40
   0   8   9   39.00    1.60
  -2  -8  -9   18.10    1.30
  -2  -8  -9   18.70    0.90
   2   8   9   17.80    1.10
  -2   8  -9   19.30    1.00
  -2   8  -9   15.20    1.40
  -4  -8  -9    0.40    0.30
  -4  -8  -9   -0.60    0.70
   4   8   9    0.00    0.40
  -4   8  -9    0.00    0.50
  -4   8  -9    0.40    0.40
  -6  -8  -9    8.00    1.50
  -6  -8  -9    6.70    0.50
  -6   8  -9    7.10    0.90
  -6   8  -9    7.00    0.90
   6   8   9    5.40    0.70
  -8  -8  -9    0.20    0.20
   8   8   9   -0.30    0.30
  -8   8  -9    0.20    0.30
  -8   8  -9    0.30    0.40
   7  -9  -9    1.30    0.40
   7   9  -9    0.80    0.40
   7   9  -9   -0.10    0.60
   5  -9  -9    0.50    0.40
   5   9  -9    0.20    0.50
   5   9  -9    0.90    0.60
   3  -9  -9    0.10    0.40
   3   9  -9    0.80    0.60
   3   9  -9   -0.40    0.50
   1  -9  -9    1.40    0.60
   1   9  -9    1.10    0.60
   1   9  -9    1.60    0.40
  -1  -9  -9    3.20    0.80
  -1   9  -9    1.50    0.40
  -1   9  -9    0.70    0.50
   1   9   9    1.20    0.40
  -3  -9  -9   12.20    1.50
  -3  -9  -9   12.00    0.90
  -3   9  -9   13.60    0.70
  -3   9  -9   13.90    1.00
   3   9   9   14.30    0.80
  -5  -9  -9    0.60    0.30
  -5  -9  -9    1.40    0.70
  -5   9  -9    1.90    0.50
  -5   9  -9    1.00    0.50
   5   9   9    0.70    0.40
  14   0 -10    8.50    0.60
 -14   0  10    9.10    0.60
 -12   0  10   26.70    1.10
  12   0 -10   28.20    1.20
  12   0 -10   27.80    1.20
 -10   0  10   31.30    1.30
  10   0 -10   32.10    1.40
  10   0 -10   31.70    1.30
   8   0 -10   72.89    2.50
   8   0 -10   71.89    2.30
   8   0 -10   72.59    2.60
   6   0 -10    2.30    0.50
   6   0 -10    2.10    0.90
   4   0 -10    1.00    1.10
   4   0 -10    2.80    0.50
   4   0 -10    3.10    0.80
   2   0 -10   78.29    2.60
   2   0 -10   78.99    2.50
   2   0 -10   77.89    2.90
   2   0 -10   79.39    3.20
   0   0 -10   18.90    1.30
   0   0 -10   20.10    1.20
   0   0 -10   23.70    2.60
  -2   0 -10    6.80    1.00
  -2   0 -10    5.00    0.80
  -4   0 -10   47.20    1.90
  -4   0 -10   43.80    1.60
  -6   0 -10    1.50    0.40
   6   0  10    1.30    0.80
   8   0  10    0.60    0.70
  -8   0 -10    0.10    0.40
 -10   0 -10   22.90    1.10
  10   0  10   23.10    1.30
  12   0  10    3.00    0.80
  13  -1 -10    2.80    0.70
  13   1 -10    5.60    0.90
 -13   1  10    2.00    0.50
  13   1 -10    3.00    0.60
 -11  -1  10   13.90    0.90
  11  -1 -10   12.30    0.90
  11  -1 -10   15.10    1.10
  11   1 -10   12.60    0.90
  11   1 -10   13.10    0.90
 -11   1  10   12.50    0.80
   9  -1 -10   27.80    1.40
   9  -1 -10   29.80    1.20
   9   1 -10   27.10    1.40
   9   1 -10   29.40    1.20
  -9   1  10   28.20    1.60
   9   1 -10   28.50    1.60
   7  -1 -10   11.60    1.10
   7  -1 -10    8.80    0.90
   7  -1 -10   15.60    1.80
   7   1 -10   12.30    1.30
   7   1 -10   11.70    1.10
   5  -1 -10   14.60    1.00
   5  -1 -10   13.30    1.20
   5   1 -10   14.40    0.90
   5   1 -10   12.90    1.60
   3  -1 -10   43.10    1.70
   3  -1 -10   43.20    2.10
   3   1 -10   44.80    1.80
   3   1 -10   46.00    2.30
   3   1 -10   44.70    1.70
   1  -1 -10   81.39    3.20
   1  -1 -10   75.79    2.50
   1   1 -10   76.29    3.10
   1   1 -10   79.29    2.50
   1   1 -10   76.19    2.60
  -1  -1 -10   47.60    1.70
  -1   1 -10   46.30    1.70
  -1   1 -10   49.10    1.90
  -1   1 -10   49.60    2.50
  -3  -1 -10    5.40    0.70
  -3   1 -10    7.40    2.00
  -3   1 -10    5.50    0.90
  -3   1 -10    5.70    1.00
  -5  -1 -10    4.60    0.70
  -5   1 -10    4.30    0.80
  -5   1 -10    3.90    1.40
   5   1  10    6.80    1.70
  -5   1 -10    6.30    1.00
  -7  -1 -10    1.20    0.40
   7  -1  10    0.50    0.80
   7   1  10    1.40    0.70
  -7   1 -10    1.20    0.40
   9  -1  10   -0.20    0.60
  -9  -1 -10    0.30    0.30
   9   1  10    0.20    0.50
  -9   1 -10    0.80    0.70
  11  -1  10    7.40    0.90
  11   1  10    5.50    1.00
 -12  -2  10    7.40    0.70
  12  -2 -10    8.00    0.80
 -12   2  10    7.60    0.60
  12   2 -10    7.80    0.70
  12   2 -10    7.50    0.70
  10  -2 -10   -0.70    0.40
  10  -2 -10    0.00    0.60
  10   2 -10    0.10    0.30
 -10   2  10    0.00    0.40
  10   2 -10   -0.30    0.60
  10   2 -10    0.10    0.50
   8  -2 -10    7.40    1.00
   8  -2 -10    8.30    0.90
  -8   2  10    9.40    0.80
   8   2 -10    9.70    1.00
   8   2 -10    7.40    1.20
   8   2 -10    9.30    0.80
   6  -2 -10  177.28    4.80
   6  -2 -10  172.78    5.40
   6   2 -10  175.68    5.00
   6   2 -10  184.48    5.30
   6   2 -10  164.68    5.50
   4  -2 -10  131.39    3.80
   4  -2 -10  136.89    4.20
   4   2 -10  132.29    4.00
   4   2 -10  133.19    4.00
   4   2 -10  134.89    3.90
   4   2 -10  132.89    4.20
   2  -2 -10    1.10    0.40
   2  -2 -10    1.10    0.80
   2   2 -10    0.30    0.90
   2   2 -10    1.20    0.50
   2   2 -10   -0.10    0.40
   0  -2 -10    1.50    0.60
   0  -2 -10    1.60    1.30
   0   2 -10    1.80    0.50
   0   2 -10    3.40    1.00
   0   2 -10    1.10    0.90
  -2  -2 -10    1.10    0.40
  -2   2 -10    1.10    0.40
  -2   2 -10    0.30    1.20
  -2   2 -10    1.40    0.50
  -4   2 -10    8.00    0.80
  -4   2 -10    7.40    1.50
  -4   2 -10    7.70    1.00
   4   2  10    8.90    1.80
   6  -2  10    0.90    1.00
  -6  -2 -10    0.00    0.30
   6   2  10    0.40    0.70
  -6   2 -10    0.00    0.40
  -6   2 -10    0.30    0.90
  -6   2 -10   -0.20    0.50
  -8  -2 -10   -0.30    0.30
   8  -2  10    0.20    0.80
  -8   2 -10   -0.90    0.90
   8   2  10    0.70    0.60
  -8   2 -10    0.40    1.00
  10  -2  10    4.40    1.00
 -10  -2 -10    3.70    0.60
  10   2  10    3.70    0.80
  13  -3 -10    0.50    0.40
  13   3 -10    1.10    0.40
 -13   3  10    0.70    0.30
  13   3 -10    0.70    0.40
  11  -3 -10   16.50    0.90
 -11  -3  10   16.60    0.90
 -11   3  10   16.40    0.80
  11   3 -10   17.20    0.90
  11   3 -10   17.20    1.00
  11   3 -10   16.10    1.00
   9  -3 -10   11.80    0.90
   9   3 -10   12.20    1.10
  -9   3  10   12.20    0.80
   9   3 -10   10.70    1.00
   9   3 -10   11.30    0.80
   7  -3 -10    1.90    0.60
   7  -3 -10    2.20    0.50
  -7   3  10    2.50    0.50
   7   3 -10    3.60    0.70
   7   3 -10    2.50    0.60
   7   3 -10    2.50    0.70
   5  -3 -10   36.80    1.40
   5  -3 -10   35.50    1.80
  -5   3  10   34.90    1.50
   5   3 -10   33.50    1.90
   5   3 -10   36.10    2.20
   3  -3 -10   18.00    1.10
   3   3 -10   17.50    1.10
   3   3 -10   19.20    1.10
   3   3 -10   17.40    1.50
   1  -3 -10   28.80    1.80
   1  -3 -10   26.80    1.30
   1   3 -10   27.50    1.80
   1   3 -10   27.50    1.30
   1   3 -10   28.20    1.40
  -1  -3 -10    4.10    0.80
  -1  -3 -10    5.70    1.50
  -1   3 -10    4.30    0.90
  -1   3 -10    3.00    0.70
  -1   3 -10    3.90    1.20
  -3   3 -10    2.50    0.70
  -3   3 -10    3.60    0.90
   3   3  10    4.20    1.10
  -3   3 -10    4.70    0.80
  -5  -3 -10    4.80    0.60
  -5   3 -10    4.20    0.80
   5   3  10    6.00    1.20
  -5   3 -10    5.10    0.90
  -5   3 -10    7.10    1.30
  -7  -3 -10    1.00    0.30
   7  -3  10    1.20    1.00
  -7   3 -10   -0.20    0.70
   7   3  10    1.10    0.60
  -7   3 -10   -0.30    0.50
  -9  -3 -10    1.50    0.30
   9  -3  10    2.10    1.00
  -9   3 -10    1.60    1.10
   9   3  10    2.40    0.50
 -11  -3 -10   16.00    0.70
  11  -3  10   15.00    1.10
  11   3  10   14.50    0.90
  12  -4 -10   22.70    1.00
  12   4 -10   18.00    0.90
  12   4 -10   21.70    1.10
 -12   4  10   19.70    0.90
  10  -4 -10   10.30    0.90
 -10  -4  10    9.20    0.80
  10   4 -10    9.00    0.90
 -10   4  10    8.40    0.70
  10   4 -10   10.20    0.90
  10   4 -10    9.00    0.70
   8  -4 -10    3.90    0.80
   8   4 -10    1.40    0.60
  -8   4  10    1.60    0.40
   8   4 -10    2.20    0.70
   8   4 -10    3.30    0.60
   6  -4 -10  181.78    5.20
   6  -4 -10  180.08    4.80
  -6   4  10  182.98    4.90
   6   4 -10  176.68    5.30
   6   4 -10  182.58    4.90
   4  -4 -10  105.39    3.00
   4  -4 -10  105.09    3.40
   4   4 -10  101.79    3.50
  -4   4  10  102.79    3.10
   4   4 -10  105.39    3.20
   4   4 -10  100.49    3.00
   2  -4 -10   13.00    0.90
   2  -4 -10   13.30    1.40
   2   4 -10   13.90    1.60
  -2   4  10   13.40    1.20
   2   4 -10   13.60    0.90
   0  -4 -10    6.40    1.30
   0  -4 -10    2.90    0.50
   0   4 -10    4.80    1.20
   0   4 -10    3.70    0.80
  -2  -4 -10   11.00    1.60
  -2  -4 -10    9.50    0.80
  -2   4 -10    9.10    0.90
  -2   4 -10    9.00    0.90
  -2   4 -10   11.00    1.30
  -4  -4 -10    0.60    0.30
  -4   4 -10    0.60    0.60
  -4   4 -10    0.90    0.40
   4   4  10    1.70    0.80
  -4   4 -10    0.90    0.70
  -6  -4 -10   36.00    1.40
   6   4  10   36.30    1.70
  -6   4 -10   37.60    1.40
  -6   4 -10   37.50    1.80
  -8  -4 -10    0.70    0.30
  -8   4 -10    0.70    0.60
  -8   4 -10    0.70    0.50
   8   4  10    0.90    0.50
 -10  -4 -10   31.70    1.10
 -10   4 -10   31.80    1.50
  10   4  10   32.20    1.20
  11  -5 -10   18.10    1.00
  11   5 -10   19.80    1.00
  11   5 -10   17.00    1.20
 -11   5  10   19.10    0.80
  11   5 -10   18.90    0.90
   9  -5 -10    4.10    0.70
   9   5 -10    5.10    0.60
  -9   5  10    4.30    0.60
   9   5 -10    4.60    0.90
   7  -5 -10    7.90    0.90
   7   5 -10    9.50    0.70
   7   5 -10    8.10    1.00
  -7   5  10    8.10    0.80
   5  -5 -10    1.40    0.60
   5  -5 -10    2.10    0.60
   5   5 -10    1.10    0.90
   5   5 -10    1.60    0.40
  -5   5  10    1.50    0.50
   5   5 -10    1.50    0.50
   3  -5 -10    0.40    0.60
   3  -5 -10    1.60    0.50
   3   5 -10    0.50    0.50
   3   5 -10    1.20    0.40
   3   5 -10    1.10    0.70
  -3   5  10    0.60    0.60
   1  -5 -10   33.20    1.70
   1  -5 -10   30.80    1.20
   1   5 -10   29.60    1.70
   1   5 -10   28.30    1.30
   1   5 -10   30.50    1.30
  -1  -5 -10   31.70    1.70
  -1  -5 -10   31.10    1.30
  -1   5 -10   30.10    1.30
  -1   5 -10   30.60    1.70
  -1   5 -10   30.00    1.30
  -3  -5 -10    0.00    0.30
  -3  -5 -10    0.90    0.90
   3   5  10    0.30    0.80
  -3   5 -10    0.70    0.40
  -3   5 -10    1.10    0.60
  -3   5 -10   -0.50    0.60
  -5  -5 -10    3.60    0.60
  -5   5 -10    3.70    0.60
   5   5  10    3.00    0.60
  -5   5 -10    2.20    0.70
  -7  -5 -10    0.10    0.30
  -7   5 -10    0.40    0.40
  -7   5 -10   -0.30    0.50
   7   5  10    0.90    0.50
  -9  -5 -10   18.30    1.00
  -9   5 -10   22.10    1.00
   9   5  10   23.00    1.00
  10  -6 -10    7.60    0.60
  10   6 -10    8.20    0.70
 -10   6  10    7.70    0.60
  10   6 -10    7.60    0.60
   8  -6 -10    0.90    0.40
   8   6 -10    1.00    0.30
   8   6 -10    1.30    0.50
  -8   6  10    0.80    0.40
   6  -6 -10    4.20    0.80
   6   6 -10    4.30    0.90
   6   6 -10    3.30    0.60
   4  -6 -10    4.60    0.90
   4   6 -10    6.00    0.80
   4   6 -10    3.10    0.70
   4   6 -10    4.40    0.70
   2  -6 -10   -0.10    0.50
   2  -6 -10    0.30    0.40
   2   6 -10    1.50    0.60
   2   6 -10    0.40    0.40
   2   6 -10    0.30    0.60
   0  -6 -10    0.60    0.40
   0  -6 -10    0.50    0.50
   0   6 -10    0.50    0.40
   0   6 -10    0.80    0.40
   0   6 -10    0.70    0.60
  -2  -6 -10    0.00    0.30
  -2  -6 -10    0.70    0.60
  -2   6 -10    0.90    0.60
  -2   6 -10    0.30    0.40
   2   6  10    1.00    1.30
  -4  -6 -10    0.70    0.30
  -4   6 -10    1.40    0.40
   4   6  10    1.00    0.60
  -4   6 -10    0.80    0.60
  -6  -6 -10   10.20    0.60
   6   6  10   10.20    1.20
  -6   6 -10    9.70    0.70
  -6   6 -10   11.00    1.00
  -8  -6 -10   17.60    0.70
  -8   6 -10   16.50    0.80
   8   6  10   17.80    0.90
   7  -7 -10    3.60    0.60
   7   7 -10    2.10    0.40
   7   7 -10    3.20    0.70
   5  -7 -10   18.80    1.10
   5   7 -10   19.20    0.90
   5   7 -10   18.90    1.20
   3  -7 -10    4.40    0.80
   3   7 -10    3.60    0.60
   3   7 -10    3.90    0.80
   3   7 -10    4.90    0.70
   1  -7 -10    1.00    0.60
   1  -7 -10    0.00    0.50
   1   7 -10   -0.20    0.30
   1   7 -10   -0.10    0.50
   1   7 -10    0.50    0.50
  -1  -7 -10    2.40    0.60
  -1  -7 -10    1.90    0.60
  -1   7 -10    1.90    0.80
  -1   7 -10    2.80    0.60
  -3  -7 -10    4.10    1.10
  -3  -7 -10    1.10    0.30
  -3   7 -10    1.10    0.40
  -3   7 -10    1.60    0.60
   3   7  10    1.30    0.60
  -5  -7 -10   -0.20    0.40
  -5   7 -10    0.90    0.50
  -5   7 -10    0.30    0.30
   5   7  10    0.50    0.50
   4  -8 -10    0.60    0.70
   2  -8 -10    7.80    1.00
   2   8 -10    7.20    0.80
   2   8 -10    6.50    0.70
   0  -8 -10    4.00    0.70
   0   8 -10    2.30    0.60
   0   8 -10    2.60    0.70
  -2  -8 -10    0.30    0.50
  -2  -8 -10    3.60    0.90
  -2   8 -10    0.10    0.60
  -2   8 -10    1.30    0.30
 -10   0  11    0.00    0.30
  10   0 -11   -0.40    0.50
  10   0 -11    0.30    0.40
   8   0 -11    0.10    0.30
  -8   0  11   -0.20    0.30
   8   0 -11    0.20    0.50
   6   0 -11    0.10    0.60
   6   0 -11    0.20    0.30
   4   0 -11    0.40    0.80
   4   0 -11   -0.30    0.30
   2   0 -11    0.00    0.30
   0   0 -11    0.40    0.40
  -2   0 -11   -0.10    0.30
  -4   0 -11   -0.10    0.30
  -6   0 -11    0.00    0.30
  -8   0 -11   -0.50    0.40
  11  -1 -11    3.00    0.60
 -11  -1  11    3.70    0.50
 -11   1  11    2.80    0.50
  11   1 -11    3.30    0.60
  11   1 -11    2.20    0.40
   9  -1 -11   17.10    0.90
   9  -1 -11   16.70    0.90
  -9  -1  11   17.40    0.80
  -9   1  11   17.20    0.80
   9   1 -11   15.70    1.10
   9   1 -11   18.50    0.80
   7  -1 -11    7.40    0.70
   7  -1 -11    7.20    0.90
   7   1 -11    6.90    1.20
   7   1 -11    6.90    0.90
  -7   1  11    6.40    0.70
   7   1 -11    7.40    0.70
   5  -1 -11    3.20    0.70
   5  -1 -11    4.30    0.90
   5   1 -11    3.30    0.60
   5   1 -11    3.40    0.90
   5   1 -11    6.10    1.20
   3  -1 -11    9.00    0.70
   3  -1 -11   10.00    1.20
   3   1 -11    7.40    0.70
   3   1 -11    9.00    1.40
   1  -1 -11   13.30    0.80
   1   1 -11   10.10    1.50
   1   1 -11   11.30    0.80
  -1  -1 -11    5.10    0.70
  -1   1 -11    5.00    0.70
  -3  -1 -11    0.20    0.30
  -3   1 -11    0.70    0.30
  -5  -1 -11   28.70    1.10
  -5   1 -11   29.80    1.10
  -7  -1 -11    6.50    0.60
  -7   1 -11    4.80    0.80
  10  -2 -11    4.30    0.70
 -10  -2  11    6.90    0.70
  10   2 -11    4.80    0.80
  10   2 -11    6.20    0.60
 -10   2  11    5.50    0.50
   8  -2 -11    0.10    0.50
   8  -2 -11    0.20    0.40
  -8   2  11    0.70    0.30
   8   2 -11    0.30    0.30
   8   2 -11    0.00    0.60
   8   2 -11    1.00    0.50
   6  -2 -11   28.50    1.30
   6  -2 -11   29.80    1.20
   6   2 -11   29.90    1.40
   6   2 -11   29.80    1.10
  -6   2  11   30.00    1.20
   4  -2 -11    5.50    0.90
   4  -2 -11    3.60    0.60
  -4   2  11    4.00    0.70
   4   2 -11    4.50    1.10
   4   2 -11    4.40    0.60
   2  -2 -11    0.60    0.50
   2  -2 -11    0.90    0.70
   2   2 -11    0.30    0.70
   2   2 -11    0.10    0.30
   0  -2 -11    5.20    1.00
   0   2 -11    3.90    0.80
   0   2 -11    1.20    0.80
   0   2 -11    3.50    0.60
  -2  -2 -11    8.70    0.70
  -2   2 -11    8.20    0.70
  -2   2 -11    8.80    0.90
  -2   2 -11    9.10    1.40
  -4  -2 -11    0.60    0.30
  -4   2 -11   -0.60    1.30
  -4   2 -11    0.70    0.50
  -4   2 -11    0.20    0.30
  -6  -2 -11    8.70    0.60
  -6   2 -11    8.40    0.80
  -8  -2 -11    2.00    0.50
   9  -3 -11   62.89    1.90
   9   3 -11   54.59    2.00
  -9   3  11   62.29    1.90
   9   3 -11   59.09    2.00
   9   3 -11   59.49    1.80
   7  -3 -11    2.50    0.50
   7  -3 -11    2.80    0.70
   7   3 -11    1.30    0.60
   7   3 -11    2.00    0.50
  -7   3  11    3.10    0.60
   5  -3 -11    2.60    0.80
   5  -3 -11    1.70    0.40
  -5   3  11    2.20    0.50
   5   3 -11    2.70    0.60
   5   3 -11    2.20    0.60
   3  -3 -11    8.90    1.00
   3  -3 -11    9.70    0.80
   3   3 -11    8.70    1.00
  -3   3  11    9.30    0.90
   3   3 -11    9.50    0.70
   1  -3 -11    0.20    0.30
   1  -3 -11   -0.30    0.70
   1   3 -11   -0.90    0.60
   1   3 -11    0.20    0.40
  -1   3  11    0.30    0.60
   1   3 -11   -0.30    0.30
  -1  -3 -11   52.79    1.70
  -1   3 -11   52.49    1.70
  -1   3 -11   55.39    1.80
  -1   3 -11   55.59    2.10
  -3  -3 -11    0.30    0.30
  -3   3 -11    0.30    0.40
  -3   3 -11   -0.20    0.70
  -3   3 -11   -0.10    0.40
  -5  -3 -11   18.40    0.80
  -5   3 -11   19.30    1.10
  -5   3 -11   18.10    1.00
  -5   3 -11   16.90    1.40
  -7  -3 -11    0.30    0.30
   8  -4 -11   12.80    0.80
   8   4 -11   13.20    0.70
  -8   4  11   12.80    0.70
   8   4 -11   12.30    1.00
   6  -4 -11    1.20    0.60
   6  -4 -11    0.50    0.40
   6   4 -11   -0.50    0.50
   6   4 -11    0.90    0.30
   4  -4 -11    5.10    0.80
   4  -4 -11    3.60    0.60
   4   4 -11    4.30    0.90
   4   4 -11    4.80    0.60
   2  -4 -11    1.50    0.30
   2  -4 -11    1.90    0.60
   2   4 -11    0.60    0.60
   2   4 -11    1.30    0.30
   2   4 -11    1.00    0.40
   0  -4 -11    0.50    0.30
   0  -4 -11    0.30    0.80
   0   4 -11    0.70    0.30
   0   4 -11    0.60    0.40
   0   4 -11    1.10    0.60
  -2  -4 -11    6.50    0.60
  -2   4 -11    6.40    0.70
  -2   4 -11    6.80    1.00
  -2   4 -11    7.30    0.70
  -4  -4 -11   25.20    0.90
  -4   4 -11   23.70    1.10
  -4   4 -11   23.10    1.40
  -6  -4 -11    0.70    0.20
  -6   4 -11    1.00    0.70
  -6   4 -11    0.30    0.40
   7  -5 -11    3.80    0.60
   7   5 -11    2.30    0.60
  -7   5  11    2.70    0.60
   7   5 -11    2.90    0.50
   5  -5 -11    6.70    0.70
   5   5 -11    6.70    0.60
   5   5 -11    5.40    0.80
   3  -5 -11   10.70    0.90
   3  -5 -11    9.10    0.80
   3   5 -11    9.20    0.90
   3   5 -11    9.70    0.70
   1  -5 -11    0.60    0.60
   1  -5 -11    0.30    0.30
   1   5 -11    0.20    0.30
   1   5 -11    0.10    0.50
   1   5 -11    0.30    0.40
  -1  -5 -11    6.60    0.60
  -1   5 -11    7.30    0.60
  -1   5 -11    7.10    0.80
  -1   5 -11    7.20    1.10
  -3  -5 -11   11.50    0.70
  -3   5 -11   10.30    1.00
  -3   5 -11   11.00    0.70
  -5  -5 -11    1.00    0.30
  -5   5 -11    1.20    0.30
  -5   5 -11    1.00    0.50
   4  -6 -11    2.70    0.60
   4   6 -11    1.30    0.50
   4   6 -11    1.00    0.30
   2  -6 -11    0.00    0.50
   2   6 -11    0.50    0.40
   2   6 -11    0.80    0.40
   2   6 -11    0.30    0.50
   0  -6 -11   12.50    1.10
   0  -6 -11   13.80    0.70
   0   6 -11   11.10    0.70
  -2  -6 -11    4.40    0.50
  -2   6 -11    5.50    0.80
  -2   6 -11    4.00    0.50
   6   0 -12    5.10    0.50
  -6   0  12    3.50    0.50
   4   0 -12   26.20    1.10
  -4   0  12   25.60    1.10
   2   0 -12    0.30    0.40
   0   0 -12   37.50    1.20
  -4   0 -12    2.60    0.40
   5  -1 -12    8.60    0.60
  -5  -1  12    7.80    0.60
  -5   1  12    8.20    0.60
   5   1 -12    5.90    0.70
   3  -1 -12    2.00    0.50
   3   1 -12    2.30    0.50
  -3   1  12    2.50    0.60
   1  -1 -12    2.40    0.40
  -1   1  12    3.60    0.80
   1   1 -12    2.50    0.50
  -1  -1 -12    0.00    0.20
  -1   1 -12    0.00    0.30
  -3  -1 -12    0.00    0.20
  -3   1 -12   -0.10    0.30
   4  -2 -12   23.90    0.90
  -4   2  12   23.80    1.00
   4   2 -12   20.90    1.10
   2  -2 -12    5.70    0.80
   2   2 -12    3.70    0.50
   0  -2 -12    0.80    0.20
   0   2 -12    1.00    0.30
  -2  -2 -12    0.00    0.20
  -2   2 -12    0.80    0.30
   3  -3 -12    0.00    0.30
   3   3 -12    0.40    0.30
   1  -3 -12    4.70    0.50
   1   3 -12    6.00    0.50
  -1   3 -12    9.50    0.70
_computing_structure_solution     'SHELXT 2014/4 (Sheldrick, 2014)'
;
_shelx_hkl_checksum     11326
_shelx_res_file
;
TITL SKM084_0m_a.res in C2/c
CELL  1.54178  18.2073  11.7758   9.9950   90.000   93.226   90.000
ZERR    4.000   0.0005   0.0003   0.0003    0.000    0.001    0.000
LATT 7
SYMM -X, Y, 1/2-Z
SFAC C  H  N  O
UNIT 88  96  8  24
L.S. 5
BOND $H
FMAP 2
PLAN 5
ACTA 144.6
HTAB C6 O2_$1
EQIV $1 x, -y+1, z-1/2
SIZE 0.074 0.146 0.159
CONF
TEMP -123
WGHT    0.049800    0.732800
FVAR       0.27605
O1    4    0.652693    0.397340    0.641131    11.00000    0.04448    0.02298 =
         0.02263    0.00043   -0.00621    0.00488
O2    4    0.603794    0.597606    0.724719    11.00000    0.05785    0.03644 =
         0.02339   -0.00422   -0.00309    0.00621
O3    4    0.573606    0.650886    0.512895    11.00000    0.04020    0.02507 =
         0.02734    0.00015   -0.00171    0.00638
N1    3    0.744552    0.215385    0.942618    11.00000    0.03527    0.02525 =
         0.02141    0.00057   -0.00144   -0.00085
C1    1    0.665039    0.285912    0.609191    11.00000    0.02703    0.02328 =
         0.02406    0.00107    0.00310   -0.00092
C2    1    0.696517    0.218930    0.713626    11.00000    0.02572    0.02505 =
         0.02146    0.00171    0.00249   -0.00211
C3    1    0.709532    0.103971    0.688689    11.00000    0.03097    0.02539 =
         0.02853    0.00414    0.00151    0.00028
AFIX  43
H3    2    0.731076    0.057662    0.758143    11.00000   -1.20000
AFIX   0
C4    1    0.691517    0.056730    0.564504    11.00000    0.03815    0.02346 =
         0.03270   -0.00327    0.00176    0.00082
AFIX  43
H4    2    0.699603   -0.021793    0.549239    11.00000   -1.20000
AFIX   0
C5    1    0.661463    0.125216    0.462200    11.00000    0.03591    0.03227 =
         0.02417   -0.00488    0.00096   -0.00003
AFIX  43
H5    2    0.649677    0.093027    0.376516    11.00000   -1.20000
AFIX   0
C6    1    0.648384    0.239693    0.483024    11.00000    0.03199    0.02936 =
         0.02169    0.00150    0.00002    0.00025
AFIX  43
H6    2    0.628332    0.285910    0.412128    11.00000   -1.20000
AFIX   0
C7    1    0.714623    0.271390    0.843822    11.00000    0.02950    0.02294 =
         0.02345    0.00200    0.00203   -0.00097
AFIX  43
H7    2    0.703876    0.349566    0.855714    11.00000   -1.20000
AFIX   0
C8    1    0.615521    0.465867    0.542567    11.00000    0.03661    0.02585 =
         0.02207    0.00172   -0.00361    0.00298
AFIX  23
H8A   2    0.569594    0.428175    0.508508    11.00000   -1.20000
H8B   2    0.647030    0.478387    0.466367    11.00000   -1.20000
AFIX   0
C9    1    0.598142    0.577534    0.607307    11.00000    0.02931    0.02805 =
         0.02449   -0.00006   -0.00178    0.00029
C10   1    0.556819    0.764506    0.559159    11.00000    0.04362    0.02675 =
         0.04325   -0.00395    0.00316    0.00859
AFIX  23
H10A  2    0.600410    0.797934    0.608060    11.00000   -1.20000
H10B  2    0.515937    0.761825    0.620329    11.00000   -1.20000
AFIX   0
C11   1    0.535302    0.834636    0.437619    11.00000    0.04716    0.03499 =
         0.05779    0.01274    0.01349    0.01410
AFIX 137
H11A  2    0.576727    0.838701    0.379302    11.00000   -1.50000
H11B  2    0.522136    0.911408    0.465576    11.00000   -1.50000
H11C  2    0.493009    0.799539    0.388707    11.00000   -1.50000
AFIX   0
HKLF 4
REM  SKM084_0m_a.res in C2/c
REM R1 =  0.0346 for    1801 Fo > 4sig(Fo)  and  0.0419 for all    2124 data
REM    137 parameters refined using      0 restraints
END
WGHT      0.0498      0.7273
REM Highest difference peak  0.185,  deepest hole -0.212,  1-sigma level  0.047
Q1    1   0.7096  0.2401  0.7706  11.00000  0.05    0.19
Q2    1   0.6044  0.5180  0.5761  11.00000  0.05    0.14
Q3    1   0.6975  0.2544  0.6561  11.00000  0.05    0.13
Q4    1   0.6643  0.2390  0.6745  11.00000  0.05    0.12
Q5    1   0.4868  0.7037  0.6978  11.00000  0.05    0.12
;
_shelx_res_checksum     53760
_shelxl_version_number     2014/6
