# Supplementary material for: Crystal structure of ethyl 2-[2-((1E)-{(1E)-2-[2-(2-eth­oxy-2-oxoeth­oxy)benzyl­idene]hydrazin-1-yl­idene}meth­yl)phen­oxy]acetate
Source: Acta Crystallogr E Crystallogr Commun. 2015 Jan 1;71(Pt 1):o16. doi: 10.1107/S2056989014025584 (PMC4331898; doi:10.1107/S2056989014025584)
Supplement: Supplementary file 2 [file e-71-00o16-Isup2.hkl]

#
# h,k,l, Fc-squared, Fo-squared, sigma(Fo-squared), status flag
#
data_I
_shelx_title ' SKM084_0m_a.res in C2/c'
_shelx_refln_list_code          4
_shelx_F_calc_maximum      374.47
_exptl_crystal_F_000       872.00
_reflns_d_resolution_high  0.8091

loop_
 _space_group_symop_operation_xyz
 'x, y, z'
 '-x, y, -z+1/2'
 'x+1/2, y+1/2, z'
 '-x+1/2, y+1/2, -z+1/2'
 '-x, -y, -z'
 'x, -y, z-1/2'
 '-x+1/2, -y+1/2, -z'
 'x+1/2, -y+1/2, z-1/2'

_cell_length_a    18.2073
_cell_length_b    11.7758
_cell_length_c     9.9950
_cell_angle_alpha  90.000
_cell_angle_beta   93.226
_cell_angle_gamma  90.000

_shelx_F_squared_multiplier     1.000

loop_
 _refln_index_h
 _refln_index_k
 _refln_index_l
 _refln_F_squared_calc
 _refln_F_squared_meas
 _refln_F_squared_sigma
 _refln_observed_status
   2   0   0      14789.28      12954.54       143.32 o
   4   0   0      12671.98      12180.46       150.59 o
   6   0   0         35.88         26.24         2.75 o
   8   0   0       1689.96       1550.63        52.99 o
  10   0   0          7.39          6.07         4.25 o
  12   0   0        150.53        136.42        12.21 o
  14   0   0         32.36         40.67         6.96 o
  16   0   0        650.44        651.00        16.15 o
  18   0   0         11.72         14.17         4.76 o
  20   0   0        797.85        754.65        15.91 o
  22   0   0        715.48        711.34        16.70 o
   1   1   0       8682.83       8112.03        63.20 o
   3   1   0        686.45        634.83         8.30 o
   5   1   0      38157.79      35482.49       292.63 o
   7   1   0        803.71        775.80        12.27 o
   9   1   0        754.70        779.37        11.56 o
  11   1   0        262.26        247.84         8.36 o
  13   1   0        278.75        268.44         7.83 o
  15   1   0        302.09        285.60         9.28 o
  17   1   0         41.98         44.01         5.28 o
  19   1   0         83.35         86.03         8.52 o
  21   1   0          7.31          8.16         4.93 o
   0   2   0      21294.15      20336.95       292.66 o
   2   2   0       1488.82       1481.50        21.89 o
   4   2   0       9068.87       8603.90       109.59 o
   6   2   0         52.77         71.31         3.52 o
   8   2   0        863.66        878.21        10.61 o
  10   2   0       4048.26       4084.77        50.12 o
  12   2   0        169.26        160.42         7.83 o
  14   2   0        435.86        464.14        10.41 o
  16   2   0          0.61         -3.03         3.88 o
  18   2   0         25.77         23.57         3.61 o
  20   2   0         25.76         30.00         3.32 o
  22   2   0         60.58         72.35         5.69 o
   1   3   0        502.80        417.71         4.65 o
   3   3   0        632.95        526.92         8.15 o
   5   3   0        391.88        399.47         6.86 o
   7   3   0        929.88        843.71        13.24 o
   9   3   0        338.42        344.48         9.14 o
  11   3   0        538.21        523.83         9.67 o
  13   3   0        817.65        829.65        10.06 o
  15   3   0        176.32        146.15         6.53 o
  17   3   0          0.31          3.12         3.23 o
  19   3   0         14.78         14.01         3.29 o
  21   3   0         34.72         32.97         4.07 o
   0   4   0        268.57        276.60         7.30 o
   2   4   0       3503.26       3582.70        33.90 o
   4   4   0       3878.38       3770.42        44.47 o
   6   4   0         80.34         91.73         5.02 o
   8   4   0        262.14        261.02         8.44 o
  10   4   0        106.08        104.70         8.18 o
  12   4   0        443.51        468.57         7.69 o
  14   4   0         31.50         33.36         4.02 o
  16   4   0        676.46        688.72        10.70 o
  18   4   0          1.72          0.81         3.91 o
  20   4   0         18.13         18.30         4.36 o
   1   5   0       3851.06       3879.00        38.37 o
   3   5   0        175.46        200.06         5.37 o
   5   5   0       3399.49       3485.99        42.71 o
   7   5   0         17.47         11.88         3.88 o
   9   5   0         44.98         36.32         3.70 o
  11   5   0         72.15         50.75         3.72 o
  13   5   0         17.96         24.25         3.66 o
  15   5   0         66.32         58.06         4.77 o
  17   5   0         27.58         28.12         3.87 o
  19   5   0         46.09         41.93         5.24 o
  21   5   0        774.72        734.12        13.26 o
   0   6   0      13680.33      16380.99       287.19 o
   2   6   0       4044.61       4449.96        64.38 o
   4   6   0       1358.39       1245.08        18.88 o
   6   6   0        246.20        304.95        10.97 o
   8   6   0         71.06         61.96         4.54 o
  10   6   0        145.04        148.42         6.11 o
  12   6   0          4.45          1.58         3.35 o
  14   6   0         35.38         43.84         5.07 o
  16   6   0        296.39        306.71         8.00 o
  18   6   0         70.32         69.71         7.87 o
  20   6   0        763.29        788.59        13.07 o
   1   7   0          1.20          7.87         5.01 o
   3   7   0        233.35        208.97        15.29 o
   5   7   0        249.53        262.55         9.43 o
   7   7   0       1337.99       1412.05        15.61 o
   9   7   0         28.88         25.43         3.77 o
  11   7   0          8.02          9.77         3.44 o
  13   7   0         15.83         25.32         3.32 o
  15   7   0       1824.36       1848.02        21.74 o
  17   7   0         38.52         41.48         4.43 o
  19   7   0        546.43        557.66         9.29 o
   0   8   0        860.39        992.82        30.74 o
   2   8   0         52.85         92.79        10.33 o
   4   8   0        276.33        237.92         8.10 o
   6   8   0        247.46        260.01         7.71 o
   8   8   0         23.47         17.43         4.38 o
  10   8   0        991.75        976.56        13.42 o
  12   8   0          4.41         10.85         3.35 o
  14   8   0        809.00        808.39        12.20 o
  16   8   0         88.56         89.86         7.84 o
  18   8   0        144.38        152.28         6.55 o
   1   9   0          2.63          5.82         8.10 o
   3   9   0        147.28        157.58        11.15 o
   5   9   0        110.75        118.54        13.83 o
   7   9   0        747.91        747.86        11.46 o
   9   9   0         12.49         12.15         3.44 o
  11   9   0          4.56          2.49         3.28 o
  13   9   0         52.47         63.09         5.53 o
  15   9   0        317.98        318.21         7.02 o
  17   9   0         12.27         12.45         2.50 o
   0  10   0         42.31         25.44         8.10 o
   2  10   0        926.17        844.74        15.43 o
   4  10   0         45.48         38.78         4.43 o
   6  10   0        136.66        150.51         6.97 o
   8  10   0        533.54        503.59         9.99 o
  10  10   0         22.51         27.07         3.22 o
  12  10   0         79.91         74.81         4.65 o
  14  10   0         29.45         31.33         3.35 o
  16  10   0        200.85        199.04         8.07 o
   1  11   0        211.12        189.28         8.70 o
   3  11   0        367.04        340.60        10.02 o
   5  11   0         43.62         48.55         4.51 o
   7  11   0         93.75         93.83         5.65 o
   9  11   0        204.39        219.95         9.28 o
  11  11   0         88.20         94.05         4.31 o
  13  11   0          0.11          3.35         2.74 o
   0  12   0         40.99         22.96         5.35 o
   2  12   0       1120.09       1062.64        16.63 o
   4  12   0         20.48         12.86         6.75 o
   6  12   0        203.95        210.04         8.31 o
   8  12   0          6.94          7.46         2.59 o
  10  12   0          2.29          6.77         2.66 o
  12  12   0         34.71         33.60         6.22 o
   1  13   0          5.04          0.12         2.72 o
   3  13   0          4.24          6.50         3.45 o
   5  13   0         12.00         10.78         2.96 o
   7  13   0        393.96        346.12        12.76 o
   9  13   0         73.34         57.11         6.25 o
   0  14   0         14.17          9.00         4.71 o
   2  14   0         69.17         74.05         7.92 o
   4  14   0        161.40        196.18        10.05 o
   6  14   0        123.11        133.17         8.20 o
 -21   1   1        189.78        193.21         5.50 o
 -19   1   1         25.48         23.29         5.13 o
 -17   1   1          0.11         -2.40         3.61 o
 -15   1   1         62.31         74.71         5.83 o
 -13   1   1          1.33         -2.74         3.86 o
 -11   1   1         82.69         81.68         6.78 o
  -9   1   1        518.97        488.18         9.24 o
  -7   1   1       7640.94       7848.78        74.75 o
  -5   1   1     140226.28     119097.08      1192.47 o
  -3   1   1       2649.57       2591.30        30.32 o
  -1   1   1         21.27         18.51         0.78 o
   1   1   1        781.11        715.92         6.16 o
   3   1   1      17750.49      17007.65       198.05 o
   5   1   1       8278.60       7977.29       107.57 o
   7   1   1        886.43        854.31        13.19 o
   9   1   1        293.28        281.42         6.89 o
  11   1   1        434.58        429.66        11.26 o
  13   1   1          8.96         11.92         3.92 o
  15   1   1        888.50        988.51        16.05 o
  17   1   1        901.53        923.60        13.89 o
  19   1   1         11.22          9.25         3.80 o
  21   1   1          0.04          0.73         3.25 o
 -22   2   1          0.01         -3.72         3.72 o
 -20   2   1          9.10          6.95         2.99 o
 -18   2   1         40.07         43.87         4.19 o
 -16   2   1        181.89        188.06         6.77 o
 -14   2   1        404.91        419.58         9.16 o
 -12   2   1        725.46        770.91        10.76 o
 -10   2   1      12211.09      12631.16       143.32 o
  -8   2   1       3419.72       3335.02        33.62 o
  -6   2   1       9240.82       9331.06        95.16 o
  -4   2   1       1363.40       1320.32        19.37 o
  -2   2   1       1462.61       1441.96        12.17 o
   0   2   1       6577.05       6836.50        56.91 o
   2   2   1       3918.26       3954.53        30.17 o
   4   2   1         59.02         68.97         2.06 o
   6   2   1       3641.79       3466.87        63.96 o
   8   2   1       3725.31       3701.29        37.32 o
  10   2   1        575.27        614.50        12.74 o
  12   2   1        229.54        213.71         7.23 o
  14   2   1        272.21        236.03         7.53 o
  16   2   1        338.23        342.87         8.80 o
  18   2   1         50.81         34.75         4.47 o
  20   2   1        129.75        136.06         6.39 o
  22   2   1          2.74          0.56         3.23 o
 -21   3   1         86.73         92.69         8.71 o
 -19   3   1         63.49         61.22         5.77 o
 -17   3   1         42.45         39.47         3.75 o
 -15   3   1       1174.37       1191.27        14.63 o
 -13   3   1        714.90        706.67        10.03 o
 -11   3   1        743.57        810.38        11.70 o
  -9   3   1       2704.32       2670.54        50.02 o
  -7   3   1        159.09        158.83         6.69 o
  -5   3   1          2.36          0.94         2.18 o
  -3   3   1       6127.74       6324.93        53.01 o
  -1   3   1      11805.15      12142.64       120.22 o
   1   3   1       2615.33       2568.02        22.67 o
   3   3   1       1480.69       1431.25        18.81 o
   5   3   1       4352.11       4039.93        47.42 o
   7   3   1       1790.01       1767.82        23.47 o
   9   3   1        515.10        533.16        11.60 o
  11   3   1       1386.91       1288.77        15.56 o
  13   3   1          0.50          0.83         3.57 o
  15   3   1          9.92         12.67         3.82 o
  17   3   1          7.20          9.69         3.51 o
  19   3   1          5.23          6.69         3.80 o
  21   3   1         24.19         31.00         5.76 o
 -20   4   1         94.67        111.22        10.20 o
 -18   4   1        368.86        365.49         7.58 o
 -16   4   1          3.16          5.99         3.35 o
 -14   4   1         46.50         56.30         7.80 o
 -12   4   1        551.96        562.76        10.48 o
 -10   4   1       1041.70       1039.62        13.35 o
  -8   4   1        127.40        123.81         7.01 o
  -6   4   1       3576.05       3688.61        59.31 o
  -4   4   1         86.68         80.52         3.96 o
  -2   4   1        240.10        205.99        10.99 o
   0   4   1       1344.15       1214.04        21.95 o
   2   4   1          0.04         -1.55         1.55 o
   4   4   1       1012.30       1045.38        17.04 o
   6   4   1         15.40         16.71         3.04 o
   8   4   1          0.06          1.87         3.92 o
  10   4   1       1219.62       1138.23        14.97 o
  12   4   1        518.69        530.88         8.54 o
  14   4   1          2.94          3.64         3.77 o
  16   4   1        854.51        863.89        13.22 o
  18   4   1         72.00         63.74         7.91 o
  20   4   1         88.62         92.94         8.33 o
 -21   5   1          0.03          2.62         3.23 o
 -19   5   1          2.91          4.33         2.66 o
 -17   5   1        199.31        219.94         7.53 o
 -15   5   1         21.93         29.39         3.60 o
 -13   5   1         18.68         22.13         3.46 o
 -11   5   1          0.19         -2.80         3.62 o
  -9   5   1        416.72        424.65        11.20 o
  -7   5   1       1005.32       1059.27        17.69 o
  -5   5   1       2906.04       3214.91        39.75 o
  -3   5   1       9104.17       9904.91       101.77 o
  -1   5   1       1953.82       2078.51        45.27 o
   1   5   1        547.29        614.71        11.89 o
   3   5   1        266.63        248.60         5.83 o
   5   5   1        275.19        312.25         8.60 o
   7   5   1         37.19         29.06         6.28 o
   9   5   1         50.37         56.56         3.73 o
  11   5   1         61.33         60.55         5.34 o
  13   5   1         69.93         85.61         6.25 o
  15   5   1         70.59         61.42         5.50 o
  17   5   1        350.28        325.17         9.96 o
  19   5   1          8.50          3.50         3.01 o
 -20   6   1        623.09        614.65        11.06 o
 -18   6   1         65.77         61.68         4.01 o
 -16   6   1         37.87         40.74         4.29 o
 -14   6   1         62.82         70.41         6.22 o
 -12   6   1          1.83         -0.80         3.87 o
 -10   6   1        514.96        528.07         8.74 o
  -8   6   1          4.55          3.52         3.71 o
  -6   6   1        130.03        194.01        12.92 o
  -4   6   1       1266.20       1305.01        22.67 o
  -2   6   1        697.27        798.78        14.35 o
   0   6   1          4.97          0.66         3.71 o
   2   6   1       3551.34       3911.22        53.41 o
   4   6   1        363.70        385.99        13.06 o
   6   6   1        983.49        968.66        17.92 o
   8   6   1          0.54         -0.05         3.45 o
  10   6   1         21.86         15.50         3.58 o
  12   6   1        461.47        480.06         9.04 o
  14   6   1        239.76        233.17         7.12 o
  16   6   1        878.36        904.24        14.57 o
  18   6   1       1024.16       1053.53        15.30 o
  20   6   1         40.36         44.79         8.71 o
 -19   7   1        238.89        241.12         5.55 o
 -17   7   1         84.78         86.70         6.20 o
 -15   7   1        277.68        289.60         7.34 o
 -13   7   1        178.50        185.76         6.09 o
 -11   7   1        197.89        203.34         7.51 o
  -9   7   1        704.35        634.06        10.45 o
  -7   7   1        965.21       1063.17        12.69 o
  -5   7   1       4327.21       4832.72        55.11 o
  -3   7   1        645.60        745.25        19.13 o
  -1   7   1       1294.16       1366.47        26.01 o
   1   7   1          9.38          2.57         5.52 o
   3   7   1        614.30        735.88        20.88 o
   5   7   1        240.36        234.72         8.07 o
   7   7   1        560.85        579.18         9.61 o
   9   7   1        201.69        207.00         7.04 o
  11   7   1       1825.94       1913.59        21.08 o
  13   7   1        347.08        358.87         7.98 o
  15   7   1       1733.02       1805.07        21.04 o
  17   7   1        276.93        315.68         6.52 o
  19   7   1         28.82         38.61         3.77 o
 -18   8   1         54.84         61.65         4.40 o
 -16   8   1        150.66        150.74         5.23 o
 -14   8   1          1.28          0.94         3.23 o
 -12   8   1       1429.06       1424.56        16.81 o
 -10   8   1          4.81          5.21         3.53 o
  -8   8   1        512.14        494.97        13.91 o
  -6   8   1        504.26        504.57         9.84 o
  -4   8   1         37.76         60.13         5.00 o
  -2   8   1          0.07         -2.59         5.15 o
   0   8   1        173.51        174.35         9.20 o
   2   8   1        177.37        188.80        13.58 o
   4   8   1         35.90         40.14         4.52 o
   6   8   1       1822.85       1808.70        18.40 o
   8   8   1         35.82         43.17         5.87 o
  10   8   1       6272.28       6397.02        56.61 o
  12   8   1        219.37        211.00         6.98 o
  14   8   1        708.66        727.90        11.44 o
  16   8   1         67.14         59.71         4.26 o
  18   8   1        601.03        589.66         9.71 o
 -17   9   1         42.04         36.17         4.14 o
 -15   9   1         16.37         11.57         2.31 o
 -13   9   1        691.64        672.03         9.98 o
 -11   9   1         11.78          9.80         3.23 o
  -9   9   1         18.43         20.17         3.42 o
  -7   9   1        323.71        297.23         9.11 o
  -5   9   1          1.45          6.06         5.11 o
  -3   9   1         31.03         14.45         5.72 o
  -1   9   1         13.03         10.64         5.13 o
   1   9   1        157.53        141.28        10.09 o
   3   9   1         10.40         11.76         4.58 o
   5   9   1       2639.13       2671.24        29.90 o
   7   9   1       1077.53       1071.56        14.06 o
   9   9   1       1539.22       1573.48        18.35 o
  11   9   1        404.87        396.32         8.04 o
  13   9   1         66.24         55.58         6.95 o
  15   9   1         80.62         78.98         5.22 o
  17   9   1         17.34         12.61         3.84 o
 -16  10   1         13.42         11.25         2.87 o
 -14  10   1         23.18         18.32         3.44 o
 -12  10   1         14.72          9.20         2.98 o
 -10  10   1          9.30          6.24         3.02 o
  -8  10   1        330.08        319.33         8.52 o
  -6  10   1        109.60         90.58         6.67 o
  -4  10   1        660.32        592.18        10.69 o
  -2  10   1         21.31         39.75        10.02 o
   0  10   1        480.18        493.72        12.22 o
   2  10   1        413.80        410.45        11.42 o
   4  10   1          1.55         -3.84         3.84 o
   6  10   1        170.79        186.87         7.39 o
   8  10   1        229.91        243.75         7.27 o
  10  10   1         43.60         39.34         3.93 o
  12  10   1         94.77        101.94         4.63 o
  14  10   1         14.05         11.93         2.95 o
  16  10   1        607.53        572.29        10.01 o
 -13  11   1         39.25         37.77         4.58 o
 -11  11   1          3.98          2.32         2.35 o
  -9  11   1          8.22          5.11         4.01 o
  -7  11   1        121.99        127.02         6.24 o
  -5  11   1         49.30         32.28         4.02 o
  -3  11   1       2647.64       2440.23        29.50 o
  -1  11   1         34.65         31.54         4.80 o
   1  11   1        624.69        578.98        12.21 o
   3  11   1        316.80        321.44         9.43 o
   5  11   1         47.16         43.85         4.37 o
   7  11   1         63.73         76.10         5.21 o
   9  11   1         50.00         50.20         4.00 o
  11  11   1         11.08         12.47         2.49 o
  13  11   1         26.88         30.99         3.72 o
 -12  12   1         62.93         61.73         6.79 o
 -10  12   1         38.09         32.46         3.92 o
  -8  12   1          7.47          1.97         2.79 o
  -6  12   1        252.29        258.92         8.55 o
  -4  12   1          8.04         10.23         4.07 o
  -2  12   1        542.26        479.01        13.85 o
   0  12   1         16.94         19.36         4.08 o
   2  12   1        542.24        453.97        10.15 o
   4  12   1        286.46        270.08        10.68 o
   6  12   1         30.26         40.37         6.41 o
   8  12   1          8.60          8.69         2.69 o
  10  12   1        154.08        165.29         5.63 o
  12  12   1        101.19        112.74         5.11 o
  -9  13   1        183.97        191.09         5.81 o
  -7  13   1        746.62        721.84        14.49 o
  -5  13   1          8.47          3.98         2.99 o
  -3  13   1        103.87        105.47         7.80 o
  -1  13   1         41.09         46.75         4.27 o
   1  13   1          6.00          1.18         3.16 o
   3  13   1          0.65          1.74         2.64 o
   5  13   1         19.59         20.46         2.67 o
   7  13   1        181.07        202.87         6.18 o
   9  13   1         64.25         67.52         6.14 o
  -4  14   1         61.66         81.46         5.06 o
  -2  14   1         78.97         70.55         8.89 o
   0  14   1          0.01         -0.25         2.37 o
   2  14   1          7.99          0.15         2.42 o
   4  14   1          4.34          4.93         2.32 o
 -22   0   2         46.07         56.82        15.09 o
 -20   0   2         21.69         19.74         3.74 o
 -18   0   2        162.17        151.80         9.39 o
 -16   0   2        124.58        123.27         9.21 o
 -14   0   2         27.46         38.44         9.66 o
 -12   0   2       4194.16       4321.04        59.79 o
 -10   0   2      17513.25      18664.07       269.47 o
  -8   0   2        424.63        367.25        11.96 o
  -6   0   2       1231.05       1151.45        17.47 o
  -4   0   2       2959.73       2770.82        42.81 o
  -2   0   2      50046.98      44930.44       715.71 o
   0   0   2      32357.09      29239.57       294.14 o
   2   0   2       7862.53       8097.95        82.50 o
   4   0   2        107.06         65.57         4.58 o
   6   0   2        700.64        592.63        14.05 o
   8   0   2         33.39         24.80         6.77 o
  10   0   2       2075.87       2346.48        40.38 o
  12   0   2        303.58        281.02        12.50 o
  14   0   2          0.67          3.69         7.25 o
  16   0   2        258.58        228.30        11.77 o
  18   0   2         66.05         60.20        11.81 o
  20   0   2        203.52        205.79        10.08 o
 -21   1   2         29.65         28.01         3.50 o
 -19   1   2         11.50         10.15         4.52 o
 -17   1   2        268.10        270.63         7.77 o
 -15   1   2        662.04        647.96        13.73 o
 -13   1   2       1289.56       1205.19        17.59 o
 -11   1   2       1366.28       1314.53        19.86 o
  -9   1   2       2742.94       2681.12        33.82 o
  -7   1   2       4257.78       4306.74        56.09 o
  -5   1   2       4737.21       4394.82        37.61 o
  -3   1   2      16085.50      16039.95       140.06 o
  -1   1   2       1556.20       1402.50        14.45 o
   1   1   2       3324.73       3292.11        27.41 o
   3   1   2       7471.34       6885.68        61.19 o
   5   1   2        180.45        173.92         3.87 o
   7   1   2          2.08          0.26         1.91 o
   9   1   2        540.38        495.96         9.59 o
  11   1   2        298.51        298.92         9.30 o
  13   1   2        416.81        439.50         9.78 o
  15   1   2        178.62        200.24         8.26 o
  17   1   2        518.20        509.21        11.03 o
  19   1   2          1.68          0.06         3.67 o
  21   1   2        240.57        267.85         8.71 o
 -22   2   2          0.67          3.32         3.07 o
 -20   2   2         77.03         90.30         5.37 o
 -18   2   2         89.38         90.61         5.89 o
 -16   2   2        192.55        184.33         6.13 o
 -14   2   2         15.20         17.82         5.87 o
 -12   2   2        581.85        594.68        11.42 o
 -10   2   2      11285.50      12011.24       138.05 o
  -8   2   2       4621.78       4692.46        61.67 o
  -6   2   2       1114.71       1032.55        12.93 o
  -4   2   2       1017.37        875.94        15.00 o
  -2   2   2         32.41         29.24         1.58 o
   0   2   2       2540.67       2444.15        18.48 o
   2   2   2       5632.20       5277.95        63.65 o
   4   2   2        341.77        360.77         5.67 o
   6   2   2       1186.12       1053.77        14.47 o
   8   2   2        595.78        554.89        11.11 o
  10   2   2        779.47        876.73        16.27 o
  12   2   2       1469.84       1514.41        14.69 o
  14   2   2         77.23         78.68         6.15 o
  16   2   2         27.70         23.14         5.21 o
  18   2   2         77.57         70.72         6.97 o
  20   2   2          0.50          1.62         3.48 o
 -21   3   2          1.25          3.79         2.87 o
 -19   3   2        205.07        205.43         5.82 o
 -17   3   2         76.62         80.11         4.75 o
 -15   3   2        931.16        908.70        12.97 o
 -13   3   2        937.51        945.75        11.76 o
 -11   3   2         91.01        111.78         7.84 o
  -9   3   2        234.68        210.25        10.00 o
  -7   3   2        678.71        703.28        13.10 o
  -5   3   2          0.21          5.90         1.72 o
  -3   3   2        306.38        266.82         4.30 o
  -1   3   2        218.94        213.93         5.13 o
   1   3   2       3116.88       3113.73        34.90 o
   3   3   2          9.48          8.32         1.40 o
   5   3   2        550.71        595.40         9.10 o
   7   3   2       7357.63       7826.24       152.43 o
   9   3   2       1549.10       1527.13        38.08 o
  11   3   2       3818.69       3953.01        31.86 o
  13   3   2        163.51        155.73        11.93 o
  15   3   2        778.99        811.36        12.06 o
  17   3   2         24.25         21.24         4.52 o
  19   3   2         21.14         16.52         4.00 o
  21   3   2          0.07          4.63         2.84 o
 -20   4   2        146.91        139.76        13.98 o
 -18   4   2        343.68        339.37         7.07 o
 -16   4   2        193.16        188.08         6.39 o
 -14   4   2        459.71        455.98         9.15 o
 -12   4   2         16.77         17.40         3.60 o
 -10   4   2        752.30        862.01        11.18 o
  -8   4   2       7172.19       7575.14        88.14 o
  -6   4   2         24.30         16.40         3.50 o
  -4   4   2          9.64         22.12         2.51 o
  -2   4   2       1651.04       1482.79        43.31 o
   0   4   2       2023.03       1875.78        26.84 o
   2   4   2         46.50         72.26         4.37 o
   4   4   2       3393.20       3733.10        34.93 o
   6   4   2        710.08        652.00        12.04 o
   8   4   2        427.56        419.39        13.44 o
  10   4   2        211.95        228.74         6.64 o
  12   4   2        833.41        837.15        11.09 o
  14   4   2         17.88         14.91         4.18 o
  16   4   2        227.39        245.75         6.96 o
  18   4   2         52.39         47.03         5.81 o
  20   4   2        179.95        184.43         7.81 o
 -19   5   2         88.67        112.53         4.68 o
 -17   5   2        138.96        134.51         7.36 o
 -15   5   2        438.73        413.18         8.54 o
 -13   5   2         32.11         34.92         4.00 o
 -11   5   2        632.48        676.19        10.15 o
  -9   5   2        106.58         90.21         6.05 o
  -7   5   2        887.15        932.42        19.61 o
  -5   5   2         17.98         24.44         6.69 o
  -3   5   2       8284.44       9073.56       134.35 o
  -1   5   2         27.16         35.43         9.19 o
   1   5   2       2810.50       2938.41        46.41 o
   3   5   2         42.35         36.97         3.99 o
   5   5   2       4005.10       4166.27        50.90 o
   7   5   2        456.67        426.63        12.24 o
   9   5   2         43.72         48.63         4.50 o
  11   5   2        744.17        805.57        10.30 o
  13   5   2        365.04        361.65         8.32 o
  15   5   2         65.22         68.96         5.71 o
  17   5   2         40.41         32.41         7.22 o
  19   5   2         10.93          6.87         4.55 o
 -20   6   2         47.28         63.21         7.24 o
 -18   6   2        174.34        170.38         4.99 o
 -16   6   2          5.00          2.58         3.07 o
 -14   6   2         10.87          5.44         3.33 o
 -12   6   2        411.58        435.01         8.89 o
 -10   6   2       1406.67       1539.70        15.91 o
  -8   6   2        423.14        425.34         8.46 o
  -6   6   2       1309.85       1404.46        25.82 o
  -4   6   2        220.06        185.90        10.55 o
  -2   6   2       1897.19       2203.67        32.25 o
   0   6   2       2177.50       2326.83        38.63 o
   2   6   2       4765.21       5131.70        61.78 o
   4   6   2          2.71          0.63         4.94 o
   6   6   2        557.57        582.43        11.94 o
   8   6   2          9.51         20.81         3.80 o
  10   6   2        432.76        416.32         8.22 o
  12   6   2         20.44         19.60         3.27 o
  14   6   2         16.79         14.07         3.59 o
  16   6   2        115.69        129.73         8.48 o
  18   6   2        201.64        193.28         6.40 o
 -19   7   2         26.80         28.91         6.66 o
 -17   7   2        233.73        218.58         6.54 o
 -15   7   2         86.45         84.76         5.44 o
 -13   7   2        216.17        216.12         7.23 o
 -11   7   2        387.93        377.47         9.18 o
  -9   7   2        270.70        287.79         7.96 o
  -7   7   2         25.49         19.38         5.19 o
  -5   7   2        120.48        118.33         6.74 o
  -3   7   2          5.19         16.83         6.07 o
  -1   7   2        374.20        418.54        13.28 o
   1   7   2        875.75        895.90        21.19 o
   3   7   2        156.18        137.45         8.87 o
   5   7   2       1810.46       1810.92        17.08 o
   7   7   2       2187.69       2126.28        19.82 o
   9   7   2        370.12        364.54        10.48 o
  11   7   2        631.25        626.35         9.91 o
  13   7   2       2281.28       2309.46        24.91 o
  15   7   2         50.11         45.70         7.35 o
  17   7   2         11.53          4.90         3.01 o
  19   7   2         75.48         81.20        12.33 o
 -18   8   2         89.60         83.50         5.18 o
 -16   8   2          0.71         -0.10         2.48 o
 -14   8   2         31.51         21.79         3.47 o
 -12   8   2          0.68          3.28         3.39 o
 -10   8   2        471.81        515.23         9.81 o
  -8   8   2        100.63        137.04         7.07 o
  -6   8   2        156.32        142.66         7.86 o
  -4   8   2          3.40         -0.98         5.12 o
  -2   8   2          0.02          0.15         5.38 o
   0   8   2         13.51         20.51         6.15 o
   2   8   2        379.99        328.44         9.76 o
   4   8   2        969.32        972.21        13.15 o
   6   8   2         25.86         23.15         4.58 o
   8   8   2        287.59        282.10         7.52 o
  10   8   2       1370.28       1390.02        15.87 o
  12   8   2        593.98        607.58         9.50 o
  14   8   2        253.56        248.48        11.01 o
  16   8   2         34.30         29.91         3.82 o
  18   8   2          6.65         12.71         3.09 o
 -17   9   2         47.29         41.01         3.46 o
 -15   9   2         30.41         25.31         3.06 o
 -13   9   2         23.06         15.18         3.30 o
 -11   9   2        718.29        723.35        11.37 o
  -9   9   2        426.96        386.60         8.93 o
  -7   9   2          7.56          2.60         3.88 o
  -5   9   2          5.49         -4.54         5.24 o
  -3   9   2          6.09          8.90         4.93 o
  -1   9   2         51.19         42.76         7.49 o
   1   9   2       1378.59       1380.78        18.26 o
   3   9   2         63.00         72.69         5.79 o
   5   9   2       6301.47       6547.98        61.70 o
   7   9   2         98.50        108.98         6.70 o
   9   9   2        297.88        305.15         7.55 o
  11   9   2       1519.09       1513.24        17.06 o
  13   9   2       2249.14       2347.86        25.77 o
  15   9   2        192.12        184.33         6.06 o
  17   9   2        111.07        107.07         5.84 o
 -16  10   2         11.42          2.56         2.65 o
 -14  10   2         20.96         16.71         2.30 o
 -12  10   2          5.27          4.83         2.68 o
 -10  10   2         55.14         54.68         4.68 o
  -8  10   2        765.97        660.19        10.80 o
  -6  10   2          2.20          6.01         4.14 o
  -4  10   2         21.71         24.59         5.26 o
  -2  10   2        133.65        139.59        13.02 o
   0  10   2       3358.87       3263.18        37.46 o
   2  10   2        981.13       1006.18        15.23 o
   4  10   2       1739.47       1810.91        21.06 o
   6  10   2        143.46        150.36         6.62 o
   8  10   2         62.24         60.50         4.59 o
  10  10   2        130.08        126.84         5.37 o
  12  10   2        256.24        262.48         7.63 o
  14  10   2        410.65        404.01         8.47 o
 -13  11   2         15.82         17.55         2.45 o
 -11  11   2          0.00          0.11         2.76 o
  -9  11   2        354.74        350.46         7.42 o
  -7  11   2         56.25         44.33         4.41 o
  -5  11   2        430.81        451.14        10.64 o
  -3  11   2          4.78         15.07         4.40 o
  -1  11   2         13.44          9.51         4.77 o
   1  11   2        385.12        392.93        10.35 o
   3  11   2        160.62        173.33         7.36 o
   5  11   2        217.60        224.79         7.43 o
   7  11   2         40.61         35.10         5.10 o
   9  11   2          0.35         -2.25         2.54 o
  11  11   2        487.50        502.98        10.18 o
  13  11   2        279.39        285.51        11.36 o
 -12  12   2        156.78        153.10         4.44 o
 -10  12   2          0.59          9.58         3.24 o
  -8  12   2        543.38        538.54         9.07 o
  -6  12   2          5.69          5.15         3.91 o
  -4  12   2        229.01        208.30        12.59 o
  -2  12   2         93.67        119.73         8.04 o
   0  12   2          8.32         16.35         4.79 o
   2  12   2        207.65        207.18         8.85 o
   4  12   2         22.64         18.38         4.11 o
   6  12   2         48.83         53.28         5.02 o
   8  12   2          3.62          3.03         3.16 o
  10  12   2          0.66          3.40         2.81 o
  -9  13   2        102.31        105.30         6.07 o
  -7  13   2         59.17         69.72         5.82 o
  -5  13   2          1.19          5.57         3.12 o
  -3  13   2         11.47          3.05         3.72 o
  -1  13   2         50.64         48.28         4.61 o
   1  13   2         18.91         16.93         3.09 o
   3  13   2         12.06         18.49         2.72 o
   5  13   2         50.68         42.40         3.68 o
   7  13   2          4.21          5.56         2.86 o
   9  13   2         16.10         11.59         2.30 o
  -4  14   2         61.38         72.16         6.55 o
  -2  14   2         15.67         11.25         5.91 o
   0  14   2         60.46         52.84         4.83 o
   2  14   2          1.73         -2.04         2.49 o
   4  14   2          1.38          2.49         2.65 o
 -21   1   3         17.27         10.18         2.50 o
 -19   1   3         66.30         63.76         5.02 o
 -17   1   3        562.68        548.07         9.19 o
 -15   1   3       1669.47       1675.21        18.58 o
 -13   1   3          1.08          4.07         4.46 o
 -11   1   3        883.03        842.92        11.94 o
  -9   1   3          0.67          1.53         4.55 o
  -7   1   3       2999.75       3012.38        36.25 o
  -5   1   3       3890.24       3743.73        36.76 o
  -3   1   3         57.76         46.11         4.74 o
  -1   1   3        439.48        457.52        13.34 o
   1   1   3        288.34        277.65         3.81 o
   3   1   3        140.82        110.16         4.84 o
   5   1   3       1608.62       1664.54        19.71 o
   7   1   3         11.55         13.82         2.57 o
   9   1   3        448.07        404.22         9.92 o
  11   1   3        638.78        607.71        10.09 o
  13   1   3          0.61         -2.41         6.63 o
  15   1   3        310.61        298.14        10.07 o
  17   1   3        173.15        169.27         7.33 o
  19   1   3         10.76         17.24         4.55 o
  21   1   3         51.86         49.18         5.33 o
 -20   2   3          9.18          6.05         3.41 o
 -18   2   3        827.48        798.78        11.56 o
 -16   2   3         19.99         13.00         4.03 o
 -14   2   3       1163.23       1139.43        19.50 o
 -12   2   3       1215.54       1229.07        13.23 o
 -10   2   3       2875.95       3060.51        44.10 o
  -8   2   3       4687.41       4744.40        55.97 o
  -6   2   3         18.01         11.89         2.11 o
  -4   2   3       5115.62       5211.75        47.42 o
  -2   2   3        102.41         72.22         3.04 o
   0   2   3       1756.60       1850.20        16.89 o
   2   2   3       5191.18       5200.85        73.13 o
   4   2   3       3865.38       4051.28        43.47 o
   6   2   3       3423.58       3559.81        47.13 o
   8   2   3       2729.64       2956.97        37.66 o
  10   2   3       2821.40       2752.02        27.17 o
  12   2   3       1547.99       1607.98        17.25 o
  14   2   3        149.51        144.08         8.33 o
  16   2   3        374.81        409.69        11.26 o
  18   2   3         92.49         89.41         8.01 o
  20   2   3          2.98         -2.73         3.69 o
 -21   3   3         84.93         78.46         5.19 o
 -19   3   3          8.81          1.56         2.75 o
 -17   3   3         14.25         14.58         2.96 o
 -15   3   3       4534.27       4704.39        51.06 o
 -13   3   3       4777.53       4926.22        53.30 o
 -11   3   3         43.85         44.11         4.32 o
  -9   3   3        329.52        313.09        11.70 o
  -7   3   3        531.98        507.58         9.89 o
  -5   3   3       1398.42       1279.72        14.50 o
  -3   3   3       1729.63       1670.80        19.00 o
  -1   3   3       4360.11       4826.00        82.40 o
   1   3   3       1127.36       1112.07        11.91 o
   3   3   3        177.17        146.79         4.42 o
   5   3   3         18.47         28.33         2.91 o
   7   3   3        792.75        859.00        13.37 o
   9   3   3        465.70        465.11        10.34 o
  11   3   3        110.81         98.37         6.37 o
  13   3   3         63.92         85.52         7.47 o
  15   3   3        377.96        367.75        10.42 o
  17   3   3         51.65         51.02         6.96 o
  19   3   3          1.62          1.65         4.74 o
 -20   4   3        177.12        165.26         9.49 o
 -18   4   3          7.18          8.82         2.62 o
 -16   4   3          0.60         -0.25         3.35 o
 -14   4   3        220.50        194.33         7.06 o
 -12   4   3         58.08         63.06         8.35 o
 -10   4   3        186.59        210.74         7.38 o
  -8   4   3       5213.31       5347.53        71.83 o
  -6   4   3         26.64         28.01         3.80 o
  -4   4   3       1089.29       1037.17        17.36 o
  -2   4   3        200.87        194.98         8.02 o
   0   4   3        256.99        223.39         6.87 o
   2   4   3       2841.56       3124.43        39.64 o
   4   4   3       3602.15       4023.09        92.00 o
   6   4   3       4424.66       4993.29        67.76 o
   8   4   3        671.81        731.24        11.72 o
  10   4   3       1131.15       1227.45        13.28 o
  12   4   3          7.29          1.55         5.28 o
  14   4   3          0.83          4.78         3.78 o
  16   4   3         10.21          9.15         4.27 o
  18   4   3          3.18         10.01         4.25 o
  20   4   3          0.87          6.84         3.23 o
 -19   5   3         12.74         10.89         2.40 o
 -17   5   3         63.88         56.17         6.06 o
 -15   5   3        314.22        324.10         8.09 o
 -13   5   3        411.27        418.49         9.22 o
 -11   5   3        126.98        103.71         8.51 o
  -9   5   3        259.35        236.90         8.83 o
  -7   5   3        383.02        430.71        21.44 o
  -5   5   3          6.90          5.83         4.19 o
  -3   5   3       6960.16       7491.83       111.61 o
  -1   5   3       2875.88       3094.68        59.85 o
   1   5   3        493.11        506.26        10.59 o
   3   5   3         33.63         33.11         4.83 o
   5   5   3        274.83        307.26        10.42 o
   7   5   3         90.73        112.17         5.77 o
   9   5   3         22.50         39.20         5.10 o
  11   5   3        367.52        362.32        20.67 o
  13   5   3         81.60         85.38         9.43 o
  15   5   3        268.77        302.75         9.00 o
  17   5   3        130.06        121.26         6.93 o
  19   5   3          9.92          5.32         4.15 o
 -20   6   3        123.04        112.79         6.79 o
 -18   6   3         51.61         50.38         5.08 o
 -16   6   3          0.00         -1.25         3.20 o
 -14   6   3         39.60         39.42         5.09 o
 -12   6   3          1.06          4.55         3.85 o
 -10   6   3         80.75         85.49         6.28 o
  -8   6   3        390.94        414.40         8.44 o
  -6   6   3          9.80         15.40         4.59 o
  -4   6   3        136.77        140.21        16.49 o
  -2   6   3        176.48        207.63         9.81 o
   0   6   3        280.36        244.54        14.36 o
   2   6   3       3893.72       4069.16        62.51 o
   4   6   3         81.48         67.56         8.33 o
   6   6   3         62.62         71.09         5.06 o
   8   6   3        494.07        504.38         8.65 o
  10   6   3          0.69          1.02         3.59 o
  12   6   3        712.75        714.36        11.37 o
  14   6   3         87.16         99.20         5.80 o
  16   6   3         19.16         13.02         2.91 o
  18   6   3        179.44        173.83         6.26 o
 -19   7   3          0.02         -2.25         2.25 o
 -17   7   3          6.06          4.02         2.57 o
 -15   7   3        167.57        166.60         6.75 o
 -13   7   3         21.77         16.31         3.37 o
 -11   7   3        213.96        209.46         7.80 o
  -9   7   3        140.90        134.36         9.50 o
  -7   7   3        194.27        203.38         7.85 o
  -5   7   3        948.70        962.28        13.13 o
  -3   7   3        190.89        234.67        11.82 o
  -1   7   3        112.76        119.22         9.06 o
   1   7   3        791.44        778.85        16.12 o
   3   7   3         56.19         39.37         4.52 o
   5   7   3        144.52        139.66         6.52 o
   7   7   3          3.04         -4.70         4.70 o
   9   7   3         48.52         67.55         5.75 o
  11   7   3          0.70          2.87         3.54 o
  13   7   3        573.21        581.39         9.94 o
  15   7   3         12.82         13.55         4.56 o
  17   7   3         15.76         14.38         3.41 o
 -18   8   3          0.69         -0.69         3.61 o
 -16   8   3        584.65        578.42         9.97 o
 -14   8   3        354.41        333.35        14.76 o
 -12   8   3         97.62        112.20         8.61 o
 -10   8   3         25.07         27.96         4.72 o
  -8   8   3        311.51        327.21         8.73 o
  -6   8   3        241.28        228.17         9.10 o
  -4   8   3        956.04       1008.53        15.31 o
  -2   8   3          0.81         -4.53         7.32 o
   0   8   3       2202.79       2217.74        24.89 o
   2   8   3        190.82        196.94         8.98 o
   4   8   3          0.06         -3.03         4.05 o
   6   8   3       4551.54       4492.51        47.32 o
   8   8   3       8213.78       8647.60        79.44 o
  10   8   3         11.93          9.09         3.25 o
  12   8   3          9.92         13.06         3.18 o
  14   8   3          1.21          4.58         2.98 o
  16   8   3          6.77          4.70         5.09 o
 -17   9   3         35.30         33.38         2.96 o
 -15   9   3         27.33         14.43         2.52 o
 -13   9   3        106.24         92.66         4.78 o
 -11   9   3          7.33          7.38         3.40 o
  -9   9   3          1.05         -0.18         4.11 o
  -7   9   3        195.58        214.96         7.75 o
  -5   9   3        585.43        554.64        11.67 o
  -3   9   3        698.63        700.29        19.95 o
  -1   9   3       1259.41       1298.89        22.96 o
   1   9   3        142.24        126.03         9.21 o
   3   9   3        297.85        290.06         9.43 o
   5   9   3       1601.32       1592.57        19.48 o
   7   9   3          8.57          6.86         3.47 o
   9   9   3       1748.97       1785.06        19.04 o
  11   9   3         19.85         20.48         4.26 o
  13   9   3        281.81        297.80         6.99 o
  15   9   3         91.58         96.75         6.79 o
 -14  10   3        196.97        190.01         5.45 o
 -12  10   3        126.75        121.11         6.65 o
 -10  10   3          9.59          8.17         4.42 o
  -8  10   3         65.84         39.07         4.92 o
  -6  10   3         11.86          7.91         5.59 o
  -4  10   3        172.75        174.63         9.51 o
  -2  10   3         43.72         35.76         6.01 o
   0  10   3       2123.27       2118.19        28.41 o
   2  10   3          3.58         -0.94         4.49 o
   4  10   3        544.74        573.67        11.25 o
   6  10   3       1281.14       1272.65        17.51 o
   8  10   3       1983.12       2038.24        24.01 o
  10  10   3        439.17        437.93         7.96 o
  12  10   3         10.36          8.00         2.58 o
  14  10   3        345.81        341.83        15.42 o
 -13  11   3         73.49         71.46         4.83 o
 -11  11   3          0.75         -2.60         2.60 o
  -9  11   3         35.96         38.03         4.38 o
  -7  11   3        193.98        185.80         9.11 o
  -5  11   3       1464.57       1386.11        21.29 o
  -3  11   3        768.29        692.44        15.84 o
  -1  11   3        900.99        839.84        19.09 o
   1  11   3         33.15         36.12         5.78 o
   3  11   3        274.08        263.89         7.97 o
   5  11   3         89.35         78.94         6.78 o
   7  11   3          3.18          4.26         2.93 o
   9  11   3          4.64          0.05         2.46 o
  11  11   3          1.25         -1.76         2.76 o
  13  11   3        178.32        162.05         7.63 o
 -10  12   3        183.93        145.46         6.63 o
  -8  12   3        219.25        262.48         7.96 o
  -6  12   3         12.51          8.86         3.96 o
  -4  12   3        307.62        297.00        11.81 o
  -2  12   3        139.48        144.90         9.72 o
   0  12   3        260.83        245.74        11.19 o
   2  12   3          0.11          2.37         3.47 o
   4  12   3          0.36          3.82         2.62 o
   6  12   3        159.26        165.55         5.23 o
   8  12   3          3.77          4.27         2.44 o
  10  12   3         10.12          7.49         2.21 o
  -7  13   3        208.08        211.48         8.78 o
  -5  13   3        192.62        173.32        11.15 o
  -3  13   3          0.06          3.64         3.33 o
  -1  13   3         45.76         39.89         6.00 o
   1  13   3         26.80         16.47         3.34 o
   3  13   3         70.71         79.10         9.39 o
   5  13   3         58.99         63.08         4.71 o
   7  13   3         19.23         24.11         8.32 o
  -2  14   3        111.30        130.59         5.29 o
   2  14   3          1.33          2.56         3.39 o
 -20   0   4         67.20         59.88         7.25 o
 -18   0   4         23.61         26.78        10.33 o
 -16   0   4        287.91        284.26        11.20 o
 -14   0   4        344.29        346.84        12.36 o
 -12   0   4          1.93         -4.81         5.55 o
 -10   0   4        312.69        304.89        12.39 o
  -8   0   4       1956.93       1992.10        52.58 o
  -6   0   4       2462.08       2407.36        38.00 o
  -4   0   4        632.70        624.01        16.70 o
  -2   0   4        296.82        290.02        15.75 o
   0   0   4       1020.80       1109.21        25.00 o
   2   0   4       2043.94       2067.23        28.82 o
   4   0   4       3422.51       3424.35        62.39 o
   6   0   4       3397.14       3320.13        52.99 o
   8   0   4        441.64        353.40        13.64 o
  10   0   4        824.65        720.75        16.53 o
  12   0   4        105.07         99.41        12.33 o
  14   0   4        541.96        515.38        18.87 o
  16   0   4        917.47        902.09        20.43 o
  18   0   4        790.11        837.02        17.63 o
  20   0   4         81.52        114.17        10.50 o
 -21   1   4          8.96          8.86         2.62 o
 -19   1   4         18.01         20.20         5.27 o
 -17   1   4          0.20         -0.43         3.49 o
 -15   1   4        312.61        323.40        11.10 o
 -13   1   4        236.76        231.68         7.56 o
 -11   1   4        169.75        168.06         9.55 o
  -9   1   4        882.16        858.93        17.41 o
  -7   1   4       1467.46       1532.07        19.09 o
  -5   1   4        495.00        476.58         8.20 o
  -3   1   4       2131.13       2224.86        26.77 o
  -1   1   4       1270.83       1314.20        17.13 o
   1   1   4        122.06        115.54         3.64 o
   3   1   4       1042.06       1095.50        13.23 o
   5   1   4       4366.70       4487.99        48.82 o
   7   1   4        435.86        420.46         9.60 o
   9   1   4        113.43        109.58         7.90 o
  11   1   4          0.43          7.00         5.58 o
  13   1   4        123.54        119.73         9.96 o
  15   1   4         81.98         88.26         7.71 o
  17   1   4        462.09        488.33        10.98 o
  19   1   4        259.84        266.39         8.79 o
 -20   2   4       1035.31        978.77        15.41 o
 -18   2   4        732.55        686.15        15.43 o
 -16   2   4          9.83         11.95         3.28 o
 -14   2   4        303.26        280.97         7.96 o
 -12   2   4        479.28        490.11        13.08 o
 -10   2   4        700.15        659.15         9.72 o
  -8   2   4         42.41         38.12         5.52 o
  -6   2   4        131.71        127.91         5.49 o
  -4   2   4        229.92        225.22         7.05 o
  -2   2   4        244.72        286.19         6.25 o
   0   2   4         10.61         14.77         2.64 o
   2   2   4        386.06        421.25         7.52 o
   4   2   4       1766.86       1933.32        23.18 o
   6   2   4        104.18         95.25         6.06 o
   8   2   4        175.22        187.05         9.19 o
  10   2   4          2.69          0.12         4.22 o
  12   2   4       1168.97       1191.10        17.16 o
  14   2   4          2.81          1.31         6.63 o
  16   2   4          7.26          3.83         6.06 o
  18   2   4        143.88        151.94         6.79 o
  20   2   4          7.01         12.73         5.16 o
 -21   3   4          3.41         -1.19         2.88 o
 -19   3   4        564.35        536.94         8.77 o
 -17   3   4         28.47         18.90         3.51 o
 -15   3   4        239.53        244.40         7.25 o
 -13   3   4         87.19         98.86         6.08 o
 -11   3   4         26.93         28.85         4.01 o
  -9   3   4         22.06         34.08         4.37 o
  -7   3   4          6.37          7.16         4.52 o
  -5   3   4        186.71        192.70         6.88 o
  -3   3   4        276.85        247.58         7.32 o
  -1   3   4       4758.58       5008.15        67.10 o
   1   3   4       2574.97       3019.90        29.17 o
   3   3   4       9125.12      10592.17       109.54 o
   5   3   4       4509.60       4831.37        52.91 o
   7   3   4       5417.99       6001.36        65.67 o
   9   3   4         88.20        111.53         6.15 o
  11   3   4        440.13        447.55        17.17 o
  13   3   4          0.13          7.14         3.94 o
  15   3   4          5.71          3.62         5.28 o
  17   3   4          4.94          2.15         4.42 o
  19   3   4          0.57          1.82         6.06 o
 -20   4   4       1285.29       1227.23        15.44 o
 -18   4   4        821.38        745.94        10.09 o
 -16   4   4         98.79         96.04         5.59 o
 -14   4   4          0.02          5.11         3.46 o
 -12   4   4        135.38        148.83         6.62 o
 -10   4   4         51.38         59.41         5.12 o
  -8   4   4        680.69        633.22        11.85 o
  -6   4   4       2558.78       2612.68        59.36 o
  -4   4   4        479.30        513.95        12.24 o
  -2   4   4       1153.74       1170.16        18.98 o
   0   4   4        132.42        119.91         8.39 o
   2   4   4       6479.06       7096.58        82.70 o
   4   4   4         75.47         86.26         6.84 o
   6   4   4        470.13        519.81        13.45 o
   8   4   4        276.86        291.83         7.38 o
  10   4   4        906.37        957.06        14.13 o
  12   4   4         47.80         46.18         5.24 o
  14   4   4         26.99         43.46         4.69 o
  16   4   4        104.64        142.06         8.87 o
  18   4   4          1.15         -0.44         3.79 o
 -19   5   4         84.46         89.47         4.68 o
 -17   5   4          7.87          5.92         2.66 o
 -15   5   4        231.65        218.88         6.59 o
 -13   5   4        746.04        755.48        12.13 o
 -11   5   4          5.84          6.11         4.01 o
  -9   5   4         53.82         52.52         4.70 o
  -7   5   4         41.47         43.73         4.94 o
  -5   5   4         74.87        104.81        11.85 o
  -3   5   4          0.55         -0.03         5.19 o
  -1   5   4       1786.80       1941.22        33.80 o
   1   5   4       1377.62       1555.04        25.55 o
   3   5   4        134.47        146.57         9.55 o
   5   5   4         69.61         76.62         5.17 o
   7   5   4       1661.21       1653.55        16.23 o
   9   5   4        760.09        752.25        11.20 o
  11   5   4         19.66         23.38         5.60 o
  13   5   4         20.48         16.74         4.62 o
  15   5   4         50.22         64.55         8.59 o
  17   5   4        142.23        143.97         6.41 o
  19   5   4         55.49         50.47         5.03 o
 -18   6   4         20.84         15.95         3.30 o
 -16   6   4          8.37          6.40         2.55 o
 -14   6   4        180.86        180.50         6.72 o
 -12   6   4         56.20         59.14         7.64 o
 -10   6   4          3.03          6.08         4.38 o
  -8   6   4        706.40        702.60        11.20 o
  -6   6   4       1190.55       1235.66        16.66 o
  -4   6   4        681.14        636.86        14.96 o
  -2   6   4        231.46        230.27        14.20 o
   0   6   4        635.45        725.58        41.11 o
   2   6   4         72.84         89.73         8.20 o
   4   6   4        153.26        118.84         6.96 o
   6   6   4        345.94        337.56         8.67 o
   8   6   4          0.09         -0.01         5.95 o
  10   6   4          6.46          2.23         4.00 o
  12   6   4        214.27        202.18         7.57 o
  14   6   4         13.31          6.69         3.40 o
  16   6   4        239.34        241.15         7.28 o
  18   6   4         11.82          2.62         2.90 o
 -17   7   4         50.90         60.97         3.99 o
 -15   7   4          2.95          4.30         2.75 o
 -13   7   4         46.01         54.32         6.12 o
 -11   7   4          2.71         -1.66         3.97 o
  -9   7   4        203.20        208.32         9.33 o
  -7   7   4         14.29         13.71         4.21 o
  -5   7   4         29.73         29.61         6.04 o
  -3   7   4        226.29        237.09        10.70 o
  -1   7   4        208.02        207.71        10.79 o
   1   7   4       2362.51       2311.65        26.27 o
   3   7   4       4134.14       4171.15        40.43 o
   5   7   4         53.95         46.15         8.14 o
   7   7   4       1559.11       1524.69        18.96 o
   9   7   4          1.97          4.66         3.76 o
  11   7   4         87.53         84.37         6.04 o
  13   7   4        349.24        346.92        15.85 o
  15   7   4         15.55         16.09         2.86 o
  17   7   4         11.72         22.18         8.68 o
 -16   8   4         57.76         49.22         4.21 o
 -14   8   4         50.95         30.60         5.03 o
 -12   8   4          1.40         -0.19         3.15 o
 -10   8   4         32.34         34.13         4.70 o
  -8   8   4          9.39          8.74         3.82 o
  -6   8   4        196.63        219.56         8.60 o
  -4   8   4        187.53        196.11         9.68 o
  -2   8   4        306.25        322.49        10.79 o
   0   8   4        458.37        444.80        12.48 o
   2   8   4        822.06        818.17        13.89 o
   4   8   4       2179.43       2107.50        40.26 o
   6   8   4        101.29         95.69         8.74 o
   8   8   4          4.18          2.35         3.35 o
  10   8   4        110.33        121.32         6.63 o
  12   8   4        286.49        296.49        12.11 o
  14   8   4          2.37          2.09         2.90 o
  16   8   4          4.70          3.56         2.47 o
 -15   9   4          0.11          1.76         2.46 o
 -13   9   4        384.25        368.20         8.24 o
 -11   9   4         88.26         61.98         6.53 o
  -9   9   4         38.75         27.66         3.75 o
  -7   9   4         28.50         28.63         4.00 o
  -5   9   4        581.19        584.97        16.40 o
  -3   9   4        444.58        419.38        14.18 o
  -1   9   4        172.37        168.09        10.77 o
   1   9   4       3481.57       3498.42        38.56 o
   3   9   4       8007.78       8248.74        88.18 o
   5   9   4        205.19        224.40         7.93 o
   7   9   4        138.20        135.01         7.87 o
   9   9   4       1177.49       1150.76        15.87 o
  11   9   4          2.32          2.03         4.33 o
  13   9   4        251.14        258.33         6.72 o
  15   9   4         36.20         44.64         3.81 o
 -14  10   4          3.19          3.48         2.15 o
 -12  10   4        319.04        323.94        10.07 o
 -10  10   4        409.29        386.71         8.09 o
  -8  10   4        690.98        696.99        16.27 o
  -6  10   4        617.31        591.07        10.80 o
  -4  10   4        814.46        879.12        17.41 o
  -2  10   4        862.39        811.08        21.73 o
   0  10   4        793.93        836.50        14.73 o
   2  10   4        638.60        637.77        12.99 o
   4  10   4         60.26         51.51         5.59 o
   6  10   4          0.79         -3.40         3.40 o
   8  10   4        206.04        227.74        14.82 o
  10  10   4        598.16        626.99        12.03 o
  12  10   4         96.72         91.14         5.32 o
  14  10   4        480.24        469.71        12.30 o
 -13  11   4         59.14         69.71         3.85 o
 -11  11   4         13.22          5.18         3.75 o
  -9  11   4         16.81         14.50         3.05 o
  -7  11   4        103.29        111.47        10.77 o
  -5  11   4        670.57        700.62        22.37 o
  -3  11   4         62.85         56.66         7.92 o
  -1  11   4        330.82        363.39        13.98 o
   1  11   4        465.07        451.06        10.39 o
   3  11   4        255.37        232.69         7.54 o
   5  11   4          8.41         13.75         2.90 o
   7  11   4        198.28        185.69         9.49 o
   9  11   4        109.52        126.24         7.83 o
  11  11   4         64.00         67.13         3.45 o
 -10  12   4        200.10        217.25         6.75 o
  -8  12   4         58.66         55.30         6.23 o
  -6  12   4         82.88         93.01         7.87 o
  -4  12   4         32.75         31.86         7.20 o
  -2  12   4          1.57          3.47         3.49 o
   0  12   4          0.18         -0.55         4.31 o
   2  12   4         19.25         13.09         3.57 o
   4  12   4          0.08          0.31         3.33 o
   6  12   4          0.17          0.98         2.44 o
   8  12   4          4.33          0.59         2.18 o
  10  12   4          4.30         -0.90         3.41 o
  -7  13   4          1.50          6.23         3.38 o
  -5  13   4          0.85         -0.33         3.94 o
  -3  13   4          5.34          8.36         3.14 o
  -1  13   4         13.02          8.05         3.34 o
   1  13   4         69.20         78.87        12.09 o
   3  13   4        156.97        184.55        10.71 o
   5  13   4         31.41         43.79         4.76 o
 -21   1   5         14.79          6.19         2.23 o
 -19   1   5         11.80         12.96         2.79 o
 -17   1   5          6.14          6.27         3.32 o
 -15   1   5         16.05         17.44         3.51 o
 -13   1   5        378.72        405.11         7.92 o
 -11   1   5        156.92        163.62         6.33 o
  -9   1   5        174.31        180.88         7.68 o
  -7   1   5         84.04         94.75        12.50 o
  -5   1   5         38.52         42.40         5.14 o
  -3   1   5       6591.57       6856.66       151.36 o
  -1   1   5       3706.58       4132.58        79.34 o
   1   1   5        860.41        817.05        13.74 o
   3   1   5        405.60        347.41         8.02 o
   5   1   5        184.68        152.57         7.41 o
   7   1   5         32.77         33.24         5.49 o
   9   1   5        918.28        828.77        14.49 o
  11   1   5        917.71        894.22        16.00 o
  13   1   5       1498.71       1546.54        20.64 o
  15   1   5         15.73          6.41         4.84 o
  17   1   5        120.68        130.84         6.93 o
  19   1   5       1661.33       1752.50        23.95 o
 -20   2   5         36.33         36.84         3.94 o
 -18   2   5         86.30         92.62         5.58 o
 -16   2   5        110.54        125.92         5.61 o
 -14   2   5         65.41         79.40         5.96 o
 -12   2   5        181.31        198.17         9.95 o
 -10   2   5         16.50         18.85         4.75 o
  -8   2   5         24.82         23.36         4.46 o
  -6   2   5        574.70        602.36        19.49 o
  -4   2   5         15.68         45.59         6.67 o
  -2   2   5       4482.64       4908.70        65.26 o
   0   2   5       5623.51       5806.14       125.47 o
   2   2   5       2864.95       3099.93        35.31 o
   4   2   5         28.47         48.31         6.06 o
   6   2   5        152.09        145.30         9.22 o
   8   2   5         17.12         10.32         4.47 o
  10   2   5        295.51        298.87        15.07 o
  12   2   5        107.51         93.97        10.32 o
  14   2   5          5.48          5.79         5.33 o
  16   2   5         56.57         64.10         8.01 o
  18   2   5        221.77        230.64         7.21 o
 -19   3   5         94.30         83.20         4.38 o
 -17   3   5        670.65        652.49        10.13 o
 -15   3   5         36.67         37.45         3.54 o
 -13   3   5        511.73        512.48         9.19 o
 -11   3   5        210.37        208.73         7.03 o
  -9   3   5        118.90        123.15         7.19 o
  -7   3   5        482.33        445.87        10.40 o
  -5   3   5         80.40         91.38         7.60 o
  -3   3   5       1240.56       1203.55        20.46 o
  -1   3   5        171.62        206.52         8.67 o
   1   3   5        238.96        247.13        11.05 o
   3   3   5         37.54         53.84         4.89 o
   5   3   5        158.16        160.82         9.23 o
   7   3   5        820.14        811.92        13.21 o
   9   3   5          5.76         12.76         6.17 o
  11   3   5          0.26         -3.71         4.10 o
  13   3   5        117.09        122.31         8.98 o
  15   3   5        364.80        395.42        11.28 o
  17   3   5        139.41        153.89         6.65 o
  19   3   5        130.90        118.82         6.21 o
 -20   4   5          1.40          4.77         3.00 o
 -18   4   5          0.21         -0.27         2.22 o
 -16   4   5          9.22         11.34         3.24 o
 -14   4   5        140.67        148.00         6.45 o
 -12   4   5        190.43        188.64         6.43 o
 -10   4   5        340.38        329.75         8.86 o
  -8   4   5        221.12        228.66         7.99 o
  -6   4   5       1584.69       1549.03        32.36 o
  -4   4   5        723.30        868.82        18.53 o
  -2   4   5       2896.15       3216.41        61.56 o
   0   4   5        350.36        354.02        15.78 o
   2   4   5       1420.65       1629.19        28.38 o
   4   4   5       1047.23        973.98        16.17 o
   6   4   5        277.75        291.96        10.60 o
   8   4   5        141.64        126.28        10.58 o
  10   4   5        260.18        262.03         9.27 o
  12   4   5          0.65          0.97         4.07 o
  14   4   5         12.54          9.58         4.50 o
  16   4   5          5.35          6.02         3.22 o
  18   4   5          1.31         -0.87         3.50 o
 -19   5   5          8.18         11.29         2.68 o
 -17   5   5          0.39          3.20         2.30 o
 -15   5   5          8.26          8.56         2.97 o
 -13   5   5          4.30          0.41         3.53 o
 -11   5   5       1301.64       1303.75        18.11 o
  -9   5   5        328.66        294.26         8.94 o
  -7   5   5        353.53        351.21        12.52 o
  -5   5   5        349.75        352.40        12.20 o
  -3   5   5       4325.39       4729.80        48.96 o
  -1   5   5        190.38        166.42        10.93 o
   1   5   5        494.74        464.50        16.02 o
   3   5   5         75.08         71.44         5.87 o
   5   5   5         13.06          5.35         5.84 o
   7   5   5        179.11        195.20         8.25 o
   9   5   5          1.33          7.16         4.47 o
  11   5   5        131.46        124.57         7.92 o
  13   5   5         93.42         77.96         6.10 o
  15   5   5         56.60         60.18         4.95 o
  17   5   5        274.61        268.69         9.28 o
 -18   6   5         55.19         64.46         3.95 o
 -16   6   5          1.27          1.66         2.41 o
 -14   6   5         29.35         22.13         3.37 o
 -12   6   5         85.47         87.52         6.27 o
 -10   6   5         24.39         28.63         4.31 o
  -8   6   5        817.57        888.66        17.81 o
  -6   6   5         14.70         16.37         5.85 o
  -4   6   5       4190.34       4321.91        40.37 o
  -2   6   5       1606.72       1550.70        21.01 o
   0   6   5        122.78        111.84         9.40 o
   2   6   5       3832.46       4012.51        40.87 o
   4   6   5        578.14        546.57        11.68 o
   6   6   5        137.12        108.84        17.24 o
   8   6   5         66.80         80.38         6.88 o
  10   6   5          1.10         -2.19         4.04 o
  12   6   5         79.46         63.69         5.46 o
  14   6   5          8.54          6.08         3.72 o
  16   6   5          5.23          2.39         3.13 o
 -17   7   5          0.14          1.71         2.25 o
 -15   7   5          7.89          3.65         2.46 o
 -13   7   5        199.96        192.07         6.68 o
 -11   7   5        414.87        434.23         9.49 o
  -9   7   5        162.73        167.71         7.52 o
  -7   7   5        511.63        537.46        10.68 o
  -5   7   5          3.84         12.33         5.07 o
  -3   7   5       2585.32       2556.36        30.04 o
  -1   7   5       4008.52       3907.19        40.38 o
   1   7   5       1121.54       1084.65        16.86 o
   3   7   5        785.26        748.87        13.51 o
   5   7   5          0.84          4.72         4.37 o
   7   7   5         13.24         20.74         4.58 o
   9   7   5         74.22         72.62        15.72 o
  11   7   5         45.85         38.13         4.52 o
  13   7   5         66.84         66.35         4.99 o
  15   7   5        243.88        255.27        11.25 o
 -16   8   5          1.17         -0.86         2.45 o
 -14   8   5          4.24          0.72         2.14 o
 -12   8   5          0.88          1.31        13.12 o
 -10   8   5          6.62          4.26         3.67 o
  -8   8   5        560.95        517.99         9.87 o
  -6   8   5         27.28         30.81         4.29 o
  -4   8   5       1075.97       1097.50        16.56 o
  -2   8   5       3584.51       3782.15        43.78 o
   0   8   5       1287.68       1248.57        20.40 o
   2   8   5        125.42        113.37         7.55 o
   4   8   5       3266.91       3194.09        35.75 o
   6   8   5          5.82          2.97         3.96 o
   8   8   5       1100.87       1075.79        15.84 o
  10   8   5        118.58        118.52         8.62 o
  12   8   5         86.96         83.11         5.49 o
  14   8   5        152.77        140.29         4.95 o
 -15   9   5          4.16          5.35         1.84 o
 -13   9   5        136.76        133.02         5.21 o
 -11   9   5        129.54        123.34        11.29 o
  -9   9   5         26.46         22.55         3.79 o
  -7   9   5          5.20          4.49         3.52 o
  -5   9   5        130.39        141.34        13.45 o
  -3   9   5          4.11          6.76         5.61 o
  -1   9   5          5.86         -2.18         7.01 o
   1   9   5          0.46          2.40         4.16 o
   3   9   5         33.56         16.11         3.72 o
   5   9   5       1211.46       1178.34        16.67 o
   7   9   5        317.03        280.91         8.37 o
   9   9   5        940.66        913.80        35.88 o
  11   9   5          8.95          6.04         2.82 o
  13   9   5        106.11        115.36         4.68 o
 -14  10   5          6.31          1.36         1.87 o
 -12  10   5          1.22          2.50         2.59 o
 -10  10   5        179.99        195.90         7.66 o
  -8  10   5         60.15         54.26         5.21 o
  -6  10   5        201.27        230.61         9.75 o
  -4  10   5       1362.64       1333.68        41.48 o
  -2  10   5       2194.13       2209.32        36.49 o
   0  10   5         49.23         31.05         5.38 o
   2  10   5         11.25          9.69         3.92 o
   4  10   5          2.33          6.65         3.08 o
   6  10   5         44.39         42.01         5.13 o
   8  10   5         16.10          9.14         2.40 o
  10  10   5          9.14          6.72         3.04 o
  12  10   5          9.74          7.67         2.35 o
 -11  11   5         95.07         83.87         6.82 o
  -9  11   5        510.57        498.30        11.17 o
  -7  11   5        105.38         89.53        10.27 o
  -5  11   5        631.92        665.81        18.13 o
  -3  11   5        568.41        591.61        15.91 o
  -1  11   5         55.13         56.13         8.90 o
   1  11   5          8.24          6.86         4.52 o
   3  11   5          4.03          3.58         3.32 o
   5  11   5         10.20         18.40         4.22 o
   7  11   5         46.30         42.17         3.81 o
   9  11   5         23.95         23.18         3.23 o
  11  11   5          2.81          9.92         3.85 o
  -8  12   5        169.59        145.22         8.20 o
  -6  12   5         96.28         85.25         6.91 o
  -4  12   5        217.25        227.76         8.38 o
  -2  12   5        370.41        449.40        12.73 o
   0  12   5         64.35         58.66         8.14 o
   2  12   5        210.25        200.02         8.77 o
   4  12   5        476.15        493.31        22.17 o
   6  12   5         27.21         33.19         4.24 o
   8  12   5          0.68          0.61         2.16 o
  -3  13   5        132.75        158.61        13.65 o
  -1  13   5        105.04        146.31         6.82 o
   1  13   5          0.01          3.18         9.19 o
   3  13   5        165.03        175.67         7.14 o
 -20   0   6          6.06          2.44         3.15 o
 -18   0   6        161.95        168.83         7.23 o
 -16   0   6          3.95          2.30         4.25 o
 -14   0   6         11.67         10.57         5.01 o
 -12   0   6        585.75        566.82        11.54 o
 -10   0   6          6.36         16.59         5.48 o
  -8   0   6       8898.58       9458.43        99.86 o
  -6   0   6       2518.02       2693.12        32.29 o
  -4   0   6        179.29        211.89        18.37 o
   0   0   6          7.40          0.00        13.12 o
   2   0   6        402.21        499.19        21.44 o
   4   0   6       1070.52       1073.63        33.06 o
   6   0   6        402.55        399.66        15.52 o
   8   0   6       4174.24       4098.89        59.90 o
  10   0   6        653.33        565.88        26.15 o
  12   0   6       1148.96       1207.56        26.52 o
  14   0   6      10519.05      10987.43       161.13 o
  16   0   6        724.46        788.21        21.34 o
  18   0   6        139.89        146.77        11.15 o
 -19   1   6          0.65          3.08         2.41 o
 -17   1   6          5.04          2.68         2.62 o
 -15   1   6          0.86         -1.29         2.99 o
 -13   1   6        233.38        239.33         6.37 o
 -11   1   6         12.68         12.80         3.68 o
  -9   1   6        120.20        118.85         6.19 o
  -7   1   6       1005.08        988.40        11.91 o
  -5   1   6       1058.38       1108.56        14.51 o
  -3   1   6        953.44       1051.97        23.23 o
  -1   1   6          4.53          1.31         9.19 o
   1   1   6        245.06        217.38        11.28 o
   3   1   6       1030.03       1012.76        21.92 o
   5   1   6         15.60         18.34         4.23 o
   7   1   6        622.78        627.06        11.27 o
   9   1   6       1262.87       1237.10        21.09 o
  11   1   6        107.64        110.99         8.65 o
  13   1   6          0.01          0.68         4.77 o
  15   1   6        625.57        646.74        16.67 o
  17   1   6          7.24          6.77         3.88 o
 -20   2   6          0.47         -0.40         2.40 o
 -18   2   6         47.70         35.96         3.24 o
 -16   2   6         12.65         10.33         3.66 o
 -14   2   6          4.36          0.96         3.07 o
 -12   2   6        146.48        155.42         6.29 o
 -10   2   6        148.06        133.50         6.74 o
  -8   2   6        246.70        271.17         8.41 o
  -6   2   6        508.82        469.80         8.84 o
  -4   2   6         26.24         30.67         4.09 o
  -2   2   6        642.92        663.97        22.27 o
   0   2   6         88.92         98.59        12.89 o
   2   2   6         57.94         83.17         8.81 o
   4   2   6        781.49        795.30        13.03 o
   6   2   6        833.12        821.52        12.40 o
   8   2   6         56.48         57.94         9.29 o
  10   2   6       1191.67       1180.98        18.88 o
  12   2   6         11.63         20.37         4.96 o
  14   2   6        528.93        563.34        16.15 o
  16   2   6        494.90        495.75        10.54 o
  18   2   6         10.81         12.54         4.07 o
 -19   3   6        115.59        121.94         5.38 o
 -17   3   6          2.77         -2.28         2.53 o
 -15   3   6         36.92         31.39         3.14 o
 -13   3   6        304.22        304.04         6.89 o
 -11   3   6        352.16        333.39         7.88 o
  -9   3   6         10.11         23.36         3.89 o
  -7   3   6        478.77        474.79        10.11 o
  -5   3   6        211.00        202.01         7.32 o
  -3   3   6        418.19        424.65        10.65 o
  -1   3   6        987.24        968.26        16.88 o
   1   3   6        293.10        266.14         9.68 o
   3   3   6        251.57        268.55        12.73 o
   5   3   6       1157.46       1214.67        16.01 o
   7   3   6        309.44        324.59         8.89 o
   9   3   6         66.84         50.14         5.25 o
  11   3   6         69.92         73.09         6.56 o
  13   3   6          1.09          2.50         4.08 o
  15   3   6          0.13         -3.02         3.40 o
  17   3   6         19.40         18.29         4.74 o
 -18   4   6         13.01          9.01         2.22 o
 -16   4   6        313.94        302.02         6.35 o
 -14   4   6        187.10        192.54         6.16 o
 -12   4   6        122.98        125.78         5.85 o
 -10   4   6        142.03        131.42         6.37 o
  -8   4   6       1710.59       1694.98        21.86 o
  -6   4   6        115.06        107.70         6.41 o
  -4   4   6        317.37        301.43         8.19 o
  -2   4   6        269.31        286.57         9.33 o
   0   4   6        575.63        592.18        11.27 o
   2   4   6        175.36        170.92         8.40 o
   4   4   6         49.29         76.25         7.93 o
   6   4   6          4.38          4.07         5.17 o
   8   4   6          1.25         -2.75         4.74 o
  10   4   6        251.90        230.55         8.88 o
  12   4   6        195.63        174.87         7.72 o
  14   4   6          9.85          9.21         3.51 o
  16   4   6         68.49         71.61         5.95 o
  18   4   6         44.33         39.19         6.91 o
 -17   5   6          4.69          3.53         2.21 o
 -15   5   6         34.64         49.86         5.87 o
 -13   5   6        276.30        282.85         7.00 o
 -11   5   6          8.46          7.34         3.35 o
  -9   5   6       2566.29       2595.29        30.73 o
  -7   5   6       2735.98       2767.46        88.76 o
  -5   5   6         98.45        106.07         7.40 o
  -3   5   6         70.91         71.91         5.89 o
  -1   5   6        739.44        706.07        12.20 o
   1   5   6          0.39          1.75         4.40 o
   3   5   6        473.76        427.86         9.95 o
   5   5   6        112.56         83.76         8.44 o
   7   5   6        220.14        235.38         9.06 o
   9   5   6         92.08         95.08         7.53 o
  11   5   6         11.59         15.65         4.03 o
  13   5   6         35.91         44.05         5.59 o
  15   5   6         91.60         82.08        10.18 o
  17   5   6         22.08         12.33         4.76 o
 -16   6   6        274.86        282.86         7.76 o
 -14   6   6         38.19         48.59         6.55 o
 -12   6   6         12.37         15.39         3.20 o
 -10   6   6         27.85         24.75         3.94 o
  -8   6   6          0.37         -0.62         4.15 o
  -6   6   6       3718.44       3773.68        44.04 o
  -4   6   6        160.19        154.85         7.57 o
  -2   6   6        710.88        692.57        12.77 o
   0   6   6         41.41         48.25         5.88 o
   2   6   6        149.03        128.55         9.50 o
   4   6   6         82.50         76.09         6.22 o
   6   6   6         28.74         59.13         7.04 o
   8   6   6        475.90        412.76        10.30 o
  10   6   6        554.68        534.66        11.46 o
  12   6   6        675.85        666.07        41.27 o
  14   6   6        945.20        890.76        13.61 o
  16   6   6        154.15        150.43         5.43 o
 -17   7   6         57.83         54.17         5.56 o
 -15   7   6         54.68         53.16         5.32 o
 -13   7   6         80.45         86.52         7.74 o
 -11   7   6         63.71         63.28         5.57 o
  -9   7   6       1040.39       1054.00        17.27 o
  -7   7   6       1507.37       1558.76        23.33 o
  -5   7   6       1812.76       1897.88        21.58 o
  -3   7   6        596.74        605.09        13.50 o
  -1   7   6       1658.32       1656.79        24.68 o
   1   7   6         14.55          5.60         6.79 o
   3   7   6        305.10        304.90         8.39 o
   5   7   6        140.21        137.74         6.69 o
   7   7   6        740.51        630.79        13.67 o
   9   7   6        207.55        167.32         7.32 o
  11   7   6         99.31         75.87         7.90 o
  13   7   6         41.00         38.05         3.66 o
  15   7   6         47.24         53.63         4.33 o
 -14   8   6          0.53          1.37         2.21 o
 -12   8   6         23.42         21.06         2.80 o
 -10   8   6         86.13         83.95         8.27 o
  -8   8   6        471.65        459.73        10.65 o
  -6   8   6        331.98        335.53         9.22 o
  -4   8   6        305.67        291.80        10.45 o
  -2   8   6        406.59        453.64        11.30 o
   0   8   6       1127.21       1120.84        17.42 o
   2   8   6         56.45         78.25         6.12 o
   4   8   6        691.97        672.68        11.46 o
   6   8   6          4.25          2.36         3.12 o
   8   8   6        316.23        334.08         7.35 o
  10   8   6         20.23         14.65         2.36 o
  12   8   6         18.29         14.24         2.53 o
  14   8   6         89.11         85.83         3.94 o
 -13   9   6        290.34        290.74         7.39 o
 -11   9   6        121.29        138.89         5.45 o
  -9   9   6        177.97        171.05         6.87 o
  -7   9   6        557.50        617.27        12.38 o
  -5   9   6         14.50         17.70         5.58 o
  -3   9   6         26.39         26.42         4.93 o
  -1   9   6        315.15        320.06        10.67 o
   1   9   6         51.28         48.78         9.98 o
   3   9   6        166.44        157.53         8.19 o
   5   9   6         10.54          7.86         4.82 o
   7   9   6        523.06        540.46         9.87 o
   9   9   6          1.20          0.91         2.45 o
  11   9   6         62.81         65.39         5.58 o
  13   9   6         61.14         64.84         3.61 o
 -12  10   6         29.76         24.14         4.74 o
 -10  10   6        168.93        167.62         7.77 o
  -8  10   6        264.55        268.06         8.73 o
  -6  10   6        324.62        362.42         9.85 o
  -4  10   6        100.97        100.74         7.18 o
  -2  10   6        286.48        298.31        12.13 o
   0  10   6         46.12         44.60         5.16 o
   2  10   6          8.79          8.76         4.53 o
   4  10   6         41.25         44.15         3.79 o
   6  10   6        140.93        118.88         4.91 o
   8  10   6         11.15          6.83         2.38 o
  10  10   6         80.35         87.94         4.28 o
  -9  11   6        700.11        723.62        15.78 o
  -7  11   6       1526.94       1647.87        26.66 o
  -5  11   6          6.55          0.22         6.86 o
  -3  11   6         25.50         23.02         5.29 o
  -1  11   6        366.21        428.03        15.73 o
   1  11   6          7.14          7.35         4.14 o
   3  11   6          3.55         -0.18         3.58 o
   5  11   6         48.85         42.68         4.49 o
   7  11   6        266.06        283.23         6.39 o
   9  11   6          0.14          0.83         2.22 o
  -6  12   6         26.91         38.06         7.87 o
  -4  12   6          7.27         13.65         4.37 o
  -2  12   6        266.92        322.24        14.09 o
   0  12   6         35.89         40.18         4.41 o
   2  12   6         90.20         85.20         7.40 o
   4  12   6          9.83          6.02         3.27 o
 -19   1   7         10.85          8.21         2.60 o
 -17   1   7         32.75         33.38         2.96 o
 -15   1   7         98.66         83.86         5.37 o
 -13   1   7       1566.45       1591.09        17.14 o
 -11   1   7        630.95        598.12         9.00 o
  -9   1   7         15.37         13.32         4.34 o
  -7   1   7        198.93        199.01         6.86 o
  -5   1   7         62.15         91.57         5.18 o
  -3   1   7         93.27         95.99         5.34 o
  -1   1   7        271.58        314.71        12.93 o
   1   1   7         21.16         19.66         4.09 o
   3   1   7       1048.00       1008.15        13.13 o
   5   1   7         55.10         60.96         5.91 o
   7   1   7       1274.89       1259.21        19.43 o
   9   1   7       8990.54       9131.58       105.00 o
  11   1   7        830.45        840.93        23.00 o
  13   1   7         29.88         21.88         6.37 o
  15   1   7         28.94         30.30         5.60 o
  17   1   7        155.96        178.82         9.28 o
 -18   2   7        354.21        363.57         8.49 o
 -16   2   7         59.51         57.71         3.89 o
 -14   2   7        110.74        111.00         5.70 o
 -12   2   7         33.58         32.50         4.80 o
 -10   2   7         60.11         63.23         5.91 o
  -8   2   7        254.57        267.91         7.50 o
  -6   2   7        311.60        292.38         7.87 o
  -4   2   7         40.67         46.58         4.82 o
  -2   2   7        294.91        267.60         7.53 o
   0   2   7         12.27          7.08         4.03 o
   2   2   7       1210.25       1164.19        15.07 o
   4   2   7       4434.84       4298.54        42.80 o
   6   2   7        407.57        362.12        11.80 o
   8   2   7        398.04        391.77        12.14 o
  10   2   7         75.41         82.55         8.24 o
  12   2   7        275.45        280.41        10.62 o
  14   2   7        157.30        146.61         8.52 o
  16   2   7         64.00         75.39        11.62 o
 -17   3   7         49.00         57.30         3.68 o
 -15   3   7        248.37        239.02         5.65 o
 -13   3   7        129.23        134.23         5.06 o
 -11   3   7         95.59         83.28         6.03 o
  -9   3   7        256.12        259.23         9.88 o
  -7   3   7         22.05         20.05         4.22 o
  -5   3   7         40.23         46.38         8.98 o
  -3   3   7        791.26        808.37        12.12 o
  -1   3   7        565.16        543.61        10.76 o
   1   3   7       1611.73       1621.61        19.10 o
   3   3   7         89.82         78.90         6.84 o
   5   3   7       1830.50       1786.25        27.66 o
   7   3   7         21.30         46.93        12.12 o
   9   3   7          6.14          9.20         4.50 o
  11   3   7        635.36        613.39        13.56 o
  13   3   7        104.15         90.36         8.14 o
  15   3   7         47.69         38.68         6.82 o
  17   3   7        266.25        282.71         9.46 o
 -18   4   7         51.59         58.27         3.67 o
 -16   4   7         16.18         16.30         2.29 o
 -14   4   7        703.98        700.11        10.00 o
 -12   4   7        525.27        517.13         9.44 o
 -10   4   7          2.47          3.51         3.35 o
  -8   4   7        204.93        214.75         6.84 o
  -6   4   7        935.15        960.46        13.55 o
  -4   4   7        766.82        728.21        12.30 o
  -2   4   7        749.06        727.62        15.89 o
   0   4   7       1079.36       1040.54        15.57 o
   2   4   7       1879.97       1882.43        24.36 o
   4   4   7        258.30        226.94         9.28 o
   6   4   7        120.42        151.63         8.42 o
   8   4   7        106.46        102.15         8.90 o
  10   4   7          5.88          7.03         3.69 o
  12   4   7         65.97         68.30        10.84 o
  14   4   7        136.09        148.51         6.66 o
  16   4   7          0.47          5.99         3.64 o
 -17   5   7          1.89          0.32         2.92 o
 -15   5   7         67.99         83.64         5.43 o
 -13   5   7          1.29          5.75         2.84 o
 -11   5   7       2233.96       2306.15        30.80 o
  -9   5   7         98.25         91.14         6.43 o
  -7   5   7          0.14         -3.69         3.69 o
  -5   5   7        622.47        616.67        10.74 o
  -3   5   7       1122.48       1114.31        17.61 o
  -1   5   7        307.16        333.78        11.63 o
   1   5   7        192.26        202.69         8.82 o
   3   5   7        158.46        139.69        10.56 o
   5   5   7         15.95         17.43         4.47 o
   7   5   7        614.28        544.10        12.93 o
   9   5   7        590.09        514.23        11.91 o
  11   5   7        463.15        454.85        21.97 o
  13   5   7          6.80          9.21         4.12 o
  15   5   7          9.57          7.37         2.67 o
 -16   6   7         26.25         21.43         2.71 o
 -14   6   7        722.72        706.62        11.08 o
 -12   6   7       1821.61       1812.12        21.85 o
 -10   6   7       1359.40       1373.19        18.07 o
  -8   6   7         10.98         14.71         3.85 o
  -6   6   7       1349.76       1352.37        18.49 o
  -4   6   7          0.55         -5.01         5.01 o
  -2   6   7        739.61        715.65        15.85 o
   0   6   7          5.94          5.82         3.99 o
   2   6   7          2.09          4.38         4.29 o
   4   6   7          2.21         -1.84         4.02 o
   6   6   7          3.84          1.47         3.43 o
   8   6   7          2.29         -2.41         4.22 o
  10   6   7          1.98         -1.49         4.92 o
  12   6   7         98.81         95.91         7.34 o
  14   6   7          3.23          5.69         2.53 o
 -15   7   7         28.63         25.92         6.57 o
 -13   7   7          3.14          6.78         2.38 o
 -11   7   7        430.43        458.80         8.29 o
  -9   7   7        151.69        159.97         6.88 o
  -7   7   7        270.88        288.35         8.13 o
  -5   7   7        805.84        796.53        13.20 o
  -3   7   7        469.39        449.21        12.43 o
  -1   7   7        833.23        829.56        13.74 o
   1   7   7        252.26        267.06         9.08 o
   3   7   7       1149.15       1152.03        20.50 o
   5   7   7        216.06        201.59         9.95 o
   7   7   7        756.19        660.98        12.10 o
   9   7   7        369.94        292.91         8.04 o
  11   7   7        114.28        106.95         5.61 o
  13   7   7         15.40         17.36         2.75 o
 -14   8   7         70.17         57.90         4.64 o
 -12   8   7        169.95        156.76         5.21 o
 -10   8   7        117.59        132.06         5.29 o
  -8   8   7         65.01         54.04         5.33 o
  -6   8   7         82.90         88.33        10.14 o
  -4   8   7        113.48        104.72         7.57 o
  -2   8   7         41.58         36.42         5.15 o
   0   8   7          2.06          2.02         4.08 o
   2   8   7       2498.47       2403.04        32.12 o
   4   8   7          0.26          8.43         3.66 o
   6   8   7        315.69        285.38         9.97 o
   8   8   7         85.10         91.69         7.07 o
  10   8   7          8.67          4.97         3.91 o
  12   8   7         91.79         85.10         4.52 o
 -11   9   7         49.17         46.76         3.96 o
  -9   9   7          0.27         -0.42         2.77 o
  -7   9   7          9.89          6.16         3.94 o
  -5   9   7         58.11         59.89         6.33 o
  -3   9   7        169.81        160.03         7.49 o
  -1   9   7          1.55         -0.61         5.72 o
   1   9   7        558.10        484.26        28.46 o
   3   9   7          0.59          4.55         3.41 o
   5   9   7         10.99         10.49         5.77 o
   7   9   7        291.22        314.19         7.44 o
   9   9   7         44.29         42.85         4.07 o
  11   9   7          6.33          1.67         4.11 o
 -10  10   7          2.44          0.00         2.78 o
  -8  10   7         83.06         83.91         5.92 o
  -6  10   7         58.43         80.46         7.83 o
  -4  10   7          4.53         12.48         4.54 o
  -2  10   7         15.19          6.13         4.07 o
   0  10   7         22.34         14.61         4.39 o
   2  10   7         10.40         -3.63         7.01 o
   4  10   7         31.67         41.00         4.73 o
   6  10   7         98.43         98.33         7.01 o
   8  10   7         18.86         17.12         3.73 o
  -7  11   7          3.34          7.35         4.37 o
  -5  11   7          6.26          5.25         6.56 o
  -3  11   7          9.04          5.69         4.10 o
  -1  11   7         69.75         67.84         6.55 o
   1  11   7         50.85         41.69         5.25 o
   3  11   7         14.54         15.50         3.46 o
   5  11   7         34.43         32.15         4.79 o
 -16   0   8        252.39        231.35         7.81 o
 -14   0   8         15.27         18.30         4.14 o
 -12   0   8        275.83        258.21         9.58 o
 -10   0   8         50.26         72.73         8.97 o
  -8   0   8        280.60        276.07        11.32 o
  -6   0   8          2.57         -4.56         4.56 o
  -4   0   8        265.55        234.16        10.59 o
  -2   0   8         93.72        106.03        10.61 o
   0   0   8         33.77         60.92         8.52 o
   2   0   8       3087.63       2959.58        60.52 o
   4   0   8       6433.02       6503.02        97.46 o
   6   0   8        357.26        347.53        24.81 o
   8   0   8        118.90        128.64        12.38 o
  10   0   8         57.11         67.57         8.78 o
  12   0   8       1604.56       1699.32        52.49 o
  14   0   8        679.96        717.71        26.25 o
  16   0   8        545.30        601.04        23.62 o
 -17   1   8         21.46         18.43         3.92 o
 -15   1   8          1.01          2.13         2.29 o
 -13   1   8         36.10         31.96         3.73 o
 -11   1   8         41.95         45.28         5.86 o
  -9   1   8         20.83         21.14         3.84 o
  -7   1   8          0.06         -0.22         3.41 o
  -5   1   8          0.65          3.20         3.58 o
  -3   1   8        657.50        646.38        16.95 o
  -1   1   8       1616.94       1553.52        20.15 o
   1   1   8        309.95        281.98        10.71 o
   3   1   8        392.21        400.07         9.25 o
   5   1   8        620.63        649.23        11.06 o
   7   1   8       1041.51       1027.83        15.04 o
   9   1   8        357.61        362.51         9.62 o
  11   1   8        451.18        460.40        11.67 o
  13   1   8        185.46        193.54        17.72 o
  15   1   8          2.74          5.54         4.10 o
 -16   2   8         86.29         89.14         4.80 o
 -14   2   8        154.43        156.27         5.05 o
 -12   2   8         24.12         17.63         2.90 o
 -10   2   8         17.64         10.37         3.28 o
  -8   2   8        147.44        159.87         7.35 o
  -6   2   8        276.21        257.94         7.61 o
  -4   2   8        271.09        272.63         7.99 o
  -2   2   8        823.49        755.29        32.37 o
   0   2   8          1.14          0.43         3.96 o
   2   2   8        332.98        326.82         8.34 o
   4   2   8       3386.09       3433.92        38.87 o
   6   2   8       1055.26       1033.84        16.39 o
   8   2   8          6.12          5.32         4.73 o
  10   2   8        410.76        414.01        11.31 o
  12   2   8        106.92        119.63         6.80 o
  14   2   8         28.92         16.24         8.54 o
  16   2   8          0.00         11.15         4.59 o
 -17   3   8         56.00         63.80         6.91 o
 -15   3   8          1.09         -1.94         2.32 o
 -13   3   8         30.49         25.75         2.49 o
 -11   3   8        496.26        472.71         8.92 o
  -9   3   8        107.05        107.18         6.34 o
  -7   3   8         10.80          4.95         3.62 o
  -5   3   8          2.97          9.49         3.65 o
  -3   3   8         21.42         24.12         4.16 o
  -1   3   8       1266.19       1352.94        20.12 o
   1   3   8        375.01        359.76         9.43 o
   3   3   8         40.37         62.29         9.98 o
   5   3   8         19.53         10.27         3.62 o
   7   3   8        344.37        344.65         9.64 o
   9   3   8         11.40          6.07         3.98 o
  11   3   8        120.95        124.82         6.52 o
  13   3   8         66.66         84.59         5.68 o
  15   3   8        119.92        134.04         6.81 o
 -16   4   8       1059.04       1044.51        13.58 o
 -14   4   8         21.26         16.00         4.04 o
 -12   4   8        100.92        100.31         4.73 o
 -10   4   8         63.80         59.19         5.40 o
  -8   4   8         44.76         45.48         4.32 o
  -6   4   8         46.31         48.56         4.36 o
  -4   4   8        775.93        771.98        12.79 o
  -2   4   8        190.99        168.31         7.61 o
   0   4   8        450.29        440.70         9.88 o
   2   4   8          7.92          4.87         3.31 o
   4   4   8        292.85        215.33         7.94 o
   6   4   8       1993.11       1830.96        28.59 o
   8   4   8         48.01         60.32         7.20 o
  10   4   8          0.03         -0.30         3.87 o
  12   4   8        762.26        818.80        12.77 o
  14   4   8         28.60         26.02         4.04 o
 -15   5   8        328.26        326.15         6.30 o
 -13   5   8         53.06         59.99         4.20 o
 -11   5   8        452.67        451.15         8.28 o
  -9   5   8        667.80        662.59        11.02 o
  -7   5   8        948.12        958.78        13.94 o
  -5   5   8        334.19        321.48         7.85 o
  -3   5   8       1074.71       1083.64        15.42 o
  -1   5   8        104.61        109.56         8.90 o
   1   5   8        105.27        105.67         6.95 o
   3   5   8         10.09          1.07         3.43 o
   5   5   8         39.30         27.14         4.70 o
   7   5   8        655.66        612.74        13.64 o
   9   5   8         21.06         10.50         6.56 o
  11   5   8        636.77        575.92        16.67 o
  13   5   8         42.16         42.59         5.49 o
 -14   6   8        155.55        169.87         4.90 o
 -12   6   8         10.45          9.08         2.93 o
 -10   6   8         81.89         82.86         5.04 o
  -8   6   8       1605.69       1691.00        23.16 o
  -6   6   8        262.09        257.36         7.14 o
  -4   6   8        642.41        661.05        11.36 o
  -2   6   8        465.15        456.88        10.09 o
   0   6   8         11.97          6.47         3.62 o
   2   6   8       1077.97        983.35        15.69 o
   4   6   8        200.91        151.80         7.49 o
   6   6   8        181.67        142.17         6.65 o
   8   6   8         12.35          8.00         2.79 o
  10   6   8         20.74          4.92         2.55 o
  12   6   8        159.43        145.09         5.12 o
 -13   7   8        123.62        131.58         5.42 o
 -11   7   8        169.40        167.91         4.84 o
  -9   7   8        119.87        128.17         7.34 o
  -7   7   8          0.19         -0.22         3.59 o
  -5   7   8         31.95         33.12         4.10 o
  -3   7   8       1112.06       1052.94        16.89 o
  -1   7   8         53.63         58.18         5.24 o
   1   7   8        224.26        204.99         8.04 o
   3   7   8          2.95          6.68         3.53 o
   5   7   8        113.56         74.55         7.02 o
   7   7   8         75.09         73.95         5.09 o
   9   7   8          2.43         -0.37         2.13 o
  11   7   8          2.36          5.63         1.87 o
 -12   8   8         26.14         12.48         2.27 o
 -10   8   8         46.93         47.02         4.08 o
  -8   8   8         14.99         13.77         2.88 o
  -6   8   8         66.80         81.49         6.03 o
  -4   8   8        102.82         85.99         6.89 o
  -2   8   8        137.55        143.72         7.59 o
   0   8   8         20.91         15.42         4.25 o
   2   8   8          2.50         -3.05         3.05 o
   4   8   8        139.71        104.47         5.98 o
   6   8   8         99.54         81.17         4.94 o
   8   8   8         47.87         62.97         4.45 o
  10   8   8          0.02         -1.73         1.83 o
  -9   9   8         63.31         65.39         4.94 o
  -7   9   8        113.04        126.55         5.95 o
  -5   9   8         37.96         49.45         6.35 o
  -3   9   8        397.76        419.05         8.94 o
  -1   9   8         16.63         12.03         3.78 o
   1   9   8          7.17          8.99         3.32 o
   3   9   8         29.63         31.28         3.34 o
   5   9   8        273.75        281.99         7.60 o
   7   9   8         65.55         57.82         3.53 o
   9   9   8         48.89         54.46         3.48 o
  -8  10   8        115.26        127.29        10.50 o
  -6  10   8        236.44        239.75        11.04 o
  -4  10   8        455.51        478.67        14.85 o
  -2  10   8          9.21         13.04         4.07 o
   0  10   8         16.77         17.34         3.79 o
   2  10   8        138.28        171.34         9.12 o
   4  10   8          0.41         -0.42         2.63 o
   6  10   8        169.56        214.14        10.42 o
  -3  11   8        227.16        255.90        13.12 o
  -1  11   8         66.65         68.24         9.19 o
   1  11   8         77.53         78.22         5.98 o
 -15   1   9          0.00         -2.30         2.30 o
 -13   1   9         16.25         19.61         4.85 o
 -11   1   9         16.18         21.20         2.96 o
  -9   1   9         67.45         64.90         5.38 o
  -7   1   9        282.67        273.61         7.85 o
  -5   1   9        240.55        229.82         6.81 o
  -3   1   9       1496.81       1466.02        18.31 o
  -1   1   9       1240.67       1268.80        17.28 o
   1   1   9        160.28        170.55         9.31 o
   3   1   9        536.37        510.96        10.10 o
   5   1   9         19.56         18.43         3.67 o
   7   1   9        466.72        502.17         9.72 o
   9   1   9        583.47        557.09        10.59 o
  11   1   9        188.61        181.39         8.49 o
  13   1   9         71.73         74.61         7.85 o
 -16   2   9        195.34        188.06         5.06 o
 -14   2   9         13.28          8.10         3.62 o
 -12   2   9          6.87          8.20         2.51 o
 -10   2   9          3.59          4.43         3.17 o
  -8   2   9        286.69        293.25         8.19 o
  -6   2   9        221.77        230.40         7.12 o
  -4   2   9        694.17        710.68        11.94 o
  -2   2   9          0.77          3.75         3.64 o
   0   2   9       1124.84       1222.16        18.42 o
   2   2   9       2264.47       2287.02        30.50 o
   4   2   9       1841.49       1865.53        23.38 o
   6   2   9       1315.33       1318.48        17.56 o
   8   2   9        432.53        429.70         9.57 o
  10   2   9         65.79         68.70         7.82 o
  12   2   9        146.62        143.58         6.74 o
  14   2   9          2.24          7.87         3.71 o
 -15   3   9         27.49         25.87         2.75 o
 -13   3   9        103.41        106.92         4.39 o
 -11   3   9          0.19          2.60         2.72 o
  -9   3   9        394.85        422.71         8.45 o
  -7   3   9        390.56        379.29         7.60 o
  -5   3   9        164.06        175.33         6.84 o
  -3   3   9          3.81          6.98         3.59 o
  -1   3   9       5034.34       4890.84        58.39 o
   1   3   9       3301.12       3218.57        40.26 o
   3   3   9        369.83        413.82         9.64 o
   5   3   9        106.96        108.60         6.10 o
   7   3   9       1160.08       1202.72        17.80 o
   9   3   9          8.92          7.77         2.91 o
  11   3   9         57.10         44.93         4.70 o
  13   3   9          4.31         -2.79         3.12 o
 -14   4   9        253.87        250.64         6.26 o
 -12   4   9         91.32         86.72         4.22 o
 -10   4   9         23.02         29.61         4.01 o
  -8   4   9         78.91         79.42         6.19 o
  -6   4   9        892.56        938.83        12.98 o
  -4   4   9         55.04         65.76         5.40 o
  -2   4   9        126.22        166.97         6.76 o
   0   4   9        184.51        149.72         7.09 o
   2   4   9        136.09        120.66         5.91 o
   4   4   9        308.16        282.40         7.90 o
   6   4   9        810.76        751.97        12.95 o
   8   4   9         10.30          5.31         2.83 o
  10   4   9         14.40         16.70         3.03 o
  12   4   9         22.86         10.01         3.36 o
 -13   5   9        144.10        144.94         5.00 o
 -11   5   9        490.62        508.71         8.17 o
  -9   5   9          8.74         11.59         2.88 o
  -7   5   9        351.82        356.42         8.22 o
  -5   5   9        207.32        202.98         7.04 o
  -3   5   9        133.04        131.28         5.86 o
  -1   5   9         40.51         17.16         3.45 o
   1   5   9        656.92        615.03        10.82 o
   3   5   9          0.79         -2.41         3.71 o
   5   5   9          6.29          4.36         3.85 o
   7   5   9          4.52          7.03         2.67 o
   9   5   9         29.11         27.86         4.10 o
  11   5   9        492.35        498.82         8.56 o
 -12   6   9         69.50         76.73         4.42 o
 -10   6   9        367.91        387.59         9.06 o
  -8   6   9          5.51          2.17         3.50 o
  -6   6   9        218.53        243.86         7.02 o
  -4   6   9         16.70         17.84         3.74 o
  -2   6   9          3.76         -0.64         4.17 o
   0   6   9         15.20         13.72         3.37 o
   2   6   9         46.34         38.30         4.65 o
   4   6   9          8.46          4.72         2.71 o
   6   6   9        122.81         95.48         5.03 o
   8   6   9          1.62          2.47         2.90 o
  10   6   9         18.33         30.23         7.21 o
 -11   7   9         14.84         15.70         2.63 o
  -9   7   9         28.60         21.68         4.40 o
  -7   7   9         29.95         38.77         5.30 o
  -5   7   9          0.16          2.54         3.18 o
  -3   7   9        124.23        128.67         6.68 o
  -1   7   9         38.22         22.88         3.20 o
   1   7   9         43.51         32.36         4.55 o
   3   7   9          8.38         10.63         2.77 o
   5   7   9          3.89          5.56         2.53 o
   7   7   9         16.62         21.09         3.25 o
   9   7   9        100.68        136.32         8.29 o
 -10   8   9         14.51         12.23         7.22 o
  -8   8   9        260.34        297.75         7.72 o
  -6   8   9          2.22          4.84         3.74 o
  -4   8   9          1.51         -2.17         2.99 o
  -2   8   9        102.33        105.46         6.14 o
   0   8   9        509.92        489.52         9.13 o
   2   8   9        195.05        239.29         6.74 o
   4   8   9          1.06          1.65         2.41 o
   6   8   9         89.64         87.12         4.57 o
   8   8   9          1.53          1.31         1.79 o
  -7   9   9         19.36         10.22         4.40 o
  -5   9   9          1.01          6.70         3.64 o
  -3   9   9          0.18          1.67         3.80 o
  -1   9   9         27.78         18.70         3.82 o
   1   9   9         12.80         20.37         5.50 o
   3   9   9        142.41        176.69         5.43 o
   5   9   9         10.63         13.98         2.71 o
 -14   0  10        116.17        115.62         5.57 o
 -12   0  10        366.72        361.29         8.82 o
 -10   0  10        414.51        415.80        10.08 o
  -8   0  10       1019.55        950.42        18.62 o
  -6   0  10         49.39         29.49         5.74 o
  -4   0  10         45.86         34.33         7.07 o
  -2   0  10       1087.07       1031.77        18.12 o
   0   0  10        238.94        263.41        14.93 o
   2   0  10         70.22         76.61        11.81 o
   4   0  10        659.70        594.12        22.31 o
   6   0  10         16.03         18.93         4.70 o
   8   0  10          6.26          3.70         4.56 o
  10   0  10        305.86        301.62        11.02 o
  12   0  10         43.21         39.37        10.50 o
 -13   1  10         36.96         43.37         8.35 o
 -11   1  10        168.35        172.88         4.85 o
  -9   1  10        373.64        375.84         7.35 o
  -7   1  10        162.79        150.64        10.45 o
  -5   1  10        170.38        184.81         7.20 o
  -3   1  10        583.67        581.19        11.03 o
  -1   1  10       1044.14       1019.20        16.04 o
   1   1  10        603.81        628.42        12.35 o
   3   1  10         77.33         74.02         6.17 o
   5   1  10         59.27         66.40         7.03 o
   7   1  10         20.54         14.74         3.27 o
   9   1  10          1.98          3.44         2.94 o
  11   1  10         75.41         87.74        12.47 o
 -12   2  10        100.20        100.33         4.06 o
 -10   2  10          0.02         -1.65         2.28 o
  -8   2  10        114.71        115.94         5.18 o
  -6   2  10       2331.35       2302.68        32.17 o
  -4   2  10       1738.74       1752.54        21.48 o
  -2   2  10         10.03          9.26         3.27 o
   0   2  10         27.42         24.33         4.23 o
   2   2  10         21.55         14.32         3.16 o
   4   2  10        102.83        104.08         7.21 o
   6   2  10          0.55          1.62         2.59 o
   8   2  10          2.53         -0.29         3.31 o
  10   2  10         48.43         50.53         5.68 o
 -13   3  10         11.13          9.79         2.40 o
 -11   3  10        218.96        218.70         4.87 o
  -9   3  10        139.84        153.23         5.28 o
  -7   3  10         31.99         33.49         3.12 o
  -5   3  10        419.97        466.09         9.93 o
  -3   3  10        213.52        237.99         7.67 o
  -1   3  10        348.84        363.05         8.63 o
   1   3  10         62.21         52.58         5.37 o
   3   3  10         61.13         50.18         5.51 o
   5   3  10         69.27         67.78         5.47 o
   7   3  10          2.89          7.84         4.20 o
   9   3  10         18.77         24.08         3.19 o
  11   3  10        184.59        201.79         6.48 o
 -12   4  10        278.08        268.49        12.69 o
 -10   4  10        120.41        121.79         4.29 o
  -8   4  10         34.96         32.81         5.91 o
  -6   4  10       2323.56       2374.56        29.40 o
  -4   4  10       1391.63       1358.38        17.05 o
  -2   4  10        169.90        175.60         6.51 o
   0   4  10         51.94         51.03         8.71 o
   2   4  10        104.36        126.35         5.86 o
   4   4  10         19.88         11.17         2.69 o
   6   4  10        471.68        483.46        10.14 o
   8   4  10          3.18          9.77         2.80 o
  10   4  10        370.18        418.64         9.36 o
 -11   5  10        241.11        246.35         5.60 o
  -9   5  10         57.82         60.14         4.42 o
  -7   5  10        116.41        112.92         5.43 o
  -5   5  10         28.24         20.65         2.86 o
  -3   5  10         15.83         12.27         2.81 o
  -1   5  10        435.31        398.80         8.19 o
   1   5  10        425.70        401.87         8.35 o
   3   5  10          0.16          4.70         2.84 o
   5   5  10         40.69         43.18         4.07 o
   7   5  10          7.04          3.38         2.84 o
   9   5  10        283.98        279.91        16.92 o
 -10   6  10         93.03        101.73         4.07 o
  -8   6  10         15.14         12.94         2.50 o
  -6   6  10         40.71         50.30         5.56 o
  -4   6  10         63.28         61.16         6.10 o
  -2   6  10          6.82          5.78         2.79 o
   0   6  10          5.79          8.13         2.60 o
   2   6  10          4.74          5.53         2.71 o
   4   6  10         20.28         12.89         2.74 o
   6   6  10        132.12        133.64         5.14 o
   8   6  10        206.10        227.21         5.97 o
  -7   7  10         35.92         37.38         5.73 o
  -5   7  10        246.53        249.42         7.91 o
  -3   7  10         40.53         55.34         4.66 o
  -1   7  10          3.67          2.15         2.58 o
   1   7  10         25.81         30.71         4.17 o
   3   7  10         14.66         19.85         4.87 o
   5   7  10          2.67          4.40         2.61 o
  -4   8  10         16.97          7.87         9.19 o
  -2   8  10         74.35         92.62         6.12 o
   0   8  10         25.80         40.41         6.74 o
   2   8  10         16.85         16.28         8.52 o
 -11   1  11         40.75         39.34         2.95 o
  -9   1  11        226.78        226.78         4.64 o
  -7   1  11         92.67         92.80         4.31 o
  -5   1  11         39.47         50.86         5.74 o
  -3   1  11        108.91        113.09         6.37 o
  -1   1  11        173.13        159.35        12.50 o
   1   1  11         63.19         66.28         6.50 o
   3   1  11          3.67          5.91         3.28 o
   5   1  11        341.16        383.99        10.21 o
   7   1  11         81.40         78.75        11.15 o
 -10   2  11         76.77         75.19         5.55 o
  -8   2  11          5.64          5.34         2.09 o
  -6   2  11        395.30        388.90         7.21 o
  -4   2  11         60.29         56.64         4.22 o
  -2   2  11          1.02          5.20         3.00 o
   0   2  11         48.93         47.34         8.33 o
   2   2  11        118.26        112.75         5.44 o
   4   2  11         12.66          5.01         3.22 o
   6   2  11         98.00        112.79         6.30 o
   8   2  11         14.92         26.25         6.56 o
  -9   3  11        846.98        786.30        15.65 o
  -7   3  11         29.39         31.71         3.52 o
  -5   3  11         40.32         28.89         3.15 o
  -3   3  11        137.89        122.28         5.02 o
  -1   3  11          0.01         -1.19         2.19 o
   1   3  11        681.24        707.52        11.85 o
   3   3  11          2.98          1.63         2.59 o
   5   3  11        219.59        240.73         6.65 o
   7   3  11          1.17          3.94         3.94 o
  -8   4  11        169.56        168.69         5.09 o
  -6   4  11          2.71          7.25         3.98 o
  -4   4  11         60.63         58.60         4.54 o
  -2   4  11         13.91         17.26         2.38 o
   0   4  11          9.35          8.37         2.29 o
   2   4  11         83.35         88.44         4.68 o
   4   4  11        297.65        319.34         8.46 o
   6   4  11         13.86          8.42         2.35 o
  -7   5  11         34.03         39.57         3.74 o
  -5   5  11         74.84         84.39         5.20 o
  -3   5  11        104.36        127.07         5.33 o
  -1   5  11          0.76          3.70         2.21 o
   1   5  11         93.87         92.11         4.66 o
   3   5  11        120.72        145.41         5.82 o
   5   5  11         14.38         14.27         2.56 o
  -4   6  11         23.24         20.88         6.16 o
  -2   6  11          0.62          5.61         2.90 o
   0   6  11        149.42        165.09         8.60 o
   2   6  11         45.46         58.69         4.86 o
  -6   0  12         59.58         58.38        10.50 o
  -4   0  12        340.17        339.94        10.21 o
  -2   0  12          0.29          3.94         5.25 o
   0   0  12        459.63        492.12        15.75 o
   4   0  12         24.67         34.12         5.25 o
  -5   1  12        116.08        103.23         5.87 o
  -3   1  12         26.79         29.63         4.00 o
  -1   1  12         39.66         34.82         4.19 o
   1   1  12          1.90          0.00         2.18 o
   3   1  12          0.66         -0.52         2.18 o
  -4   2  12        288.79        303.57        11.35 o
  -2   2  12         61.69         58.42        13.12 o
   0   2  12         16.29         11.44         2.18 o
   2   2  12          3.91          4.20         5.25 o
  -3   3  12          1.51          2.62         2.78 o
  -1   3  12         69.59         71.25         8.53 o
   1   3  12        114.91        124.67         9.19 o
                                                
